# Supplementary material for: Transcriptomic Comparison of Soybean Roots Inoculated with Different Rhizobium Strains During Early Symbiosis
Source: Plants (Basel). 2026 May 6;15(9):1417. doi: 10.3390/plants15091417 (PMC13165157; doi:10.3390/plants15091417)
Supplement: Supplementary file 1 [file plants-15-01417-s001.zip]

Archive with 3 entries (3 files):
- Supplementary figureS1.pdf
- Supplementary Data1.xlsx
- Supplementary Data2.xlsx
