# Supplementary material for: Transcriptomic Comparison of Soybean Roots Inoculated with Different Rhizobium Strains During Early Symbiosis
Source: Plants (Basel). 2026 May 6;15(9):1417. doi: 10.3390/plants15091417 (PMC13165157; doi:10.3390/plants15091417)
Supplement: Supplementary file 1 [file plants-15-01417-s001.zip › Supplementary Data1.xlsx]

## Sheet: Table S1
Table S1. Sample raw data information statistics
Sample name	Raw reads	Raw bases	Clean reads	Clean bases	Q20 rate	Q30 rate	GC content
CK-1	40048840	6007326000	40048448	5960012750	0.99579	0.98036	0.44123
CK-2	40030174	6004526100	40029830	5968352605	0.99546	0.97913	0.44236
CK-3	40027202	6004080300	40026916	5963320532	0.99475	0.97673	0.44097
Bott 59-1	40031726	6004758900	40031360	5957752113	0.99587	0.98091	0.44328
Bott 59-2	40041288	6006193200	40040900	5932865433	0.99574	0.98039	0.44528
Bott 59-3	41914588	6287188200	41914256	6244485561	0.99522	0.97809	0.44329
USDA 110-1	40061752	6009262800	40061406	5963175006	0.99519	0.97799	0.44102
USDA 110-2	40012528	6001879200	40012178	5954814101	0.99627	0.98254	0.44358
USDA 110-3	40062224	6009333600	40061888	5975395822	0.99602	0.98134	0.44043
Average	4.02478e+07	6.03717e+09	4.02475e+07	5.99113e+09	0.99559	0.97972	0.442382

## Sheet: Table S2
Table S2. List of primers for RT-qPCR used in this study
GeneID	Primer	Sequence (5’-3’)
Glyma.18G290800	GmACT11-F	ATCTTGACTGAGCGTGGTTATTCC
	GmACT11-R	GCTGGTCCTGGCTGTCTCC
Glyma.11G070500	GmIFR-F	AGACCAGTTGAAGATCATTGCA
	GmIFR-R	TGACGATCCACATCCAATCCA
Glyma.03G045600	GmPTS-F	GTCACCGTCGTTCCTCCG
	GmPTS-R	GGCAAAATTCACAACAATCGCA
Glyma.02G259300	GmPOD-F	TGGGTGCTTCTCTCCTACGT
	GmPOD-R	CACTTCAAAACCACGGGCAG
Glyma.16G175200	GmIF7GT-F	ATGAAAAACAGTGCCACCGA
	GmIF7GT-R	TTATACTGAATCTCATGCACATTTCT
Glyma.07G034200	GmAUX/IAA-F	GCCTTGAAGAATGCGGACAA
	GmAUX/IAA-R	CCCTTGGCATCTGACCTCTT
Glyma.05G033000	GmA-ARR-F	TCGGAAGGTGATAGAGCGGT
	GmA-ARR-R	AACTGTTCCCTCCGTCCAAC
Glyma.04G000600	GmNIN1a-F	ATCTTGAGCCTCTACCACCAGC
	GmNIN1a-R	TGAAACGTCTAGCAATCTCCAT
Glyma.01G028500	GmENOD40-F	GTGATCACTCCCTTCCCTTC
	GmENOD40-R	CCTTAGAAAGAAGACTCTGAAGC
Glyma.13G292300	GmRIC1-F	TGATGATGCCCCTCACAAAGA
	GmRIC1-R	TGCACAATCGAAATCTACTCCA
Glyma.05G077700	GmTML2-F	GCCAATCTCCAAAAAGTATAAGGAATA
	GmTML2-R	TCAAATTAACAACAGAAGCATGAAGT

## Sheet: Table S3
Table S3. Total DEGs (P-value<0.05) in soybean roots: Bott 59-inoculated vs. CK
ID	treat	control	baseMean_treat	baseMean_control	baseMean	log2fc	lfcSE	stat	P-value	padj	CK1_norm	CK2_norm	CK3_norm	B591_norm	B592_norm	B593_norm	diffType	CK21_fpkm	CK22_fpkm	CK23_fpkm	B5921_fpkm	B5922_fpkm	B5923_fpkm	CK21_count	CK22_count	CK23_count	B5921_count	B5922_count	B5923_count
Glyma.01G003900	Bott 59	CK	124.748	15.9601	70.3539	2.96526	0.794382	3.73279	0.000189368	0.00787922	6.81476	37.9515	3.11416	205.305	81.3327	87.605	Up	0.0777482	0.418883	0.0335584	2.26341	0.900138	0.976228	7	38	3	203	80	92
Glyma.01G006500	Bott 59	CK	2427.95	1188.55	1808.25	1.03064	0.255531	4.03335	5.49872e-05	0.0029428	1241.26	785.996	1538.39	2585.03	2142.1	2556.73	Up	3.76942	2.30917	4.41266	7.5858	6.31039	7.58369	1275	787	1482	2556	2107	2685
Glyma.01G010700	Bott 59	CK	58.1967	18.1237	38.1602	1.68319	0.622696	2.70307	0.00687031	0.111424	19.4707	9.98724	24.9133	83.9426	63.0328	27.6146	Up	0.100558	0.0499005	0.121531	0.41893	0.315796	0.139302	20	10	24	83	62	29
Glyma.01G011600	Bott 59	CK	155.301	72.1082	113.705	1.10658	0.441101	2.50867	0.0121187	0.159904	46.7298	121.844	47.7504	175.976	142.332	147.595	Up	0.409028	1.03178	0.394782	1.48846	1.20856	1.26187	48	122	46	174	140	155
Glyma.01G024500	Bott 59	CK	29.8548	90.964	60.4094	-1.60491	0.421702	-3.80578	0.000141356	0.00625452	103.195	92.8813	76.8159	22.2498	25.4165	41.8981	Down	1.03016	0.897016	0.724302	0.214634	0.246132	0.40853	106	93	74	22	25	44
Glyma.01G025200	Bott 59	CK	65.9975	200.545	133.271	-1.60407	0.324324	-4.94589	7.57981e-07	8.66043e-05	235.596	141.819	224.219	74.8404	65.0661	58.086	Down	2.11318	1.23063	1.8996	0.648677	0.566146	0.508888	242	142	216	74	64	61
Glyma.01G028500	Bott 59	CK	7688.2	586.326	4137.26	3.71289	0.74304	4.9969	5.82596e-07	6.93161e-05	471.192	670.144	617.641	1884.16	7798.79	13381.7	Up	5.36518	7.38208	6.64269	20.7314	86.1427	148.826	484	671	595	1863	7671	14053
Glyma.01G030300	Bott 59	CK	12.4466	61.3331	36.8899	-2.29619	0.603481	-3.8049	0.000141861	0.00625825	39.915	57.926	86.1583	13.1476	6.09995	18.0923	Down	0.473052	0.664156	0.964474	0.150572	0.0701299	0.209435	41	58	83	13	6	19
Glyma.01G032300	Bott 59	CK	208.001	517.675	362.838	-1.31566	0.269201	-4.8873	1.02229e-06	0.000108481	404.018	609.222	539.787	265.987	179.949	178.067	Down	2.9729	4.33689	3.75165	1.89131	1.28449	1.27981	415	610	520	263	177	187
Glyma.01G033900	Bott 59	CK	170.878	356.003	263.44	-1.05795	0.269547	-3.92493	8.67557e-05	0.00426753	383.574	333.574	350.862	132.488	153.515	226.63	Down	3.9916	3.35826	3.4487	1.33229	1.54973	2.30356	394	334	338	131	151	238
Glyma.01G037100	Bott 59	CK	29.9016	0	14.9508	7.34127	1.62995	4.50399	6.66891e-06	0.000536357	0	0	0	5.05678	28.4664	56.1815	Up	0	0	0	0.0619164	0.349901	0.695318	0	0	0	5	28	59
Glyma.01G037200	Bott 59	CK	1254.51	2927.8	2091.16	-1.22266	0.237119	-5.1563	2.51879e-07	3.46446e-05	2877.77	3054.1	2851.53	1599.97	858.06	1305.51	Down	28.0524	28.8018	26.255	15.0712	8.114	12.4301	2956	3058	2747	1582	844	1371
Glyma.01G041200	Bott 59	CK	170.914	45.4138	108.164	1.91165	0.729348	2.62103	0.00876639	0.129973	20.4443	90.8839	24.9133	313.52	153.515	45.707	Up	0.454574	1.95498	0.523219	6.73631	3.31123	0.992653	21	91	24	310	151	48
Glyma.01G042100	Bott 59	CK	176.107	447.754	311.931	-1.34677	0.266283	-5.05767	4.244e-07	5.35948e-05	418.621	428.453	496.189	234.635	156.565	137.121	Down	2.69332	2.66682	3.01533	1.45876	0.977162	0.861693	430	429	478	232	154	144
Glyma.01G044800	Bott 59	CK	170.527	76.9358	123.731	1.14744	0.513162	2.23603	0.02535	0.252151	81.7771	116.851	32.1796	101.136	240.948	169.497	Up	1.27918	1.76829	0.475446	1.52872	3.65617	2.58966	84	117	31	100	237	178
Glyma.01G048400	Bott 59	CK	2040.6	1011.99	1526.3	1.01171	0.459589	2.20133	0.0277123	0.264252	952.119	1490.1	593.766	1130.7	3718.94	1272.18	Up	15.4918	23.4557	9.12529	17.7779	58.6994	20.2181	978	1492	572	1118	3658	1336
Glyma.01G050700	Bott 59	CK	29.7451	61.3121	45.5286	-1.04289	0.475032	-2.1954	0.0281346	0.266395	39.915	85.8902	58.1309	26.2953	31.5164	31.4235	Down	1.61608	3.36429	2.22307	1.02879	1.23785	1.24269	41	86	56	26	31	33
Glyma.01G055200	Bott 59	CK	158.477	499.937	329.207	-1.65675	0.508891	-3.25561	0.00113148	0.0299618	509.16	386.506	604.146	45.511	157.582	272.337	Down	7.82381	5.74572	8.76854	0.675779	2.34896	4.08747	523	387	582	45	155	286
Glyma.01G056100	Bott 59	CK	163.615	338.537	251.076	-1.04825	0.404662	-2.59045	0.00958515	0.137357	350.473	243.689	421.449	80.9085	172.832	237.105	Down	3.52088	2.3684	3.99909	0.785441	1.68432	2.32658	360	244	406	80	170	249
Glyma.01G056200	Bott 59	CK	10.5957	0	5.29787	5.84355	1.76753	3.30606	0.000946179	0.0262288	0	0	0	7.07949	14.2332	10.4745	Up	0	0	0	0.083056	0.16763	0.124211	0	0	0	7	14	11
Glyma.01G057600	Bott 59	CK	42.1088	16.3795	29.2441	1.36181	0.49477	2.75241	0.00591588	0.1	16.5501	15.9796	16.6088	40.4543	47.7829	38.0891	Up	0.146858	0.137178	0.139205	0.346883	0.411313	0.330125	17	16	16	40	47	40
Glyma.01G061100	Bott 59	CK	790.148	390.552	590.35	1.01641	0.412423	2.46448	0.0137212	0.172519	383.574	601.232	186.849	1080.13	526.629	763.687	Up	3.2703	4.95912	1.5047	8.89893	4.3556	6.3597	394	602	180	1068	518	802
Glyma.01G067800	Bott 59	CK	8.48916	40.6942	24.5917	-2.25793	0.92661	-2.43676	0.0148196	0.180447	51.5975	28.963	41.5221	12.1363	0	13.3312	Down	0.705104	0.382906	0.535951	0.160263	0	0.177941	53	29	40	12	0	14
Glyma.01G069000	Bott 59	CK	109.431	246.614	178.023	-1.17268	0.435511	-2.69265	0.00708866	0.113095	144.083	397.492	198.268	147.658	100.649	79.9872	Down	3.69436	9.86	4.80173	3.65852	2.50345	2.00321	148	398	191	146	99	84
Glyma.01G077000	Bott 59	CK	331.748	80.9538	206.351	2.03505	0.704312	2.88941	0.00385963	0.0736605	15.5766	185.763	41.5221	340.827	184.015	470.401	Up	0.250634	2.89167	0.631055	5.29938	2.87227	7.39295	16	186	40	337	181	494
Glyma.01G078300	Bott 59	CK	43.7905	0	21.8953	7.89074	3.90877	2.01873	0.0435157	0.339058	0	0	0	0	29.4831	101.888	Up	0	0	0	0	0.282276	0.982207	0	0	0	0	29	107
Glyma.01G081100	Bott 59	CK	1301.02	594.225	947.62	1.13077	0.263748	4.28731	1.80851e-05	0.00119797	512.08	500.361	770.235	1672.78	1039.02	1191.24	Up	3.05735	2.89011	4.34361	9.65096	6.01779	6.94685	526	501	742	1654	1022	1251
Glyma.01G083000	Bott 59	CK	749.126	1543.53	1146.33	-1.04271	0.203156	-5.13257	2.85818e-07	3.85756e-05	1254.89	1714.81	1660.88	786.835	628.295	832.248	Down	11.6769	15.4369	14.5976	7.07503	5.67138	7.56407	1289	1717	1600	778	618	874
Glyma.01G084000	Bott 59	CK	617.506	181.25	399.378	1.76916	0.473043	3.73996	0.000184046	0.00771726	129.48	76.9017	337.367	455.11	728.944	668.465	Up	2.2793	1.30966	5.60946	7.74174	12.4479	11.4937	133	77	325	450	717	702
Glyma.01G084800	Bott 59	CK	1016.72	2288.03	1652.38	-1.17022	0.233844	-5.00427	5.60736e-07	6.78365e-05	2645.1	2468.85	1750.16	1206.55	798.077	1045.55	Down	19.132	17.2757	11.9568	8.43309	5.59973	7.38659	2717	2472	1686	1193	785	1098
Glyma.01G085200	Bott 59	CK	36.8554	15.7006	26.278	1.23188	0.550287	2.2386	0.0251817	0.251448	16.5501	14.9809	15.5708	39.4429	25.4165	45.707	Up	0.137996	0.120844	0.12263	0.317802	0.205581	0.372245	17	15	15	39	25	48
Glyma.01G091300	Bott 59	CK	31.7681	1.03805	16.4031	4.96866	1.18572	4.19043	2.78429e-05	0.00170569	0	0	3.11416	44.4997	20.3332	30.4713	Up	0	0	0.083404	1.21929	0.559288	0.843917	0	0	3	44	20	32
Glyma.01G098300	Bott 59	CK	44.8722	14.6074	29.7398	1.61692	0.568915	2.8421	0.00448169	0.0825766	21.4178	10.986	11.4186	32.3634	50.8329	51.4203	Up	0.322561	0.160066	0.162431	0.470993	0.742653	0.756404	22	11	11	32	50	54
Glyma.01G099200	Bott 59	CK	4.90618	0	2.45309	4.73403	2.24072	2.11273	0.034624	1	0	0	0	3.03407	4.06663	7.61783	Up	0	0	0	0.0360734	0.0485375	0.0915486	0	0	0	3	4	8
Glyma.01G105400	Bott 59	CK	36.7205	86.1724	61.4464	-1.23115	0.471901	-2.60891	0.0090832	0.132981	78.8565	129.834	49.8265	33.3748	39.6497	37.1369	Down	1.91743	3.05418	1.14436	0.784194	0.935245	0.882002	81	130	48	33	39	39
Glyma.01G105600	Bott 59	CK	311.297	112	211.648	1.47585	0.577138	2.55719	0.0105522	0.146164	36.9944	77.9005	221.105	390.384	176.899	366.608	Up	0.347956	0.708846	1.9643	3.54816	1.61405	3.368	38	78	213	386	174	385
Glyma.01G106800	Bott 59	CK	67.4895	358.891	213.19	-2.41071	0.243039	-9.91903	3.44088e-23	1.72635e-19	379.679	304.611	392.384	67.7609	67.0995	67.6082	Down	2.66861	2.07127	2.60495	0.460226	0.457501	0.464141	390	305	378	67	66	71
Glyma.01G110100	Bott 59	CK	1.34848	10.9565	6.15249	-3.03279	1.52826	-1.98447	0.0472035	0.353997	15.5766	8.98851	8.30442	4.04543	0	0	Down	0.118785	0.0663132	0.0598161	0.029811	0	0	16	9	8	4	0	0
Glyma.01G114400	Bott 59	CK	304.927	651.385	478.156	-1.09563	0.205734	-5.32549	1.00679e-07	1.55991e-05	670.767	729.068	554.32	332.736	319.231	262.815	Down	4.97781	5.2343	3.88551	2.38611	2.29813	1.90502	689	730	534	329	314	276
Glyma.01G121000	Bott 59	CK	50.8638	105.174	78.0187	-1.04723	0.450098	-2.32666	0.0199832	0.217066	71.0682	118.848	125.604	69.7836	29.4831	53.3248	Down	0.880003	1.42372	1.46904	0.834999	0.354149	0.644942	73	119	121	69	29	56
Glyma.01G123400	Bott 59	CK	113.718	54.7951	84.2568	1.05488	0.501565	2.10318	0.03545	0.303118	21.4178	59.9234	83.0442	102.147	135.216	103.793	Up	0.182427	0.493781	0.668103	0.840742	1.11723	0.863502	22	60	80	101	133	109
Glyma.01G125400	Bott 59	CK	936.692	464.022	700.357	1.01338	0.354402	2.85942	0.0042442	0.0792489	427.383	492.371	472.314	1484.67	509.346	816.06	Up	1.77964	1.98349	1.85766	5.97404	2.05746	3.31909	439	493	455	1468	501	857
Glyma.01G128100	Bott 59	CK	388.903	946.931	667.917	-1.28379	0.35655	-3.60059	0.00031749	0.0116007	697.052	1208.46	935.285	568.382	215.532	382.796	Down	5.46647	9.16845	6.92797	4.30731	1.63967	2.93218	716	1210	901	562	212	402
Glyma.01G134600	Bott 59	CK	300.858	49.9219	175.39	2.5903	0.663406	3.90454	9.44043e-05	0.00457242	93.4595	19.9745	36.3318	94.0561	557.129	251.388	Up	0.480684	0.0993882	0.1765	0.467462	2.77969	1.26288	96	20	35	93	548	264
Glyma.01G144700	Bott 59	CK	100.274	41.8361	71.055	1.26011	0.569701	2.21189	0.0269745	0.260743	34.0738	76.9017	14.5327	100.124	101.666	99.0318	Up	0.55286	1.20713	0.222722	1.56985	1.6002	1.56946	35	77	14	99	100	104
Glyma.01G147600	Bott 59	CK	65.7718	135.605	100.689	-1.04375	0.36099	-2.89135	0.00383596	0.0734358	108.063	189.758	108.995	68.7722	59.9828	68.5605	Down	1.55484	2.64139	1.48128	0.956194	0.837222	0.96353	111	190	105	68	59	72
Glyma.01G148200	Bott 59	CK	0	11.6518	5.82589	-5.99538	2.99735	-2.00022	0.045476	0.346395	0	34.9553	0	0	0	0	Down	0	0.198634	0	0	0	0	0	35	0	0	0	0
Glyma.01G153300	Bott 59	CK	1645.49	5793.61	3719.55	-1.81596	0.659362	-2.75412	0.00588497	0.0996753	3083.19	9924.32	4373.31	2498.05	1513.8	924.614	Down	26.7054	83.1616	35.7791	20.9085	12.7196	7.82242	3167	9937	4213	2470	1489	971
Glyma.01G160000	Bott 59	CK	11.2809	31.7052	21.493	-1.49232	0.60894	-2.45069	0.0142584	0.1765	37.9679	24.9681	32.1796	15.1703	9.14993	9.52229	Down	0.290173	0.184608	0.232296	0.112037	0.0678364	0.0710828	39	25	31	15	9	10
Glyma.01G160400	Bott 59	CK	29.7683	74.627	52.1977	-1.3247	0.594617	-2.22781	0.0258929	0.254857	42.8356	41.9464	139.099	25.2839	33.5497	30.4713	Down	0.695672	0.65905	2.13375	0.396796	0.528558	0.483363	44	42	134	25	33	32
Glyma.01G161500	Bott 59	CK	525.128	169.701	347.415	1.63063	0.409296	3.98398	6.77704e-05	0.00346383	98.3272	112.856	297.921	567.371	459.53	548.484	Up	1.67337	1.85809	4.78895	9.3306	7.58641	9.11727	101	113	287	561	452	576
Glyma.01G166100	Bott 59	CK	1624.05	3433.08	2528.57	-1.07989	0.302394	-3.57115	0.000355417	0.012707	2017.17	4574.16	3707.92	2009.56	1355.21	1507.38	Down	15.0272	32.9663	26.0908	14.4664	9.79366	10.9683	2072	4580	3572	1987	1333	1583
Glyma.01G173900	Bott 59	CK	86.1245	0	43.0623	8.867	1.38906	6.38347	1.73124e-10	5.93418e-08	0	0	0	108.215	25.4165	124.742	Up	0	0	0	3.20522	0.755728	3.73457	0	0	0	107	25	131
Glyma.01G174400	Bott 59	CK	13.1209	0	6.56044	6.15282	1.71448	3.58875	0.000332272	0.0119887	0	0	0	15.1703	6.09995	18.0923	Up	0	0	0	0.119597	0.0482759	0.144171	0	0	0	15	6	19
Glyma.01G178300	Bott 59	CK	29.9907	70.6676	50.3292	-1.2368	0.621862	-1.98887	0.0467153	0.351741	54.5181	33.9566	123.528	45.511	25.4165	19.0446	Down	1.07249	0.646248	2.29529	0.86515	0.485032	0.365936	56	34	119	45	25	20
Glyma.01G181600	Bott 59	CK	7.28572	40.2598	23.7727	-2.46619	0.678504	-3.63474	0.000278256	0.0105325	26.2855	51.9336	42.5601	11.1249	4.06663	6.6656	Down	0.299102	0.57171	0.457432	0.122327	0.0448892	0.074084	27	52	41	11	4	7
Glyma.01G183700	Bott 59	CK	75.7825	35.5554	55.669	1.09266	0.468206	2.33372	0.0196105	0.21447	38.9415	19.9745	47.7504	59.67	91.4993	76.1783	Up	0.432099	0.214423	0.50046	0.639811	0.984903	0.825629	40	20	46	59	90	80
Glyma.01G185000	Bott 59	CK	581.213	2390.67	1485.94	-2.04006	0.257659	-7.91767	2.42011e-15	2.3755e-12	2745.37	2388.95	2037.7	389.372	619.145	735.121	Down	59.5224	50.1083	41.7291	8.1577	13.0219	15.5675	2820	2392	1963	385	609	772
Glyma.01G185800	Bott 59	CK	1928.26	4893.55	3410.91	-1.34359	0.38197	-3.51752	0.000435596	0.0148421	2822.28	4911.72	6946.64	3033.06	1333.86	1417.87	Down	27.5269	46.3462	63.9959	28.5865	12.6203	13.5075	2899	4918	6692	2999	1312	1489
Glyma.01G190400	Bott 59	CK	1.34848	11.5867	6.46758	-3.11316	1.57486	-1.97679	0.0480656	0.357382	13.6295	16.9783	4.15221	4.04543	0	0	Down	0.176948	0.213247	0.0509173	0.050752	0	0	14	17	4	4	0	0
Glyma.01G191200	Bott 59	CK	66.467	29.8588	48.1629	1.15242	0.553369	2.08256	0.0372918	0.312191	30.1796	46.94	12.4566	73.829	73.1994	52.3726	Up	0.370016	0.556767	0.144254	0.874695	0.870599	0.62718	31	47	12	73	72	55
Glyma.01G192900	Bott 59	CK	68.3994	17.3242	42.8618	1.9812	0.595304	3.32804	0.000874579	0.0248993	24.3384	9.98724	17.6469	37.4202	63.0328	104.745	Up	0.174087	0.0691104	0.119224	0.258645	0.437366	0.731796	25	10	17	37	62	110
Glyma.01G193000	Bott 59	CK	527.108	230.672	378.89	1.19276	0.306045	3.89733	9.72591e-05	0.00468286	172.316	193.752	325.948	609.848	559.162	412.315	Up	1.59829	1.73861	2.85561	5.46607	5.03121	3.73544	177	194	314	603	550	433
Glyma.01G193600	Bott 59	CK	1968.74	4293.79	3131.27	-1.12498	0.333626	-3.37199	0.000746284	0.0221521	2485.44	6146.15	4249.79	2647.73	1532.1	1726.39	Down	10.8694	26.0033	17.5546	11.1892	6.49972	7.37435	2553	6154	4094	2618	1507	1813
Glyma.01G195300	Bott 59	CK	869.35	1993.65	1431.5	-1.19726	0.413185	-2.89763	0.00375991	0.0724112	1057.26	1365.26	3558.44	915.277	641.511	1051.26	Down	18.099	22.6106	57.5379	15.1408	10.6533	17.5779	1086	1367	3428	905	631	1104
Glyma.01G195700	Bott 59	CK	275.37	95.03	185.2	1.53584	0.277256	5.53943	3.0345e-08	5.52984e-06	73.9888	95.8775	115.224	270.032	315.164	240.914	Up	2.19818	2.75573	3.2334	7.7524	9.08318	6.99103	76	96	111	267	310	253
Glyma.01G197900	Bott 59	CK	482.06	1018.41	750.234	-1.07874	0.363909	-2.96431	0.00303361	0.0619766	680.502	825.945	1548.77	566.36	299.914	579.907	Down	4.95501	5.81821	10.6518	3.98502	2.11844	4.12435	699	827	1492	560	295	609
Glyma.01G202200	Bott 59	CK	70.6445	246.232	158.438	-1.80072	0.412659	-4.36371	1.27873e-05	0.000905359	321.267	286.634	130.795	63.7154	54.8996	93.3184	Down	2.48366	2.14377	0.955073	0.475986	0.411717	0.704654	330	287	126	63	54	98
Glyma.01G203500	Bott 59	CK	97.8729	208.327	153.1	-1.08983	0.516264	-2.11099	0.0347734	0.299445	88.5919	191.755	344.633	146.647	80.316	66.656	Down	0.887439	1.8583	3.26079	1.41952	0.780461	0.652178	91	192	332	145	79	70
Glyma.01G204600	Bott 59	CK	262.55	126.376	194.463	1.05425	0.421474	2.50133	0.0123727	0.162141	131.427	141.819	105.881	192.158	441.23	154.261	Up	1.40462	1.46633	1.06884	1.98452	4.57449	1.61032	135	142	102	190	434	162
Glyma.01G205300	Bott 59	CK	21.7978	47.8247	34.8112	-1.13277	0.461917	-2.45232	0.0141939	0.176257	50.6239	40.9477	51.9026	18.2044	23.3831	23.8057	Down	0.840986	0.658091	0.81441	0.292236	0.376826	0.386275	52	41	50	18	23	25
Glyma.01G205900	Bott 59	CK	5247.15	11375.4	8311.29	-1.11631	0.29155	-3.82887	0.000128733	0.00584018	7879.81	10481.6	15764.9	6908.57	4086.97	4745.91	Down	80.9357	104.154	152.945	68.5704	40.7221	47.6131	8094	10495	15187	6831	4020	4984
Glyma.01G211000	Bott 59	CK	3389.47	10501.3	6945.4	-1.63142	0.392121	-4.16052	3.17529e-05	0.00190734	17438	8399.27	5666.73	2257.35	3289.91	4621.17	Down	122.565	57.1128	37.6202	15.3317	22.4314	31.725	17912	8410	5459	2232	3236	4853
Glyma.01G212300	Bott 59	CK	2.35983	19.5779	10.9689	-3.06008	1.37838	-2.22006	0.0264147	0.257176	30.1796	12.9834	15.5708	7.07949	0	0	Down	0.651081	0.270978	0.317287	0.147587	0	0	31	13	15	7	0	0
Glyma.01G212700	Bott 59	CK	21.238	0	10.619	6.84653	1.54348	4.43577	9.17424e-06	0.000695134	0	0	0	12.1363	32.5331	19.0446	Up	0	0	0	0.158398	0.426256	0.251244	0	0	0	12	32	20
Glyma.01G213700	Bott 59	CK	73.237	158.999	116.118	-1.11795	0.294325	-3.79836	0.000145654	0.00637352	187.893	144.815	144.289	72.8177	64.0495	82.8439	Down	1.31849	0.983116	0.956362	0.493774	0.436001	0.56782	193	145	139	72	63	87
Glyma.01G216000	Bott 59	CK	45.4823	467.467	256.475	-3.36197	0.490338	-6.85644	7.05995e-12	3.2096e-09	220.993	709.094	472.314	73.829	26.4331	36.1847	Down	0.413526	1.28367	0.834787	0.133498	0.0479819	0.0661351	227	710	455	73	26	38
Glyma.01G216600	Bott 59	CK	90.3456	252.229	171.287	-1.4814	0.727678	-2.03579	0.0417712	0.331965	69.1211	227.709	459.857	193.169	41.683	36.1847	Down	0.603504	1.92342	3.79239	1.62979	0.353047	0.308586	71	228	443	191	41	38
Glyma.01G216900	Bott 59	CK	396.001	181.63	288.815	1.12358	0.286799	3.91767	8.94106e-05	0.00437322	224.887	203.74	116.262	397.463	408.697	381.844	Up	1.94982	1.70895	0.952113	3.33005	3.43745	3.23369	231	204	112	393	402	401
Glyma.01G217400	Bott 59	CK	144.275	834.606	489.44	-2.53298	0.380895	-6.65006	2.92973e-11	1.20507e-08	943.357	915.83	644.63	241.714	100.649	90.4617	Down	7.6818	7.21482	4.95813	1.90201	0.795062	0.719505	969	917	621	239	99	95
Glyma.01G217600	Bott 59	CK	469.579	233.263	351.421	1.00978	0.394418	2.56018	0.0104619	0.145315	118.771	244.687	336.329	591.643	497.146	319.949	Up	1.32043	2.63171	3.53173	6.35604	5.36156	3.47429	122	245	324	585	489	336
Glyma.01G217700	Bott 59	CK	1638.03	714.84	1176.44	1.19649	0.400957	2.98409	0.00284423	0.0592636	428.356	441.436	1274.73	2009.56	1476.19	1428.34	Up	9.94347	9.91345	27.9493	45.0774	33.2414	32.3853	440	442	1228	1987	1452	1500
Glyma.01G218200	Bott 59	CK	19.7053	1.03805	10.3717	4.26967	1.49314	2.85953	0.00424275	0.0792489	0	0	3.11416	42.477	7.11661	9.52229	Up	0	0	0.0598948	0.835806	0.140574	0.189388	0	0	3	42	7	10
Glyma.01G219400	Bott 59	CK	38.6408	167.247	102.944	-2.11284	0.391067	-5.40276	6.56225e-08	1.09852e-05	147.004	138.823	215.915	24.2726	48.7996	42.8503	Down	3.12112	2.85144	4.32996	0.497989	1.00508	0.888621	151	139	208	24	48	45
Glyma.01G221100	Bott 59	CK	128.329	257.079	192.704	-1.00236	0.262747	-3.81491	0.000136231	0.00609068	221.966	233.701	315.568	126.42	143.349	115.22	Down	2.60931	2.65781	3.50391	1.43608	1.6347	1.32296	228	234	304	125	141	121
Glyma.01G224800	Bott 59	CK	226.112	493.055	359.583	-1.12444	0.4468	-2.51666	0.0118474	0.157488	335.87	332.575	810.719	328.691	123.016	226.63	Down	3.42757	3.28344	7.81459	3.24136	1.21781	2.259	345	333	781	325	121	238
Glyma.01G224900	Bott 59	CK	46.1307	11.9851	29.0579	1.94193	0.538278	3.60767	0.000308955	0.0114144	13.6295	12.9834	9.34247	41.4656	56.9329	39.9936	Up	0.17868	0.164668	0.115685	0.525301	0.724042	0.512117	14	13	9	41	56	42
Glyma.01G231000	Bott 59	CK	199.083	1331.93	765.505	-2.74156	0.269885	-10.1582	3.04562e-24	1.8791e-20	993.008	1747.77	1255	208.339	156.565	232.344	Down	28.2485	48.1006	33.7217	5.72714	4.32059	6.45589	1020	1750	1209	206	154	244
Glyma.01G231200	Bott 59	CK	67.2983	245.594	156.446	-1.86675	0.410006	-4.553	5.28871e-06	0.000435904	131.427	285.635	319.72	78.8858	47.7829	75.2261	Down	4.12275	8.66836	9.4731	2.39124	1.45405	2.3049	135	286	308	78	47	79
Glyma.01G234600	Bott 59	CK	448.023	992.784	720.403	-1.1478	0.266908	-4.30037	1.70512e-05	0.00113997	1219.84	684.126	1074.38	498.599	358.88	486.589	Down	4.97242	2.69789	4.13661	1.96399	1.41912	1.93736	1253	685	1035	493	353	511
Glyma.01G238600	Bott 59	CK	211.728	572.125	391.926	-1.43452	0.307449	-4.66589	3.0729e-06	0.00027364	651.296	394.496	670.582	183.055	282.631	169.497	Down	3.84502	2.25313	3.73931	1.0443	1.61862	0.977379	669	395	646	181	278	178
Glyma.01G240800	Bott 59	CK	228.418	112.141	170.28	1.02693	0.324381	3.16582	0.00154649	0.0379867	100.274	118.848	117.3	275.089	146.399	263.767	Up	0.77762	0.89165	0.859204	2.06146	1.10134	1.99794	103	119	113	272	144	277
Glyma.01G241500	Bott 59	CK	133.549	286.692	210.121	-1.1014	0.31557	-3.4902	0.000482654	0.0160484	355.341	204.738	299.997	123.385	107.766	169.497	Down	3.22377	1.79698	2.57073	1.0817	0.948429	1.50198	365	205	289	122	106	178
Glyma.01G241900	Bott 59	CK	30.3085	1.73009	16.0193	4.14649	1.44755	2.86449	0.00417675	0.0781584	0	0	5.19026	11.1249	72.1827	7.61783	Up	0	0	0.109004	0.23903	1.55693	0.165442	0	0	5	11	71	8
Glyma.02G000800	Bott 59	CK	29.7327	188.959	109.346	-2.66844	0.878355	-3.03799	0.00238161	0.0520701	18.4972	150.807	397.574	60.6814	14.2332	14.2834	Down	0.284985	2.24782	5.78568	0.903431	0.212727	0.214947	19	151	383	60	14	15
Glyma.02G001500	Bott 59	CK	429.702	998.779	714.24	-1.21627	0.277731	-4.37932	1.1905e-05	0.000855516	964.775	1025.69	1005.87	366.111	304.998	617.996	Down	8.3275	8.56502	8.20072	3.05369	2.55381	5.21023	991	1027	969	362	300	649
Glyma.02G005800	Bott 59	CK	503.361	208.713	356.037	1.27016	0.278475	4.56114	5.08773e-06	0.000420947	240.464	196.749	188.925	418.702	407.68	683.7	Up	0.929285	0.735589	0.689622	1.56361	1.52835	2.58076	247	197	182	414	401	718
Glyma.02G009300	Bott 59	CK	22.8829	72.0992	47.4911	-1.65685	0.661788	-2.5036	0.0122939	0.161444	115.851	58.9247	41.5221	40.4543	9.14993	19.0446	Down	1.08438	0.533584	0.367097	0.365906	0.0830813	0.174115	119	59	40	40	9	20
Glyma.02G010000	Bott 59	CK	221.224	454.066	337.645	-1.03664	0.334661	-3.09757	0.00195114	0.0448709	308.611	475.393	578.195	230.589	147.415	285.669	Down	7.35002	10.9535	13.0068	5.30689	3.40584	6.64541	317	476	557	228	145	300
Glyma.02G013100	Bott 59	CK	8.92482	0	4.46241	5.59607	2.45478	2.27966	0.0226278	0.23526	0	0	0	18.2044	0	8.57006	Up	0	0	0	0.0903965	0	0.0430147	0	0	0	18	0	9
Glyma.02G014300	Bott 59	CK	50.6977	149.323	100.01	-1.56067	0.367063	-4.25177	2.12086e-05	0.00136713	165.501	128.835	153.632	59.67	60.9995	31.4235	Down	2.75463	2.07454	2.41526	0.959716	0.984903	0.510858	170	129	148	59	60	33
Glyma.02G016100	Bott 59	CK	332.8	845.114	588.957	-1.34483	0.264421	-5.08595	3.65788e-07	4.70179e-05	666.873	1028.69	839.784	419.713	326.347	252.341	Down	7.81301	11.6596	9.29317	4.75173	3.70903	2.88765	685	1030	809	415	321	265
Glyma.02G017200	Bott 59	CK	55.4624	23.3092	39.3858	1.24843	0.452124	2.76126	0.00575794	0.0980986	28.2326	21.9719	19.723	57.6473	63.0328	45.707	Up	0.457657	0.344574	0.301984	0.903011	0.9912	0.723694	29	22	19	57	62	48
Glyma.02G018900	Bott 59	CK	152.902	54.0498	103.476	1.4993	0.478863	3.13096	0.00174236	0.0412332	51.5975	65.9158	44.6362	131.476	250.098	77.1305	Up	1.00594	1.24324	0.821961	2.47693	4.72996	1.46876	53	66	43	130	246	81
Glyma.02G019600	Bott 59	CK	29.9313	82.1735	56.0524	-1.45835	0.405698	-3.59467	0.000324802	0.0118279	72.0417	76.9017	97.5769	30.3407	36.5997	22.8535	Down	1.06925	1.10422	1.36793	0.435157	0.526961	0.331307	74	77	94	30	36	24
Glyma.02G022200	Bott 59	CK	103.169	236.611	169.89	-1.19754	0.401294	-2.9842	0.00284323	0.0592636	379.679	156.8	173.355	100.124	88.4493	120.933	Down	3.23868	1.29396	1.39671	0.825305	0.731897	1.00758	390	157	167	99	87	127
Glyma.02G023800	Bott 59	CK	535.166	1135.28	835.224	-1.08502	0.22963	-4.72506	2.30047e-06	0.000213208	869.368	1463.13	1073.35	563.325	532.729	509.442	Down	9.05236	14.7389	10.5565	5.66815	5.38107	5.18126	893	1465	1034	557	524	535
Glyma.02G027400	Bott 59	CK	415.243	205.623	310.433	1.01328	0.353678	2.86497	0.00417044	0.0780989	219.046	283.638	114.186	438.929	484.946	321.853	Up	3.53761	4.43163	1.74184	6.85004	7.59755	5.0771	225	284	110	434	477	338
Glyma.02G028100	Bott 59	CK	58.8431	24.8239	41.8335	1.24492	0.634116	1.96324	0.0496186	0.363833	14.6031	34.9553	24.9133	40.4543	103.699	32.3758	Up	0.165951	0.384302	0.267416	0.444246	1.14318	0.359367	15	35	24	40	102	34
Glyma.02G028600	Bott 59	CK	14.4782	1.00344	7.7408	3.85023	1.72206	2.23583	0.0253632	0.252169	0.973537	0.998724	1.03805	41.4656	1.01666	0.952229	Up	0.0101552	0.0100788	0.0102277	0.417975	0.0102877	0.00970201	1	1	1	41	1	1
Glyma.02G028800	Bott 59	CK	332.753	129.704	231.229	1.35921	0.514648	2.64104	0.00826509	0.125162	85.6712	149.809	153.632	449.042	447.33	101.888	Up	0.780084	1.31968	1.32132	3.95109	3.95129	0.906179	88	150	148	444	440	107
Glyma.02G028900	Bott 59	CK	14.8586	0	7.42928	6.3323	2.23246	2.83647	0.0045615	0.0835357	0	0	0	0	12.1999	32.3758	Up	0	0	0	0	0.156805	0.418988	0	0	0	0	12	34
Glyma.02G031000	Bott 59	CK	57.9928	20.6952	39.344	1.48564	0.444274	3.34398	0.00082587	0.0238929	19.4707	24.9681	17.6469	62.7041	57.9495	53.3248	Up	0.12658	0.157034	0.108361	0.393916	0.365458	0.338607	20	25	17	62	57	56
Glyma.02G032400	Bott 59	CK	15.8355	3.27871	9.5571	2.2635	1.08625	2.08377	0.0371808	0.311625	5.84122	3.9949	0	13.1476	16.2665	18.0923	Up	0.0837682	0.0554249	0	0.182199	0.226295	0.253427	6	4	0	13	16	19
Glyma.02G034700	Bott 59	CK	2818.14	6403.45	4610.79	-1.18408	0.150789	-7.85256	4.0763e-15	3.82721e-12	6885.83	6623.54	5700.98	2846.97	2550.8	3056.65	Down	39.6826	36.9281	31.0323	15.8544	14.2601	17.2057	7073	6632	5492	2815	2509	3210
Glyma.02G035200	Bott 59	CK	53.6237	157.535	105.579	-1.55311	0.404179	-3.84264	0.000121717	0.00556279	118.771	161.793	192.04	63.7154	30.4998	66.656	Down	1.50824	1.98766	2.3034	0.781854	0.375714	0.826758	122	162	185	63	30	70
Glyma.02G035500	Bott 59	CK	31.6113	10.287	20.9492	1.61658	0.741476	2.18022	0.0292409	0.272702	17.5237	3.9949	9.34247	26.2953	44.733	23.8057	Up	0.221075	0.0487579	0.111326	0.320565	0.547454	0.293345	18	4	9	26	44	25
Glyma.02G036800	Bott 59	CK	3220.32	245.37	1732.85	3.71421	0.712086	5.21596	1.8287e-07	2.60659e-05	181.078	324.585	230.448	875.835	3739.27	5045.86	Up	6.73618	11.6816	8.09732	31.4843	134.94	183.344	186	325	222	866	3678	5299
Glyma.02G036900	Bott 59	CK	89.1451	22.6869	55.916	1.97351	0.836462	2.35935	0.0183067	0.206436	15.5766	37.9515	14.5327	193.169	59.9828	14.2834	Up	0.200137	0.471746	0.176369	2.39837	0.74763	0.179254	16	38	14	191	59	15
Glyma.02G040700	Bott 59	CK	1765.02	4798.96	3281.99	-1.44306	0.213185	-6.76906	1.29621e-11	5.71245e-09	3769.53	5620.82	5006.53	2121.83	1599.2	1574.03	Down	42.7537	61.675	53.6344	23.2552	17.5952	17.4374	3872	5628	4823	2098	1573	1653
Glyma.02G040800	Bott 59	CK	30.9535	97.6902	64.3219	-1.65941	0.441874	-3.7554	0.000173066	0.00734959	65.227	118.848	108.995	39.4429	31.5164	21.9013	Down	2.51237	4.42866	3.96538	1.46808	1.1776	0.823962	67	119	105	39	31	23
Glyma.02G042000	Bott 59	CK	8.79923	58.0963	33.4478	-2.71807	0.745834	-3.64434	0.00026808	0.0102313	96.3801	24.9681	52.9407	4.04543	7.11661	15.2357	Down	0.867612	0.217444	0.45014	0.0351905	0.0621463	0.133962	99	25	51	4	7	16
Glyma.02G042700	Bott 59	CK	473.263	1214.04	843.651	-1.35893	0.229363	-5.9248	3.12668e-09	7.89698e-07	1019.29	1115.57	1507.25	553.212	391.413	475.162	Down	16.1325	17.0814	22.5324	8.46091	6.00955	7.34558	1047	1117	1452	547	385	499
Glyma.02G042800	Bott 59	CK	122.626	418.969	270.798	-1.77124	0.275382	-6.43192	1.26004e-10	4.42438e-08	374.812	454.419	427.677	122.374	87.4326	158.07	Down	5.88935	6.90773	6.34734	1.8581	1.3327	2.42597	385	455	412	121	86	166
Glyma.02G047600	Bott 59	CK	40.7803	143.989	92.3845	-1.82022	0.367107	-4.95827	7.11249e-07	8.19121e-05	136.295	109.86	185.811	49.5565	36.5997	36.1847	Down	1.58827	1.23853	2.0452	0.558043	0.413738	0.411861	140	110	179	49	36	38
Glyma.02G048600	Bott 59	CK	388.41	1066.41	727.412	-1.457	0.23597	-6.17453	6.63606e-10	1.97659e-07	783.697	1265.38	1150.16	339.816	433.096	392.318	Down	9.0298	14.1051	12.5173	3.78353	4.84082	4.4152	805	1267	1108	336	426	412
Glyma.02G050000	Bott 59	CK	0	5.72233	2.86117	-4.96866	2.11976	-2.34398	0.0190793	0.210908	4.86768	3.9949	8.30442	0	0	0	Down	0.115143	0.091421	0.185544	0	0	0	5	4	8	0	0	0
Glyma.02G054200	Bott 59	CK	44.1891	2.0761	23.1326	4.43437	1.07719	4.11659	3.84512e-05	0.00219846	0	0	6.22831	62.7041	35.583	34.2802	Up	0	0	0.0725869	0.747631	0.425907	0.413136	0	0	6	62	35	36
Glyma.02G054900	Bott 59	CK	276.235	840.723	558.479	-1.60555	0.39924	-4.02152	5.78249e-05	0.00306429	371.891	857.904	1292.37	326.668	228.748	273.29	Down	7.86702	17.5573	25.8228	6.67767	4.69414	5.64677	382	859	1245	323	225	287
Glyma.02G055000	Bott 59	CK	1092.66	2227.26	1659.96	-1.02736	0.378375	-2.7152	0.00662363	0.108635	1078.68	2564.72	3038.38	1464.44	728.944	1084.59	Down	15.7945	36.331	42.0218	20.7209	10.3541	15.5117	1108	2568	2927	1448	717	1139
Glyma.02G055900	Bott 59	CK	50.1696	17.4045	33.787	1.529	0.564817	2.70708	0.00678788	0.110544	16.5501	16.9783	18.6849	27.3066	50.8329	72.3694	Up	0.074685	0.0741226	0.0796424	0.119076	0.222526	0.318984	17	17	18	27	50	76
Glyma.02G059500	Bott 59	CK	101.85	37.9449	69.8976	1.42301	0.51805	2.74685	0.006017	0.101077	55.4916	20.9732	37.3699	102.147	144.365	59.0382	Up	0.545203	0.199351	0.346795	0.969795	1.37594	0.56656	57	21	36	101	142	62
Glyma.02G064100	Bott 59	CK	8026.51	3336.3	5681.4	1.26647	0.347215	3.64752	0.000264782	0.010156	5628.99	2284.08	2095.83	8402.35	7357.56	8319.62	Up	109.619	43.0321	38.5508	158.118	138.994	158.25	5782	2287	2019	8308	7237	8737
Glyma.02G067600	Bott 59	CK	270.495	80.9799	175.738	1.73985	0.413781	4.20477	2.61353e-05	0.00162411	111.957	47.9387	83.0442	165.862	285.681	359.942	Up	1.53355	0.635272	1.07443	2.19544	3.79607	4.81575	115	48	80	164	281	378
Glyma.02G076600	Bott 59	CK	12.7926	0	6.3963	6.11633	1.68812	3.62316	0.000291027	0.0109107	0	0	0	9.10221	11.1832	18.0923	Up	0	0	0	0.192376	0.237276	0.386508	0	0	0	9	11	19
Glyma.02G078200	Bott 59	CK	331.477	678.52	504.999	-1.03335	0.265758	-3.88832	0.000100941	0.00479069	759.359	595.239	680.962	222.498	400.563	371.369	Down	10.5932	8.03333	8.97271	2.99937	5.4207	5.0602	780	596	656	220	394	390
Glyma.02G088800	Bott 59	CK	8.12797	0	4.06398	5.46008	2.60503	2.09598	0.0360841	0.305695	0	0	0	3.03407	21.3498	0	Up	0	0	0	0.0272234	0.192306	0	0	0	0	3	21	0
Glyma.02G089900	Bott 59	CK	11.838	0	5.91902	6.00267	2.31359	2.59452	0.00947221	0.136569	0	0	0	13.1476	22.3665	0	Up	0	0	0	0.120081	0.205072	0	0	0	0	13	22	0
Glyma.02G092500	Bott 59	CK	121.049	58.6334	89.841	1.04455	0.345627	3.02218	0.00250965	0.0540325	68.1476	57.926	49.8265	100.124	153.515	109.506	Up	1.4074	1.15735	0.971959	1.99816	3.07555	2.20896	70	58	48	99	151	115
Glyma.02G092600	Bott 59	CK	44.8687	0	22.4344	7.92629	1.54638	5.1257	2.96435e-07	3.9637e-05	0	0	0	7.07949	58.9662	68.5605	Up	0	0	0	0.126705	1.05943	1.24029	0	0	0	7	58	72
Glyma.02G097900	Bott 59	CK	74.8574	4.36816	39.6128	4.10217	0.848888	4.8324	1.34896e-06	0.000133931	2.92061	4.99362	5.19026	14.159	104.716	105.697	Up	0.0264417	0.0437375	0.0443838	0.123871	0.919669	0.934677	3	5	5	14	103	111
Glyma.02G101400	Bott 59	CK	40.0151	16.7649	28.39	1.25765	0.56656	2.21979	0.0264328	0.257176	16.5501	12.9834	20.761	35.3975	28.4664	56.1815	Up	0.260992	0.198079	0.30924	0.539413	0.435475	0.865368	17	13	20	35	28	59
Glyma.02G119600	Bott 59	CK	386.046	100.349	243.197	1.94358	0.675241	2.87835	0.0039976	0.0756252	48.6768	207.735	44.6362	727.165	129.116	301.856	Up	0.426071	1.75911	0.369035	6.15059	1.09633	2.58073	50	208	43	719	127	317
Glyma.02G121000	Bott 59	CK	750.033	1536.55	1143.29	-1.03487	0.238582	-4.33759	1.44054e-05	0.00100186	1373.66	1914.55	1321.44	927.414	721.827	600.856	Down	11.3611	15.3191	10.3231	7.41207	5.79135	4.85395	1411	1917	1273	917	710	631
Glyma.02G125600	Bott 59	CK	373.834	1039.96	706.895	-1.47611	0.33433	-4.41514	1.00946e-05	0.000751686	709.708	1138.55	1271.61	552.201	268.398	300.904	Down	5.47448	8.49644	9.26486	4.11608	2.00838	2.26711	729	1140	1225	546	264	316
Glyma.02G125900	Bott 59	CK	648.238	1304.92	976.581	-1.00942	0.349109	-2.89142	0.00383511	0.0734358	887.866	1846.64	1180.27	950.675	449.363	544.675	Down	19.3462	38.9273	24.2911	20.0172	9.49837	11.5922	912	1849	1137	940	442	572
Glyma.02G128800	Bott 59	CK	703.01	2235.75	1469.38	-1.66925	0.425969	-3.91871	8.90253e-05	0.00435931	1340.56	3059.09	2307.59	1219.7	495.113	394.223	Down	12.4874	27.5678	20.3032	10.9789	4.47397	3.58682	1377	3063	2223	1206	487	414
Glyma.02G131800	Bott 59	CK	137.845	45.1998	91.5226	1.60973	0.339432	4.74241	2.11186e-06	0.000198281	47.7033	34.9553	52.9407	139.567	115.899	158.07	Up	0.568062	0.402703	0.595466	1.60603	1.33885	1.83856	49	35	51	138	114	166
Glyma.02G132100	Bott 59	CK	115.809	26.4036	71.1065	2.13659	0.537745	3.97325	7.0899e-05	0.00359397	11.6824	24.9681	42.5601	82.9312	101.666	162.831	Up	0.0880854	0.182129	0.303106	0.604244	0.743618	1.1992	12	25	41	82	100	171
Glyma.02G132500	Bott 59	CK	0	43.6182	21.8091	-7.8993	1.34584	-5.86941	4.37359e-09	1.06119e-06	35.0473	44.9426	50.8646	0	0	0	Down	0.574546	0.712774	0.7876	0	0	0	36	45	49	0	0	0
Glyma.02G132700	Bott 59	CK	9.13812	0	4.56906	5.63139	1.89969	2.96437	0.00303307	0.0619766	0	0	0	4.04543	8.13327	15.2357	Up	0	0	0	0.0314068	0.0633877	0.119558	0	0	0	4	8	16
Glyma.02G136700	Bott 59	CK	1798.3	631.633	1214.97	1.50972	0.431572	3.49819	0.000468425	0.0156828	232.675	572.269	1089.95	2001.47	1707.99	1685.44	Up	3.39266	8.07261	15.0113	28.201	24.159	24.0042	239	573	1050	1979	1680	1770
Glyma.02G137500	Bott 59	CK	96.2586	272.867	184.563	-1.50359	0.327687	-4.5885	4.46451e-06	0.000377334	345.606	272.652	200.344	70.7949	118.949	99.0318	Down	1.91317	1.46018	1.04754	0.378704	0.638762	0.535464	355	273	193	70	117	104
Glyma.02G142000	Bott 59	CK	7.62257	0	3.81128	5.36839	2.54316	2.11091	0.0347798	0.299445	0	0	0	0	15.2499	7.61783	Up	0	0	0	0	0.686805	0.345443	0	0	0	0	15	8
Glyma.02G143300	Bott 59	CK	186.137	386.707	286.422	-1.05494	0.313447	-3.36562	0.000763724	0.0225304	521.816	239.694	398.612	182.044	184.015	192.35	Down	4.34884	1.93258	3.13781	1.46608	1.4877	1.56578	536	240	384	180	181	202
Glyma.02G145700	Bott 59	CK	92.7188	216.688	154.703	-1.22586	0.291666	-4.20296	2.63448e-05	0.00163478	252.146	175.775	222.143	101.136	103.699	73.3216	Down	2.27334	1.53318	1.89176	0.88113	0.906967	0.645693	259	176	214	100	102	77
Glyma.02G147800	Bott 59	CK	0	9.19827	4.59913	-5.65328	2.43127	-2.32524	0.0200593	0.217653	0	10.986	16.6088	0	0	0	Down	0	0.0684558	0.101043	0	0	0	0	11	16	0	0	0
Glyma.02G147900	Bott 59	CK	233.147	675.183	454.165	-1.53424	0.328541	-4.66986	3.01406e-06	0.000270306	671.74	917.827	435.982	304.418	177.915	217.108	Down	5.74123	7.58906	3.51959	2.51419	1.4751	1.81243	690	919	420	301	175	228
Glyma.02G155600	Bott 59	CK	748.914	259.722	504.318	1.52802	0.33257	4.59458	4.33616e-06	0.000369757	167.448	308.606	303.111	709.972	1019.71	517.06	Up	1.95785	3.49082	3.34751	8.02167	11.5659	5.90504	172	309	292	702	1003	543
Glyma.02G166800	Bott 59	CK	1319.13	642.447	980.79	1.03834	0.20233	5.13192	2.86802e-07	3.85879e-05	545.181	593.242	788.92	1208.57	1288.11	1460.72	Up	6.92305	7.28807	9.4626	14.8304	15.8677	18.1178	560	594	760	1195	1267	1534
Glyma.02G175500	Bott 59	CK	5.4045	28.7432	17.0739	-2.418	0.981971	-2.46239	0.0138013	0.172923	23.3649	37.9515	24.9133	10.1136	6.09995	0	Down	0.175942	0.276477	0.177198	0.0735927	0.0445592	0	24	38	24	10	6	0
Glyma.02G178400	Bott 59	CK	15.5628	42.5973	29.0801	-1.45241	0.589139	-2.46531	0.0136894	0.17222	46.7298	23.9694	57.0929	12.1363	19.3165	15.2357	Down	0.800745	0.397357	0.924066	0.20096	0.321095	0.255002	48	24	55	12	19	16
Glyma.02G187900	Bott 59	CK	0	8.11352	4.05676	-5.47203	1.94209	-2.8176	0.00483836	0.0868151	3.89415	7.98979	12.4566	0	0	0	Down	0.0856015	0.169914	0.258637	0	0	0	4	8	12	0	0	0
Glyma.02G188300	Bott 59	CK	270.541	100.278	185.41	1.43228	0.458767	3.12202	0.00179612	0.0423664	122.666	35.9541	142.213	233.623	270.431	307.57	Up	0.520114	0.147485	0.569555	0.957228	1.11234	1.2738	126	36	137	231	266	323
Glyma.02G189200	Bott 59	CK	19.1314	51.4275	35.2794	-1.42561	0.492334	-2.89562	0.00378412	0.0727335	43.8092	67.9132	42.5601	17.1931	18.2999	21.9013	Down	1.92603	2.88853	1.76735	0.730426	0.780461	0.940482	45	68	41	17	18	23
Glyma.02G191600	Bott 59	CK	3.72068	18.6988	11.2098	-2.33838	1.07143	-2.18248	0.0290741	0.272264	22.3913	13.9821	19.723	4.04543	7.11661	0	Down	0.446029	0.269451	0.371088	0.0778701	0.137518	0	23	14	19	4	7	0
Glyma.02G202000	Bott 59	CK	64.9026	151.129	108.016	-1.21788	0.37583	-3.2405	0.00119319	0.0311563	116.824	125.839	210.725	67.7609	49.8163	77.1305	Down	1.23867	1.29081	2.11036	0.694263	0.512385	0.798785	120	126	203	67	49	81
Glyma.02G208200	Bott 59	CK	1176.95	3854.78	2515.86	-1.71164	0.176159	-9.71642	2.56634e-22	1.00762e-18	3358.7	4327.47	3878.16	1357.24	1076.64	1096.97	Down	48.1667	60.039	52.5318	18.8086	14.9779	15.3657	3450	4333	3736	1342	1059	1152
Glyma.02G211600	Bott 59	CK	437.533	885.817	661.675	-1.018	0.246233	-4.13431	3.56016e-05	0.00206666	1070.89	832.936	753.626	376.225	561.195	375.178	Down	8.59964	6.47099	5.71625	2.91948	4.37173	2.94276	1100	834	726	372	552	394
Glyma.02G213800	Bott 59	CK	29.5495	9.28254	19.416	1.66621	0.652897	2.55202	0.0107099	0.147552	13.6295	7.98979	6.22831	30.3407	33.5497	24.7579	Up	0.185092	0.10497	0.0798909	0.398158	0.441977	0.3284	14	8	6	30	33	26
Glyma.02G219600	Bott 59	CK	29.0458	10.3269	19.6864	1.49102	0.722541	2.06358	0.0390577	0.320879	6.81476	18.9758	5.19026	26.2953	28.4664	32.3758	Up	0.00951128	0.0256219	0.00684224	0.0354642	0.0385413	0.0441358	7	19	5	26	28	34
Glyma.02G224600	Bott 59	CK	1.26964	23.0726	12.1711	-4.157	1.34285	-3.09566	0.00196373	0.0450181	38.9415	21.9719	8.30442	0	0	3.80891	Down	0.285699	0.155951	0.0575475	0	0	0.0272948	40	22	8	0	0	4
Glyma.02G227500	Bott 59	CK	3342.63	7269.73	5306.18	-1.12089	0.200768	-5.58302	2.36371e-08	4.57787e-06	8412.33	7413.53	5983.33	3430.52	2739.89	3857.48	Down	62.5084	53.2931	41.9939	24.6324	19.7497	27.9968	8641	7423	5764	3392	2695	4051
Glyma.02G228500	Bott 59	CK	6.59884	0	3.29942	5.16072	2.02583	2.54745	0.0108513	0.148488	0	0	0	4.04543	8.13327	7.61783	Up	0	0	0	0.0242719	0.0489876	0.0461987	0	0	0	4	8	8
Glyma.02G237300	Bott 59	CK	727.951	185.837	456.894	1.96961	0.550014	3.58102	0.000342253	0.0122975	147.978	302.613	106.919	1419.94	303.981	459.926	Up	0.186875	0.369716	0.127536	1.73281	0.372397	0.567318	152	303	103	1404	299	483
Glyma.02G242900	Bott 59	CK	799.223	2803.8	1801.51	-1.81069	0.717264	-2.52443	0.0115885	0.155627	1404.81	1983.47	5023.13	1198.46	381.247	817.964	Down	18.5707	25.3663	62.7197	15.3093	4.88899	10.5615	1443	1986	4839	1185	375	859
Glyma.02G243300	Bott 59	CK	65.5772	159.688	112.633	-1.28489	0.375537	-3.42148	0.000622821	0.0194497	111.957	193.752	173.355	62.7041	86.416	47.6114	Down	2.66641	4.46425	3.89972	1.4431	1.99653	1.10757	115	194	167	62	85	50
Glyma.02G244900	Bott 59	CK	939.571	1894.26	1416.92	-1.01133	0.22294	-4.53633	5.72423e-06	0.00046646	1700.77	1949.51	2032.51	1005.29	682.178	1131.25	Down	19.6614	21.8031	22.1933	11.2301	7.65017	12.7735	1747	1952	1958	994	671	1188
Glyma.02G249600	Bott 59	CK	238.058	800.529	519.293	-1.74927	0.283626	-6.16753	6.93631e-10	2.03791e-07	763.253	546.302	1092.03	213.396	238.915	261.863	Down	6.19203	4.28767	8.36797	1.67292	1.88023	2.07501	784	547	1052	211	235	275
Glyma.02G249700	Bott 59	CK	10.1298	0.998724	5.56424	3.34083	1.58938	2.10196	0.0355564	0.303487	0	2.99617	0	6.06814	8.13327	16.1879	Up	0	0.0761152	0	0.153978	0.207181	0.415196	0	3	0	6	8	17
Glyma.02G255200	Bott 59	CK	147.925	36.6409	92.2832	2.01508	0.61781	3.26165	0.00110765	0.0295037	14.6031	30.9604	64.3592	251.828	113.866	78.0828	Up	0.105932	0.217277	0.440976	1.76527	0.801273	0.553249	15	31	62	249	112	82
Glyma.02G255300	Bott 59	CK	0	9.18516	4.59258	-5.65129	2.42811	-2.32745	0.0199414	0.216721	0	11.9847	15.5708	0	0	0	Down	0	0.500887	0.635361	0	0	0	0	12	15	0	0	0
Glyma.02G255400	Bott 59	CK	953.781	3123.93	2038.85	-1.71162	0.698731	-2.44962	0.0143008	0.17685	1232.5	2664.6	5474.69	1474.56	636.428	750.356	Down	9.7225	20.3351	40.7917	11.2403	4.87019	5.78152	1266	2668	5274	1458	626	788
Glyma.02G257100	Bott 59	CK	0	5.02558	2.51279	-4.78186	2.19076	-2.18274	0.0290548	1	3.89415	5.99234	5.19026	0	0	0	Down	0.0338137	0.0503385	0.0425686	0	0	0	4	6	5	0	0	0
Glyma.02G259300	Bott 59	CK	789.781	139.803	464.792	2.49749	0.332855	7.50323	6.22627e-14	4.20166e-11	169.395	135.826	114.186	495.565	1138.66	735.121	Up	2.33873	1.81421	1.48906	6.61155	15.2502	9.91334	174	136	110	490	1120	772
Glyma.02G261900	Bott 59	CK	1485.84	533.905	1009.87	1.47674	0.295503	4.99737	5.8119e-07	6.93161e-05	350.473	649.17	602.07	1895.28	1469.07	1093.16	Up	5.22852	9.36928	8.48382	27.3225	21.2604	15.929	360	650	580	1874	1445	1148
Glyma.02G262500	Bott 59	CK	2395.15	1183.16	1789.15	1.01763	0.377745	2.69397	0.00706061	0.112924	677.582	826.943	2044.96	2625.48	1964.18	2595.78	Up	9.73315	11.4919	27.7458	36.4439	27.3702	36.4201	696	828	1970	2596	1932	2726
Glyma.02G265900	Bott 59	CK	91.6948	184.591	138.143	-1.01035	0.294434	-3.43149	0.000600281	0.0189099	159.66	219.719	174.393	93.0448	107.766	74.2738	Down	3.27403	4.35892	3.37781	1.84375	2.14374	1.48766	164	220	168	92	106	78
Glyma.02G272100	Bott 59	CK	9.72589	0	4.86294	5.71883	1.88153	3.03946	0.00237006	0.0518807	0	0	0	9.10221	16.2665	3.80891	Up	0	0	0	0.0597237	0.107146	0.0252615	0	0	0	9	16	4
Glyma.02G273400	Bott 59	CK	107.978	225.224	166.601	-1.06103	0.393468	-2.69661	0.00700492	0.112618	264.802	136.825	274.046	80.9085	153.515	89.5095	Down	2.32016	1.15981	2.26799	0.685038	1.30483	0.766034	272	137	264	80	151	94
Glyma.02G275800	Bott 59	CK	0.634819	7.31764	3.97623	-3.49659	1.77009	-1.97538	0.0482255	0.357995	6.81476	10.986	4.15221	0	0	1.90446	Down	0.209248	0.326342	0.120423	0	0	0.0571169	7	11	4	0	0	2
Glyma.02G276100	Bott 59	CK	197.482	395.751	296.616	-1.00296	0.371361	-2.70078	0.00691771	0.111898	233.649	457.416	496.189	279.134	165.715	147.595	Down	4.45053	8.42913	8.92721	5.1379	3.06207	2.74602	240	458	478	276	163	155
Glyma.02G280100	Bott 59	CK	155.734	440.473	298.104	-1.49986	0.57411	-2.61249	0.00898845	0.132287	140.189	344.56	836.67	247.782	96.5826	122.838	Down	2.34005	5.56415	13.1912	3.99672	1.56391	2.00273	144	345	806	245	95	129
Glyma.02G281500	Bott 59	CK	5.94961	46.848	26.3988	-2.97679	0.992959	-2.99789	0.00271851	0.0572299	63.2799	14.9809	62.2831	0	11.1832	6.6656	Down	1.5495	0.354883	1.44051	0	0.265642	0.159421	65	15	60	0	11	7
Glyma.02G284800	Bott 59	CK	307.448	863.471	585.46	-1.48959	0.29897	-4.98239	6.28028e-07	7.35065e-05	663.952	794.984	1131.48	396.452	214.515	311.379	Down	5.07654	5.88049	8.17142	2.92918	1.59108	2.32543	682	796	1090	392	211	327
Glyma.02G292100	Bott 59	CK	70.7942	281.102	175.948	-1.98966	0.660808	-3.01095	0.00260434	0.0554084	67.174	245.686	530.445	121.363	53.8829	37.1369	Down	2.138	7.56504	15.9466	3.73264	1.66365	1.1545	69	246	511	120	53	39
Glyma.02G293000	Bott 59	CK	3.65448	14.9571	9.30581	-2.03649	0.909496	-2.23914	0.0251468	0.251448	19.4707	13.9821	11.4186	5.05678	3.04998	2.85669	Down	0.465635	0.32349	0.257926	0.116859	0.0707561	0.066728	20	14	11	5	3	3
Glyma.02G296600	Bott 59	CK	5056.98	13148.6	9102.79	-1.37856	0.286554	-4.81084	1.50298e-06	0.000146198	12384.4	12272.3	14789.1	7449.65	3255.34	4465.95	Down	63.5829	60.9561	71.7183	36.9595	16.2131	22.3956	12721	12288	14247	7366	3202	4690
Glyma.02G297700	Bott 59	CK	1077.33	2476.28	1776.8	-1.20066	0.373064	-3.21837	0.00128922	0.0331233	1334.72	1984.46	4109.65	1346.12	908.893	976.987	Down	6.40144	9.20778	18.6171	6.2387	4.22868	4.57677	1371	1987	3959	1331	894	1026
Glyma.02G308600	Bott 59	CK	177.228	361.568	269.398	-1.02842	0.210059	-4.89586	9.78743e-07	0.000105677	379.679	311.602	393.422	179.01	170.799	181.876	Down	1.46469	1.16293	1.43353	0.667314	0.639172	0.685308	390	312	379	177	168	191
Glyma.02G311000	Bott 59	CK	471.842	51.9563	261.899	3.18264	0.493254	6.45234	1.10139e-10	3.99729e-08	64.2534	45.9413	45.6743	169.908	452.413	793.206	Up	0.358999	0.248327	0.24104	0.917348	2.45209	4.32878	66	46	44	168	445	833
Glyma.03G001500	Bott 59	CK	316.655	1146.73	731.693	-1.85669	0.41769	-4.44515	8.78295e-06	0.000669007	475.086	1649.89	1315.21	306.441	417.847	225.678	Down	7.58822	25.4945	19.8419	4.72975	6.47424	3.52079	488	1652	1267	303	411	237
Glyma.03G001600	Bott 59	CK	372.825	2757.23	1565.03	-2.88646	0.383828	-7.52019	5.46959e-14	3.8101e-11	2883.62	3965.93	1422.13	419.713	222.648	476.114	Down	15.5911	20.7447	7.26271	2.19288	1.16778	2.51439	2962	3971	1370	415	219	500
Glyma.03G002300	Bott 59	CK	74.7361	9.75759	42.2469	2.93838	0.807042	3.64092	0.000271664	0.0103437	7.78829	7.98979	13.4947	124.397	87.4326	12.379	Up	0.143636	0.142555	0.235075	2.21695	1.56423	0.222992	8	8	13	123	86	13
Glyma.03G005600	Bott 59	CK	249.53	607.338	428.434	-1.28272	0.24683	-5.19678	2.02772e-07	2.83415e-05	705.814	493.37	622.831	209.351	229.765	309.474	Down	5.45895	3.6916	4.54999	1.56465	1.72388	2.3379	725	494	600	207	226	325
Glyma.03G007100	Bott 59	CK	4.98678	65.0311	35.009	-3.7089	0.718692	-5.16063	2.46126e-07	3.39615e-05	108.063	56.9273	30.1035	6.06814	5.08329	3.80891	Down	0.877496	0.447212	0.230891	0.0476156	0.0400423	0.0302102	111	57	29	6	5	4
Glyma.03G007600	Bott 59	CK	12.9932	0	6.49661	6.13721	1.67931	3.6546	0.00025758	0.00990618	0	0	0	17.1931	13.2166	8.57006	Up	0	0	0	0.231029	0.178284	0.116401	0	0	0	17	13	9
Glyma.03G009500	Bott 59	CK	41.967	6.87353	24.4203	2.60308	0.91929	2.83162	0.00463121	0.0843244	13.6295	6.99107	0	50.5678	46.7663	28.5669	Up	0.0985822	0.0489199	0	0.35344	0.328137	0.201819	14	7	0	50	46	30
Glyma.03G015800	Bott 59	CK	33.9485	166.021	99.9847	-2.28821	0.34939	-6.54916	5.78628e-11	2.25138e-08	131.427	205.737	160.898	31.352	30.4998	39.9936	Down	2.75015	4.16493	3.18011	0.633958	0.619116	0.817417	135	206	155	31	30	42
Glyma.03G016100	Bott 59	CK	5.01179	24.7118	14.8618	-2.3045	0.904702	-2.54725	0.0108575	0.148488	8.76183	26.9655	38.4079	4.04543	8.13327	2.85669	Down	0.153308	0.456462	0.634765	0.0684005	0.138051	0.0488221	9	27	37	4	8	3
Glyma.03G016300	Bott 59	CK	38.1451	259.826	148.986	-2.76667	0.543803	-5.08763	3.62575e-07	4.67441e-05	125.586	265.661	388.231	52.5905	14.2332	47.6114	Down	2.23562	4.57516	6.5278	0.904663	0.245789	0.827845	129	266	374	52	14	50
Glyma.03G016400	Bott 59	CK	25.0886	169.766	97.4272	-2.75746	0.565279	-4.87804	1.07143e-06	0.000112478	80.8036	163.791	264.703	37.4202	11.1832	26.6624	Down	1.2859	2.52168	3.97885	0.575449	0.172643	0.414437	83	164	255	37	11	28
Glyma.03G019800	Bott 59	CK	27.7618	145.102	86.4321	-2.38624	0.539313	-4.4246	9.6623e-06	0.000727012	198.602	183.765	52.9407	22.2498	31.5164	29.5191	Down	1.91983	1.71857	0.483382	0.207841	0.295544	0.278719	204	184	51	22	31	31
Glyma.03G024200	Bott 59	CK	3474.81	327.437	1901.12	3.40764	1.19379	2.85448	0.00431075	0.0801904	145.057	644.177	193.078	711.995	8664.98	1047.45	Up	2.11864	9.10222	2.66361	10.0489	122.769	14.9429	149	645	186	704	8523	1100
Glyma.03G024300	Bott 59	CK	2542.35	235.782	1389.07	3.43062	1.20678	2.8428	0.0044719	0.0824679	103.195	474.394	129.757	496.576	6328.7	801.777	Up	2.06506	9.18413	2.45259	9.60251	122.855	15.6715	106	475	125	491	6225	842
Glyma.03G024400	Bott 59	CK	3894.14	362.673	2128.41	3.42455	1.20931	2.83182	0.00462835	0.0843078	158.687	731.066	198.268	786.835	9724.34	1171.24	Up	2.72456	12.1433	3.21536	13.0546	161.965	19.642	163	732	191	778	9565	1230
Glyma.03G024500	Bott 59	CK	4207.81	452.281	2330.04	3.21777	1.39274	2.31039	0.0208664	0.223623	147.978	960.772	248.094	486.462	11206.6	930.327	Up	1.75375	11.0158	2.77722	5.57116	128.84	10.7694	152	962	239	481	11023	977
Glyma.03G024600	Bott 59	CK	3264.63	368.462	1816.55	3.14733	1.39035	2.26369	0.023593	0.241117	118.771	779.005	207.61	384.315	8694.46	715.124	Up	1.67976	10.6586	2.77336	5.25228	119.284	9.8787	122	780	200	380	8552	751
Glyma.03G024800	Bott 59	CK	649.732	67.1053	358.419	3.2753	1.41497	2.31475	0.0206265	0.221711	20.4443	151.806	29.0655	79.8971	1714.09	155.213	Up	0.540929	3.88581	0.726384	2.04279	43.9952	4.01125	21	152	28	79	1686	163
Glyma.03G024900	Bott 59	CK	3473.92	393.263	1933.59	3.14299	1.38332	2.27206	0.0230826	0.238211	117.798	841.924	220.067	425.781	9172.29	823.678	Up	2.24136	15.4978	3.95502	7.82859	169.299	15.3078	121	843	212	421	9022	865
Glyma.03G025000	Bott 59	CK	5499.87	601.505	3050.69	3.19275	1.38029	2.3131	0.0207172	0.222521	183.025	1290.35	331.139	689.745	14514.8	1295.03	Up	2.61183	17.8142	4.46339	9.51145	200.933	18.0508	188	1292	319	682	14277	1360
Glyma.03G025200	Bott 59	CK	2952.72	396.093	1674.4	2.89812	1.27937	2.26527	0.023496	0.240524	187.893	772.014	228.371	441.963	7699.15	717.028	Up	2.74658	10.9177	3.15315	6.24298	109.177	10.2377	193	773	220	437	7573	753
Glyma.03G026600	Bott 59	CK	100.434	24.6316	62.533	2.03058	0.756158	2.68539	0.00724461	0.114569	6.81476	9.98724	57.0929	124.397	116.916	59.9904	Up	0.0911943	0.129296	0.721638	1.60861	1.51773	0.784118	7	10	55	123	115	63
Glyma.03G028000	Bott 59	CK	296.356	1172.39	734.372	-1.98337	0.348839	-5.68564	1.30327e-08	2.70611e-06	1063.1	1315.32	1138.74	169.908	243.998	475.162	Down	12.1606	14.5558	12.3034	1.87809	2.70751	5.30889	1092	1317	1097	168	240	499
Glyma.03G028700	Bott 59	CK	173.54	62.7041	118.122	1.46711	0.416114	3.52573	0.000422312	0.0145217	82.7506	65.9158	39.446	247.782	128.099	144.739	Up	0.884391	0.681532	0.398196	2.55898	1.32808	1.51092	85	66	38	245	126	152
Glyma.03G038100	Bott 59	CK	37.0078	6.34411	21.6759	2.5434	0.923535	2.75399	0.00588742	0.0996753	3.89415	10.986	4.15221	77.8744	12.1999	20.949	Up	0.0516347	0.140926	0.0520031	0.997811	0.156924	0.271316	4	11	4	77	12	22
Glyma.03G038200	Bott 59	CK	31.3697	6.36296	18.8664	2.30156	0.828606	2.77762	0.00547583	0.094797	7.78829	2.99617	8.30442	56.636	20.3332	17.1401	Up	0.0694991	0.0258659	0.069995	0.488375	0.176014	0.149394	8	3	8	56	20	18
Glyma.03G042700	Bott 59	CK	297.356	1112.73	705.041	-1.90382	0.411375	-4.62795	3.69306e-06	0.000321571	759.359	1363.26	1215.56	482.417	138.266	271.385	Down	5.15612	8.95526	7.79602	3.16536	0.910741	1.79989	780	1365	1171	477	136	285
Glyma.03G044900	Bott 59	CK	6.9448	0	3.4724	5.23415	2.59597	2.01626	0.0437729	0.33981	0	0	0	0	13.2166	7.61783	Up	0	0	0	0	0.244482	0.141885	0	0	0	0	13	8
Glyma.03G045600	Bott 59	CK	584.036	266.814	425.425	1.13079	0.248698	4.54686	5.44515e-06	0.000446244	218.072	236.698	345.671	526.917	670.995	554.197	Up	7.35775	7.72614	11.0161	17.1795	21.9618	18.2638	224	237	333	521	660	582
Glyma.03G048600	Bott 59	CK	11.4782	38.9056	25.1919	-1.76017	0.868228	-2.02732	0.0426302	0.335243	81.7771	8.98851	25.9513	10.1136	8.13327	16.1879	Down	1.09433	0.116367	0.328017	0.130781	0.105581	0.211587	84	9	25	10	8	17
Glyma.03G052200	Bott 59	CK	5.84223	42.6153	24.2288	-2.86003	0.940395	-3.04131	0.00235552	0.0516178	23.3649	61.9209	42.5601	0	6.09995	11.4267	Down	0.253761	0.650612	0.436601	0	0.0642675	0.121218	24	62	41	0	6	12
Glyma.03G052300	Bott 59	CK	19.768	53.5407	36.6544	-1.43583	0.513969	-2.79361	0.00521229	0.091584	62.3064	33.9566	64.3592	16.1817	19.3165	23.8057	Down	1.30065	0.685767	1.26899	0.32642	0.391166	0.485391	64	34	62	16	19	25
Glyma.03G054600	Bott 59	CK	12.2151	0	6.10757	6.04905	1.68246	3.59537	0.000323929	0.011806	0	0	0	13.1476	10.1666	13.3312	Up	0	0	0	0.00904441	0.00702083	0.00926959	0	0	0	13	10	14
Glyma.03G055100	Bott 59	CK	40.1414	16.6458	28.3936	1.26842	0.640351	1.98083	0.0476107	0.355446	13.6295	26.9655	9.34247	27.3066	56.9329	36.1847	Up	0.101622	0.194509	0.0657945	0.196743	0.411789	0.263521	14	27	9	27	56	38
Glyma.03G058000	Bott 59	CK	16.2426	1.33163	8.78713	3.60555	1.37318	2.62571	0.00864697	0.128877	0	3.9949	0	23.2612	11.1832	14.2834	Up	0	0.0399797	0	0.232523	0.112223	0.14432	0	4	0	23	11	15
Glyma.03G058400	Bott 59	CK	7.58695	0	3.79348	5.36206	1.92174	2.79021	0.00526735	0.0921962	0	0	0	8.09085	6.09995	8.57006	Up	0	0	0	0.120033	0.0908473	0.128513	0	0	0	8	6	9
Glyma.03G061200	Bott 59	CK	698.025	335.668	516.847	1.05599	0.273718	3.85794	0.000114346	0.00529881	327.108	422.46	257.437	886.959	551.029	656.086	Up	3.14115	3.9247	2.33501	8.23046	5.13305	6.15374	336	423	248	877	542	689
Glyma.03G068100	Bott 59	CK	4.60848	27.734	16.1713	-2.58651	0.794212	-3.2567	0.00112717	0.0299133	18.4972	43.9438	20.761	4.04543	4.06663	5.71337	Down	0.168251	0.3867	0.17837	0.0355583	0.0358833	0.0507607	19	44	20	4	4	6
Glyma.03G074600	Bott 59	CK	37.8324	193.23	115.531	-2.35052	0.369639	-6.35896	2.0312e-10	6.80042e-08	203.469	146.812	229.41	25.2839	39.6497	48.5637	Down	3.43919	2.40073	3.6626	0.412976	0.650131	0.801772	209	147	221	25	39	51
Glyma.03G088800	Bott 59	CK	74.1077	165.012	119.56	-1.15518	0.527789	-2.18872	0.0286169	0.269325	77.8829	161.793	255.361	115.295	66.0828	40.9458	Down	0.82729	1.66265	2.56207	1.18345	0.680939	0.424822	80	162	246	114	65	43
Glyma.03G090500	Bott 59	CK	7.54753	22.3561	14.9518	-1.5632	0.712047	-2.19537	0.0281374	0.266395	21.4178	26.9655	18.6849	6.06814	6.09995	10.4745	Down	0.132415	0.161285	0.109112	0.0362527	0.0365841	0.0632525	22	27	18	6	6	11
Glyma.03G105700	Bott 59	CK	238.093	881.631	559.862	-1.88807	0.349958	-5.39513	6.84739e-08	1.1339e-05	1228.6	649.17	767.12	189.124	172.832	352.325	Down	12.6193	6.45071	7.44233	1.87713	1.72208	3.53468	1262	650	739	187	170	370
Glyma.03G111000	Bott 59	CK	0	10.187	5.09349	-5.80076	2.39652	-2.42049	0.0154996	0.185633	8.76183	0	21.7991	0	0	0	Down	0.102103	0	0.23994	0	0	0	9	0	21	0	0	0
Glyma.03G111700	Bott 59	CK	53.8944	226.289	140.092	-2.07099	0.712483	-2.90672	0.0036524	0.0709905	96.3801	233.701	348.786	88.9994	65.0661	7.61783	Down	1.57851	3.70294	5.39561	1.40855	1.03376	0.121864	99	234	336	88	64	8
Glyma.03G112000	Bott 59	CK	45.4108	10.804	28.1074	2.07626	0.694641	2.98897	0.00279922	0.0585168	6.81476	8.98851	16.6088	23.2612	39.6497	73.3216	Up	0.123459	0.157537	0.284204	0.407218	0.696811	1.29743	7	9	16	23	39	77
Glyma.03G112700	Bott 59	CK	58.7117	312.431	185.572	-2.41257	0.682618	-3.53429	0.000408871	0.0141723	106.116	297.62	533.559	118.329	40.6663	17.1401	Down	1.56167	4.23736	7.41673	1.68277	0.580563	0.24638	109	298	514	117	40	18
Glyma.03G112800	Bott 59	CK	38.1551	171.716	104.936	-2.16991	0.543266	-3.99419	6.49151e-05	0.00334162	75.9359	128.835	310.378	49.5565	32.5331	32.3758	Down	1.92156	3.15402	7.41851	1.2118	0.798611	0.800218	78	129	299	49	32	34
Glyma.03G117000	Bott 59	CK	262.356	118.234	190.295	1.14959	0.536876	2.14125	0.0322537	0.287454	63.2799	217.722	73.7017	204.294	420.897	161.879	Up	0.763473	2.54129	0.839897	2.38181	4.92615	1.90766	65	218	71	202	414	170
Glyma.03G117800	Bott 59	CK	107.068	48.0163	77.5423	1.15792	0.573217	2.02004	0.0433788	0.338302	26.2855	40.9477	76.8159	182.044	77.266	61.8949	Up	0.482219	0.726744	1.33107	3.22722	1.37506	1.10909	27	41	74	180	76	65
Glyma.03G125400	Bott 59	CK	441.22	208.497	324.858	1.08162	0.341301	3.16912	0.00152903	0.0376065	217.099	199.745	208.648	234.635	535.779	553.245	Up	1.85186	1.64835	1.68108	1.93405	4.43345	4.60947	223	200	201	232	527	581
Glyma.03G131700	Bott 59	CK	27.2611	131.074	79.1674	-2.2659	0.590172	-3.83939	0.000123338	0.00562499	111.957	53.9311	227.333	19.2158	40.6663	21.9013	Down	1.77195	0.825781	3.39849	0.293889	0.624369	0.338574	115	54	219	19	40	23
Glyma.03G133800	Bott 59	CK	502.596	1011.89	757.243	-1.00922	0.215429	-4.68469	2.80385e-06	0.000253337	812.903	967.763	1255	492.531	468.68	546.579	Down	7.32152	8.43249	10.6765	4.28666	4.0949	4.80837	835	969	1209	487	461	574
Glyma.03G137000	Bott 59	CK	442.927	915.921	679.424	-1.04803	0.254599	-4.1164	3.84828e-05	0.00219846	1086.47	622.205	1039.09	459.156	394.463	475.162	Down	4.12186	2.28367	3.72349	1.68329	1.45174	1.76076	1116	623	1001	454	388	499
Glyma.03G142800	Bott 59	CK	0	7.97874	3.98937	-5.44952	2.00661	-2.71579	0.00661188	0.108496	5.84122	14.9809	3.11416	0	0	0	Down	0.0475208	0.117907	0.0239299	0	0	0	6	15	3	0	0	0
Glyma.03G146000	Bott 59	CK	202.751	96.9354	149.843	1.06618	0.398379	2.6763	0.00744408	0.116891	65.227	70.9094	154.67	205.305	167.749	235.2	Up	0.91506	0.962388	2.0495	2.78321	2.28289	3.22287	67	71	149	203	165	247
Glyma.03G148600	Bott 59	CK	0	6.04684	3.02342	-5.04846	2.08043	-2.42664	0.0152394	0.183589	5.84122	3.9949	8.30442	0	0	0	Down	0.185574	0.122784	0.249197	0	0	0	6	4	8	0	0	0
Glyma.03G149500	Bott 59	CK	124.709	50.53	87.6195	1.30389	0.407788	3.19747	0.00138637	0.0350972	45.7562	53.9311	51.9026	71.8063	157.582	144.739	Up	0.505462	0.57637	0.541562	0.766522	1.68869	1.56173	47	54	50	71	155	152
Glyma.03G153400	Bott 59	CK	9.9718	33.4907	21.7313	-1.75038	0.729502	-2.39942	0.0164212	0.192043	56.4651	15.9796	28.0274	13.1476	9.14993	7.61783	Down	0.661095	0.180998	0.309947	0.148749	0.103921	0.0871158	58	16	27	13	9	8
Glyma.03G154200	Bott 59	CK	760.873	1638.44	1199.66	-1.10641	0.230791	-4.79397	1.63516e-06	0.000157989	1160.46	1865.62	1889.25	768.631	690.311	823.678	Down	14.5348	22.6061	22.3507	9.30296	8.38743	10.0767	1192	1868	1820	760	679	865
Glyma.03G157300	Bott 59	CK	43.8076	366.454	205.131	-3.06508	0.527979	-5.80531	6.42489e-09	1.48387e-06	589.963	323.587	185.811	74.8404	21.3498	35.2325	Down	3.15163	1.67234	0.937568	0.38634	0.110639	0.183838	606	324	179	74	21	37
Glyma.03G157700	Bott 59	CK	1219.24	3265.78	2242.51	-1.42135	0.184951	-7.68501	1.52985e-14	1.24665e-11	3456.06	3036.12	3305.16	1369.38	963.792	1324.55	Down	21.7768	18.5079	19.671	8.33797	5.89117	8.152	3550	3040	3184	1354	948	1391
Glyma.03G157800	Bott 59	CK	65.0358	134.822	99.9291	-1.04999	0.505868	-2.07563	0.0379282	0.31523	68.1476	184.764	151.556	47.5337	44.733	102.841	Down	1.69977	4.45841	3.57052	1.14568	1.08236	2.50545	70	185	146	47	44	108
Glyma.03G158700	Bott 59	CK	966.066	468.647	717.356	1.0434	0.309139	3.37517	0.000737694	0.0220029	440.039	593.242	372.661	775.71	1396.89	725.598	Up	5.67481	7.40144	4.53936	9.66683	17.4754	9.13985	452	594	359	767	1374	762
Glyma.03G160100	Bott 59	CK	7.4078	0	3.7039	5.32856	2.5914	2.05625	0.0397581	0.323623	0	0	0	0	5.08329	17.1401	Up	0	0	0	0	0.0460325	0.156283	0	0	0	0	5	18
Glyma.03G160400	Bott 59	CK	86.1731	217.647	151.91	-1.33597	0.482831	-2.76696	0.00565818	0.0969891	85.6712	224.713	342.557	98.1016	67.0995	93.3184	Down	1.96253	4.98004	7.41199	2.1716	1.49109	2.088	88	225	330	97	66	98
Glyma.03G161400	Bott 59	CK	389.99	188.6	289.295	1.04819	0.304465	3.44274	0.000575856	0.0183954	233.649	158.797	173.355	319.589	316.181	534.2	Up	2.9627	1.94801	2.07625	3.91597	3.88923	6.61623	240	159	167	316	311	561
Glyma.03G173300	Bott 59	CK	553.931	2596.88	1575.41	-2.22902	0.355399	-6.27186	3.56758e-10	1.13294e-07	1692.98	2316.04	3781.62	813.13	379.214	469.449	Down	33.192	43.929	70.0294	15.4051	7.21223	8.98984	1739	2319	3643	804	373	493
Glyma.03G174300	Bott 59	CK	159.345	366.378	262.862	-1.20078	0.357401	-3.35976	0.000780095	0.0228417	412.78	337.569	348.786	205.305	81.3327	191.398	Down	2.73664	2.16514	2.18413	1.3153	0.523081	1.23942	424	338	336	203	80	201
Glyma.03G176300	Bott 59	CK	3983.19	1894.09	2938.64	1.07248	0.305992	3.50492	0.000456742	0.0153991	1936.36	1091.61	2654.3	3243.42	4536.33	4169.81	Up	17.3058	9.43832	22.4066	28.0112	39.3291	36.4002	1989	1093	2557	3207	4462	4379
Glyma.03G179100	Bott 59	CK	32.55	71.957	52.2535	-1.14242	0.439043	-2.60208	0.0092661	0.134791	78.8565	52.9324	84.0822	31.352	24.3998	41.8981	Down	0.763134	0.495574	0.768578	0.293193	0.229062	0.39604	81	53	81	31	24	44
Glyma.03G180900	Bott 59	CK	70.9902	19.489	45.2396	1.86595	0.529844	3.5217	0.000428781	0.0146857	15.5766	17.977	24.9133	55.6246	108.782	48.5637	Up	0.236224	0.263751	0.356865	0.815161	1.60035	0.71936	16	18	24	55	107	51
Glyma.03G183300	Bott 59	CK	129.73	323.1	226.415	-1.31709	0.333509	-3.9492	7.8414e-05	0.00390614	455.615	214.726	298.959	149.681	128.099	111.411	Down	5.85401	2.66909	3.62817	1.85842	1.59663	1.39818	468	215	288	148	126	117
Glyma.03G185500	Bott 59	CK	97.9149	35.3333	66.6241	1.4715	0.545706	2.69651	0.00700704	0.112618	18.4972	44.9426	42.5601	156.76	57.9495	79.035	Up	0.361023	0.848616	0.784609	2.95658	1.09719	1.50672	19	45	41	155	57	83
Glyma.03G187900	Bott 59	CK	36.0318	4.66071	20.3463	2.94956	1.28127	2.30206	0.021332	0.227203	0	13.9821	0	27.3066	42.6997	38.0891	Up	0	0.129824	0	0.25325	0.397545	0.35706	0	14	0	27	42	40
Glyma.03G191800	Bott 59	CK	24.6762	107.434	66.0551	-2.1227	1.01128	-2.09903	0.0358143	0.304228	11.6824	204.738	105.881	57.6473	3.04998	13.3312	Down	0.281313	4.76957	2.40822	1.3414	0.0712454	0.313551	12	205	102	57	3	14
Glyma.03G198600	Bott 59	CK	205.631	571.555	388.593	-1.47453	0.268737	-5.48689	4.09071e-08	7.21118e-06	427.383	630.195	657.087	246.771	160.632	209.49	Down	7.3816	10.5301	10.7196	4.11862	2.69135	3.53411	439	631	633	244	158	220
Glyma.03G199800	Bott 59	CK	1036.92	495.065	765.993	1.06694	0.208333	5.12132	3.03398e-07	4.03506e-05	440.039	531.321	513.836	858.641	993.275	1258.85	Up	4.80916	5.61771	5.30425	9.06806	10.5306	13.438	452	532	495	849	977	1322
Glyma.03G201000	Bott 59	CK	4156.76	9314.01	6735.38	-1.16391	0.223011	-5.21909	1.79806e-07	2.5714e-05	6942.29	11257.6	9742.12	4584.48	3416.99	4468.81	Down	91.287	143.211	120.999	58.2532	43.5867	57.3959	7131	11272	9385	4533	3361	4693
Glyma.03G201100	Bott 59	CK	27.8292	134.421	81.125	-2.27436	0.578332	-3.93261	8.40286e-05	0.00414756	73.9888	152.805	176.469	23.2612	48.7996	11.4267	Down	1.38807	2.77337	3.12705	0.421699	0.888111	0.209388	76	153	170	23	48	12
Glyma.03G201300	Bott 59	CK	158.333	581.891	370.112	-1.87795	0.578377	-3.24692	0.00116659	0.0306472	218.072	379.515	1148.09	258.907	134.199	81.8917	Down	2.42285	4.07923	12.0481	2.77967	1.44637	0.888684	224	380	1106	256	132	86
Glyma.03G201500	Bott 59	CK	71.9786	249.288	160.633	-1.79251	0.66166	-2.70911	0.00674639	0.110159	79.83	143.816	524.216	99.1129	85.3993	31.4235	Down	1.28807	2.24494	7.98922	1.54535	1.33669	0.495234	82	144	505	98	84	33
Glyma.03G201700	Bott 59	CK	939.802	352.075	645.939	1.41696	0.32375	4.37672	1.20479e-05	0.000863378	203.469	329.579	523.178	946.629	1017.68	855.101	Up	2.61815	4.1028	6.35868	11.7706	12.7031	10.7472	209	330	504	936	1001	898
Glyma.03G204900	Bott 59	CK	133.849	529.735	331.792	-1.98435	0.441643	-4.4931	7.01951e-06	0.000561418	240.464	519.336	829.404	175.976	88.4493	137.121	Down	5.31273	11.1005	17.3083	3.75704	1.89569	2.95906	247	520	799	174	87	144
Glyma.03G206300	Bott 59	CK	0	8.02279	4.01139	-5.45694	1.89296	-2.88275	0.00394219	0.0748721	6.81476	9.98724	7.26636	0	0	0	Down	0.321528	0.455866	0.323822	0	0	0	7	10	7	0	0	0
Glyma.03G213300	Bott 59	CK	7.65668	31.334	19.4953	-2.03614	0.705974	-2.88416	0.00392463	0.0746043	40.8885	21.9719	31.1416	5.05678	12.1999	5.71337	Down	0.482292	0.250726	0.346952	0.0576376	0.139595	0.0658238	42	22	30	5	12	6
Glyma.03G218900	Bott 59	CK	131.629	368.954	250.291	-1.48683	0.338888	-4.38739	1.14721e-05	0.000831326	394.282	462.409	250.171	159.794	88.4493	146.643	Down	9.11605	10.3431	5.46332	3.57013	1.9838	3.31164	405	463	241	158	87	154
Glyma.03G223600	Bott 59	CK	326.19	162.032	244.111	1.00852	0.259906	3.88032	0.000104317	0.00491372	182.051	160.795	143.251	373.19	356.847	248.532	Up	1.13034	0.965854	0.840108	2.23909	2.14933	1.50723	187	161	138	369	351	261
Glyma.03G225900	Bott 59	CK	99.0379	22.3598	60.6988	2.14578	0.423177	5.07064	3.96488e-07	5.03645e-05	19.4707	29.9617	17.6469	108.215	110.816	78.0828	Up	0.210287	0.313054	0.180019	1.12938	1.16101	0.823696	20	30	17	107	109	82
Glyma.03G229800	Bott 59	CK	66.2451	143.331	104.788	-1.11447	0.463024	-2.40694	0.0160869	0.18942	126.56	202.741	100.691	105.181	48.7996	44.7547	Down	1.65793	2.56942	1.24589	1.33147	0.62014	0.572652	130	203	97	104	48	47
Glyma.03G233800	Bott 59	CK	76.5659	14.3072	45.4366	2.42504	0.671008	3.61402	0.000301485	0.0112055	4.86768	8.98851	29.0655	87.988	87.4326	54.277	Up	0.0730565	0.130511	0.412035	1.2761	1.27296	0.795673	5	9	28	87	86	57
Glyma.03G236300	Bott 59	CK	2708.24	6177.3	4442.77	-1.18963	0.368891	-3.22489	0.00126021	0.0325522	3154.26	8384.29	6993.36	3929.12	2194.97	2000.63	Down	17.2472	44.3518	36.1183	20.7606	11.6427	10.6849	3240	8395	6737	3885	2159	2101
Glyma.03G236600	Bott 59	CK	319.472	667.648	493.56	-1.06343	0.253539	-4.19432	2.73687e-05	0.00167902	531.551	857.904	613.489	377.236	275.514	305.665	Down	3.81145	5.95125	4.15502	2.61386	1.91644	2.14079	546	859	591	373	271	321
Glyma.03G237700	Bott 59	CK	13.0683	0	6.53413	6.14511	1.74687	3.51779	0.000435163	0.0148421	0	0	0	11.1249	22.3665	5.71337	Up	0	0	0	0.115961	0.234042	0.0601957	0	0	0	11	22	6
Glyma.03G241500	Bott 59	CK	6610.36	3223.9	4917.13	1.03597	0.393608	2.63199	0.0084886	0.127252	1724.13	2392.94	5554.62	8880.72	5435.06	5515.31	Up	14.2734	19.1651	43.434	71.0439	43.6479	44.5972	1771	2396	5351	8781	5346	5792
Glyma.03G244400	Bott 59	CK	204.118	427.506	315.812	-1.06584	0.411592	-2.58954	0.00961038	0.137521	544.207	362.537	375.775	155.749	112.849	343.755	Down	5.15762	3.324	3.36383	1.42638	1.0375	3.18212	559	363	362	154	111	361
Glyma.03G246600	Bott 59	CK	0	6.64343	3.32172	-5.18545	2.02036	-2.5666	0.0102702	0.143454	7.78829	7.98979	4.15221	0	0	0	Down	0.0854936	0.0848497	0.0430518	0	0	0	8	8	4	0	0	0
Glyma.03G253200	Bott 59	CK	2570.19	5527.61	4048.9	-1.10481	0.2671	-4.13632	3.52917e-05	0.00205419	4458.8	7444.49	4679.54	3351.63	2203.1	2155.85	Down	40.4096	65.2718	40.0581	29.3527	19.3689	19.0839	4580	7454	4508	3314	2167	2264
Glyma.03G253600	Bott 59	CK	7.02363	0	3.51182	5.24941	2.06108	2.54692	0.0108678	0.148507	0	0	0	4.04543	13.2166	3.80891	Up	0	0	0	0.0309779	0.101598	0.0294814	0	0	0	4	13	4
Glyma.03G258100	Bott 59	CK	85.9363	206.616	146.276	-1.2651	0.282427	-4.47938	7.48592e-06	0.000587328	201.522	184.764	233.562	101.136	68.1161	88.5573	Down	1.39446	1.23687	1.52653	0.676257	0.457233	0.598536	207	185	225	100	67	93
Glyma.03G259400	Bott 59	CK	24.8624	56.5826	40.7225	-1.18675	0.467245	-2.53988	0.011089	0.150558	55.4916	50.9349	63.3212	34.3861	18.2999	21.9013	Down	0.803743	0.713723	0.866283	0.481279	0.257124	0.309843	57	51	61	34	18	23
Glyma.03G262000	Bott 59	CK	7.28368	30.4575	18.8706	-2.06416	0.973315	-2.12075	0.0339427	0.295674	28.2326	30.9604	32.1796	0	14.2332	7.61783	Down	0.427784	0.453843	0.460549	0	0.20921	0.112743	29	31	31	0	14	8
Glyma.03G262700	Bott 59	CK	304.693	689.371	497.032	-1.17801	0.236242	-4.98648	6.14894e-07	7.25162e-05	819.718	695.112	553.282	347.907	249.081	317.092	Down	5.0004	4.10222	3.18792	2.05082	1.47396	1.88933	842	696	533	344	245	333
Glyma.04G000600	Bott 59	CK	2235.12	686.266	1460.69	1.70339	0.314197	5.42139	5.91359e-08	9.97664e-06	874.236	708.095	476.466	1433.09	2265.11	3007.14	Up	4.36988	3.42418	2.24954	6.92211	10.9834	14.6817	898	709	459	1417	2228	3158
Glyma.04G001500	Bott 59	CK	265.582	581.17	423.376	-1.12987	0.251717	-4.48868	7.16675e-06	0.000568979	672.714	407.479	663.315	269.021	273.481	254.245	Down	7.24742	4.247	6.74984	2.80067	2.85815	2.67539	691	408	639	266	269	267
Glyma.04G004500	Bott 59	CK	912.115	316.643	614.379	1.5265	0.354949	4.30062	1.70319e-05	0.00113997	192.76	384.509	372.661	1219.7	957.692	558.958	Up	1.35812	2.62091	2.48002	8.30418	6.54564	3.84666	198	385	359	1206	942	587
Glyma.04G009200	Bott 59	CK	0	5.64839	2.82419	-4.95133	2.14117	-2.31244	0.0207532	0.222686	5.84122	7.98979	3.11416	0	0	0	Down	0.0800745	0.105962	0.0403229	0	0	0	6	8	3	0	0	0
Glyma.04G012700	Bott 59	CK	14083.4	6103.34	10093.4	1.20636	0.243304	4.95823	7.11378e-07	8.19121e-05	4642.8	6795.32	6871.9	10620.3	13805.2	17824.8	Up	69.204	97.9908	96.7496	152.971	199.618	259.512	4769	6804	6620	10501	13579	18719
Glyma.04G013400	Bott 59	CK	639.216	217.936	428.576	1.55301	0.235581	6.59225	4.33208e-11	1.70089e-08	170.369	244.687	238.752	692.779	530.696	694.175	Up	4.14838	5.764	5.49106	16.3007	12.5354	16.5097	175	245	230	685	522	729
Glyma.04G015500	Bott 59	CK	0	6.59099	3.2955	-5.1741	2.6232	-1.97244	0.0485597	0.35924	7.78829	11.9847	0	0	0	0	Down	0.0733331	0.109171	0	0	0	0	8	12	0	0	0	0
Glyma.04G020200	Bott 59	CK	2750.36	900.892	1825.62	1.61013	0.393185	4.0951	4.21978e-05	0.00237922	683.423	1338.29	680.962	4182.97	2647.38	1420.73	Up	7.48319	14.1766	7.04273	44.2594	28.1201	15.1946	702	1340	656	4136	2604	1492
Glyma.04G020700	Bott 59	CK	820.592	2757.32	1788.96	-1.74852	0.375842	-4.65229	3.28271e-06	0.000290526	1561.55	2335.02	4375.39	1152.95	638.461	670.369	Down	14.8235	21.4442	39.2313	10.5762	5.87941	6.21572	1604	2338	4215	1140	628	704
Glyma.04G027300	Bott 59	CK	240.251	118.011	179.131	1.02682	0.395919	2.5935	0.00950039	0.136813	59.3857	135.826	158.822	212.385	208.415	299.952	Up	0.724524	1.60317	1.83021	2.5039	2.46663	3.57441	61	136	153	210	205	315
Glyma.04G028900	Bott 59	CK	220.331	85.5385	152.935	1.36492	0.41628	3.27886	0.00104226	0.0281339	82.7506	118.848	55.0168	142.601	201.298	317.092	Up	0.699017	0.971254	0.438967	1.16403	1.64953	2.61628	85	119	53	141	198	333
Glyma.04G031000	Bott 59	CK	5.62337	24.7556	15.1895	-2.13934	1.00002	-2.13929	0.032412	0.288033	29.2061	41.9464	3.11416	5.05678	6.09995	5.71337	Down	0.501453	0.696747	0.050503	0.0838985	0.101598	0.0958145	30	42	3	5	6	6
Glyma.04G031300	Bott 59	CK	66.6146	9.03462	37.8246	2.88201	0.777325	3.7076	0.000209233	0.00848704	6.81476	11.9847	8.30442	139.567	34.5664	25.7102	Up	0.199401	0.339256	0.229513	3.94625	0.981151	0.734793	7	12	8	138	34	27
Glyma.04G035000	Bott 59	CK	52.7262	12.4544	32.5903	2.08313	0.734113	2.83762	0.00454514	0.083374	3.89415	19.9745	13.4947	86.9766	41.683	29.5191	Up	0.0309431	0.153551	0.101283	0.667849	0.321303	0.229106	4	20	13	86	41	31
Glyma.04G038100	Bott 59	CK	90.2215	292.711	191.466	-1.69678	0.463931	-3.65739	0.000254797	0.00983506	182.051	248.682	447.4	103.158	43.7163	123.79	Down	2.23676	2.95592	5.19208	1.22476	0.521042	1.48556	187	249	431	102	43	130
Glyma.04G040100	Bott 59	CK	25.7532	61.7522	43.7527	-1.26484	0.515053	-2.45574	0.0140595	0.175212	69.1211	55.9285	60.207	35.3975	29.4831	12.379	Down	0.226073	0.176968	0.185997	0.111875	0.0935439	0.0395462	71	56	58	35	29	13
Glyma.04G043800	Bott 59	CK	1.69443	15.0448	8.36961	-3.16127	1.48235	-2.13261	0.0329569	0.29096	7.78829	26.9655	10.3805	0	5.08329	0	Down	0.0635989	0.21303	0.0800658	0	0.0402677	0	8	27	10	0	5	0
Glyma.04G046000	Bott 59	CK	131.06	271.461	201.261	-1.0498	0.316312	-3.31889	0.000903771	0.0254794	218.072	251.678	344.633	158.783	92.5159	141.882	Down	4.54683	5.07666	6.78712	3.19916	1.87124	2.88947	224	252	332	157	91	149
Glyma.04G052000	Bott 59	CK	4.04543	48.9358	26.4906	-3.6014	1.36176	-2.64467	0.00817712	0.124336	89.5654	48.9375	8.30442	12.1363	0	0	Down	0.708459	0.37449	0.0620446	0.0927649	0	0	92	49	8	12	0	0
Glyma.04G057800	Bott 59	CK	42.1058	107.675	74.8903	-1.35231	0.411213	-3.28857	0.00100696	0.0274036	84.6977	89.8851	148.441	39.4429	33.5497	53.3248	Down	0.705199	0.724023	1.16739	0.317346	0.270978	0.433663	87	90	143	39	33	56
Glyma.04G069500	Bott 59	CK	291.444	1100.43	695.937	-1.91682	0.263511	-7.27414	3.48643e-13	2.12078e-10	773.962	1458.14	1069.19	325.657	273.481	275.194	Down	3.545	6.46128	4.62566	1.44139	1.21515	1.23117	795	1460	1030	322	269	289
Glyma.04G074500	Bott 59	CK	91.2682	328.412	209.84	-1.8479	0.356151	-5.18852	2.11975e-07	2.95322e-05	434.197	188.759	362.28	94.0561	101.666	78.0828	Down	3.63778	1.52996	2.86691	0.761482	0.826282	0.638979	446	189	349	93	100	82
Glyma.04G075800	Bott 59	CK	198.637	603.462	401.05	-1.60275	0.333049	-4.81237	1.49152e-06	0.000146071	397.203	728.07	685.114	247.782	129.116	219.013	Down	8.11647	14.393	13.2233	4.8927	2.5594	4.37126	408	729	660	245	127	230
Glyma.04G078400	Bott 59	CK	683.366	1456.7	1070.03	-1.09205	0.32735	-3.33604	0.000849801	0.024403	1735.82	1852.63	781.653	538.042	795.027	717.028	Down	31.6442	32.6741	13.4594	9.4783	14.0597	12.7676	1783	1855	753	532	782	753
Glyma.04G079300	Bott 59	CK	70.2483	24.7006	47.4744	1.5064	0.533855	2.82174	0.00477641	0.0861688	24.3384	27.9643	21.7991	95.0675	82.3493	33.328	Up	0.312023	0.346834	0.26397	1.17774	1.02414	0.417336	25	28	21	94	81	35
Glyma.04G082600	Bott 59	CK	0	5.0004	2.5002	-4.77515	2.21624	-2.15462	0.0311913	1	6.81476	2.99617	5.19026	0	0	0	Down	0.222179	0.0945026	0.159832	0	0	0	7	3	5	0	0	0
Glyma.04G083100	Bott 59	CK	32.4635	13.0568	22.7601	1.31443	0.572512	2.2959	0.0216813	0.229172	9.73537	16.9783	12.4566	34.3861	32.5331	30.4713	Up	0.136137	0.229691	0.16453	0.464656	0.441321	0.416197	10	17	12	34	32	32
Glyma.04G084100	Bott 59	CK	102.52	331.771	217.146	-1.69465	0.616508	-2.74879	0.00598153	0.100753	253.12	580.259	161.936	202.271	38.633	66.656	Down	1.97171	4.37283	1.19147	1.52256	0.291931	0.507152	260	581	156	200	38	70
Glyma.04G085600	Bott 59	CK	118.197	244.25	181.223	-1.04685	0.236963	-4.41777	9.97233e-06	0.000745147	264.802	242.69	225.257	104.17	119.966	130.455	Down	11.5833	10.2704	9.30703	4.40328	5.09064	5.57385	272	243	217	103	118	137
Glyma.04G086300	Bott 59	CK	1829.04	825.481	1327.26	1.14767	0.368062	3.11814	0.00181997	0.0427189	784.671	981.746	710.028	2646.72	2011.97	828.439	Up	3.88759	4.7056	3.32268	12.6714	9.66981	4.00899	806	983	684	2617	1979	870
Glyma.04G086700	Bott 59	CK	321.188	136.193	228.69	1.23888	0.338874	3.65586	0.000256319	0.00987525	103.195	126.838	178.545	333.748	216.548	413.267	Up	0.520453	0.618866	0.850534	1.62654	1.05946	2.03581	106	127	172	330	213	434
Glyma.04G088900	Bott 59	CK	6.65797	0	3.32898	5.17264	2.00774	2.57636	0.00998474	0.140794	0	0	0	7.07949	8.13327	4.76114	Up	0	0	0	0.143843	0.165895	0.0977817	0	0	0	7	8	5
Glyma.04G091600	Bott 59	CK	229.924	113.612	171.768	1.01742	0.513954	1.97959	0.0477493	0.35605	41.8621	157.798	141.175	352.963	175.882	160.927	Up	0.323772	1.18072	1.03133	2.63798	1.31961	1.21571	43	158	136	349	173	169
Glyma.04G092100	Bott 59	CK	711.832	1800.91	1256.37	-1.3391	0.292455	-4.57883	4.67588e-06	0.000392893	1239.31	1665.87	2497.55	908.198	614.062	613.235	Down	18.5842	24.1673	35.3751	13.1603	8.93261	8.98197	1273	1668	2406	898	604	644
Glyma.04G098000	Bott 59	CK	479.779	1248.04	863.912	-1.37879	0.243946	-5.65203	1.58565e-08	3.20013e-06	1155.59	1142.54	1446.01	499.61	343.631	596.095	Down	14.4738	13.8444	17.1069	6.04692	4.17518	7.29252	1187	1144	1393	494	338	626
Glyma.04G100300	Bott 59	CK	753.52	2702.73	1728.13	-1.84284	0.18673	-9.86901	5.67193e-23	2.44965e-19	2481.55	3284.8	2341.85	780.767	781.81	697.984	Down	32.8292	42.0409	29.2629	9.98122	10.0333	9.01916	2549	3289	2256	772	769	733
Glyma.04G102700	Bott 59	CK	668.237	280.737	474.487	1.25042	0.274767	4.55085	5.34297e-06	0.000438703	353.394	292.626	196.192	655.359	797.06	552.293	Up	3.12946	2.50696	1.64101	5.60808	6.84709	4.77708	363	293	189	648	784	580
Glyma.04G110400	Bott 59	CK	16.533	43.0674	29.8002	-1.38242	0.577798	-2.39257	0.0167307	0.194243	59.3857	45.9413	23.8752	14.159	18.2999	17.1401	Down	0.559467	0.418716	0.212452	0.128899	0.167242	0.157721	61	46	23	14	18	18
Glyma.04G136200	Bott 59	CK	175.133	894.629	534.881	-2.35255	0.306117	-7.68511	1.5286e-14	1.24665e-11	704.841	803.973	1175.07	226.544	117.932	180.923	Down	13.3527	14.7348	21.0264	4.1472	2.16729	3.34777	724	805	1132	224	116	190
Glyma.04G136300	Bott 59	CK	2.9623	32.7817	17.872	-3.46371	0.909432	-3.80865	0.000139726	0.00620209	25.312	16.9783	56.0548	1.01136	4.06663	3.80891	Down	1.01305	0.65739	2.11904	0.0391141	0.157886	0.148898	26	17	54	1	4	4
Glyma.04G136600	Bott 59	CK	34.0197	280.549	157.284	-3.04602	0.401001	-7.59606	3.05293e-14	2.2338e-11	194.707	257.671	389.27	42.477	38.633	20.949	Down	3.91887	5.01727	7.4003	0.826144	0.754295	0.411836	200	258	375	42	38	22
Glyma.04G151200	Bott 59	CK	211.246	423.207	317.226	-1.0023	0.230807	-4.34261	1.40803e-05	0.000985289	363.129	520.335	386.155	195.192	218.582	219.965	Down	3.97861	5.51541	3.99626	2.0666	2.32321	2.354	373	521	372	193	215	231
Glyma.04G151300	Bott 59	CK	78.7891	163.164	120.977	-1.05071	0.495112	-2.12216	0.0338241	0.294998	255.067	109.86	124.566	121.363	41.683	73.3216	Down	4.24132	1.7673	1.95645	1.9501	0.672374	1.19086	262	110	120	120	41	77
Glyma.04G158200	Bott 59	CK	6.77298	0	3.38649	5.19929	2.64037	1.96915	0.0489356	0.360306	0	0	0	0	5.08329	15.2357	Up	0	0	0	0	0.0846654	0.255505	0	0	0	0	5	16
Glyma.04G171900	Bott 59	CK	73.2589	31.6937	52.4763	1.20817	0.5213	2.31761	0.0204708	0.22054	30.1796	38.9502	25.9513	38.4315	111.832	69.5127	Up	0.722727	0.902389	0.587002	0.889348	2.59796	1.62595	31	39	25	38	110	73
Glyma.04G178500	Bott 59	CK	279.205	625.068	452.137	-1.16312	0.198744	-5.85237	4.84631e-09	1.15708e-06	591.91	705.099	578.195	316.555	273.481	247.579	Down	15.3578	17.6989	14.1699	7.93678	6.88341	6.27435	608	706	557	313	269	260
Glyma.04G179500	Bott 59	CK	226.329	88.6326	157.481	1.35286	0.444824	3.04133	0.00235535	0.0516178	42.8356	134.828	88.2344	308.464	181.982	188.541	Up	0.925261	2.81749	1.80019	6.43854	3.81322	3.97785	44	135	85	305	179	198
Glyma.04G184000	Bott 59	CK	11345.9	22899	17122.5	-1.0131	0.201346	-5.03165	4.8628e-07	6.02164e-05	27009.8	20901.3	20786	11606.3	9041.14	13390.2	Down	113.803	85.1983	82.7227	47.2555	36.954	55.1067	27744	20928	20024	11476	8893	14062
Glyma.04G186000	Bott 59	CK	7.77317	0	3.88659	5.39566	2.5235	2.13817	0.0325033	0.288507	0	0	0	12.1363	11.1832	0	Up	0	0	0	0.0722234	0.0668099	0	0	0	0	12	11	0
Glyma.04G186100	Bott 59	CK	2.34542	12.3301	7.33777	-2.40229	1.08579	-2.21249	0.0269331	0.260577	10.7089	17.977	8.30442	3.03407	3.04998	0.952229	Down	0.158943	0.25813	0.11642	0.0435157	0.0439134	0.0138045	11	18	8	3	3	1
Glyma.04G188100	Bott 59	CK	177.975	53.9566	115.966	1.72322	0.311918	5.5246	3.30236e-08	5.99267e-06	49.6504	49.9362	62.2831	183.055	142.332	208.538	Up	0.418193	0.406905	0.495502	1.48991	1.16295	1.71562	51	50	60	181	140	219
Glyma.04G190400	Bott 59	CK	346.868	726.634	536.751	-1.06668	0.229121	-4.65554	3.23136e-06	0.000286569	635.72	670.144	874.04	414.656	290.764	335.184	Down	4.68378	4.77664	6.08251	2.95218	2.07815	2.41211	653	671	842	410	286	352
Glyma.04G190900	Bott 59	CK	522.37	255.732	389.051	1.0308	0.310601	3.31873	0.000904289	0.0254794	168.422	294.624	304.149	681.654	418.863	466.592	Up	2.025	3.42702	3.45409	7.91979	4.88543	5.47956	173	295	293	674	412	490
Glyma.04G191700	Bott 59	CK	14.695	36.2444	25.4697	-1.30463	0.65001	-2.00709	0.0447399	0.343476	30.1796	34.9553	43.5982	25.2839	11.1832	7.61783	Down	0.370016	0.414613	0.504888	0.299553	0.133008	0.0912262	31	35	42	25	11	8
Glyma.04G194800	Bott 59	CK	326.851	829.537	578.194	-1.34316	0.263314	-5.10097	3.3791e-07	4.43586e-05	937.516	810.964	740.131	313.52	232.815	434.216	Down	11.0583	9.25408	8.24589	3.57353	2.66393	5.00261	963	812	713	310	229	456
Glyma.04G218600	Bott 59	CK	7.94378	0.692035	4.31791	3.54751	1.7011	2.08542	0.0370314	0.311097	0	0	2.0761	10.1136	6.09995	7.61783	Up	0	0	0.0393772	0.196247	0.118824	0.149413	0	0	2	10	6	8
Glyma.04G221700	Bott 59	CK	0	7.63582	3.81791	-5.38593	2.539	-2.12128	0.0338982	0.295465	14.6031	0	8.30442	0	0	0	Down	0.262641	0	0.141075	0	0	0	15	0	8	0	0	0
Glyma.04G222100	Bott 59	CK	945.015	439.174	692.095	1.10553	0.362708	3.048	0.00230373	0.0507113	427.383	619.209	270.932	681.654	772.66	1380.73	Up	6.36498	8.92156	3.81119	9.80997	11.1628	20.085	439	620	261	674	760	1450
Glyma.04G223300	Bott 59	CK	400.847	1649.95	1025.4	-2.04139	0.273775	-7.45646	8.88754e-14	5.81582e-11	1255.86	2356.99	1337.01	376.225	447.33	378.987	Down	12.7489	23.1479	12.8199	3.69064	4.40517	3.75783	1290	2360	1288	372	440	398
Glyma.04G228300	Bott 59	CK	2534.98	585.423	1560.2	2.11477	0.250507	8.44197	3.12042e-17	4.08387e-14	487.742	447.428	821.099	2479.85	2662.63	2462.46	Up	2.27349	2.01767	3.6151	11.17	12.0398	11.2113	501	448	791	2452	2619	2586
Glyma.04G228400	Bott 59	CK	534.598	215.679	375.139	1.31017	0.394209	3.32355	0.000888784	0.0251759	142.136	147.811	357.09	704.915	450.38	448.5	Up	1.83573	1.84687	4.35615	8.79762	5.64271	5.65782	146	148	344	697	443	471
Glyma.04G228800	Bott 59	CK	1030.84	2706.81	1868.83	-1.39269	0.276804	-5.0313	4.87153e-07	6.02164e-05	1781.57	2860.35	3478.51	1234.87	809.26	1048.4	Down	24.8135	38.5413	45.7613	16.6199	10.9339	14.2625	1830	2864	3351	1221	796	1101
Glyma.04G228900	Bott 59	CK	167.07	632.087	399.579	-1.91935	0.3614	-5.31087	1.09105e-07	1.6592e-05	402.071	727.071	767.12	223.51	99.6325	178.067	Down	13.2075	23.1057	23.8014	7.09478	3.17486	5.71326	413	728	739	221	98	187
Glyma.04G229800	Bott 59	CK	13.1315	36.0556	24.5935	-1.4542	0.57207	-2.542	0.0110221	0.149932	39.915	32.9579	35.2938	9.10221	12.1999	18.0923	Down	0.717886	0.573459	0.599567	0.158194	0.212853	0.317831	41	33	34	9	12	19
Glyma.04G233900	Bott 59	CK	45.2864	96.6116	70.949	-1.0922	0.35589	-3.06893	0.00214828	0.0481734	86.6448	85.8902	117.3	38.4315	49.8163	47.6114	Down	1.03889	0.996312	1.32845	0.445286	0.579433	0.557598	89	86	113	38	49	50
Glyma.04G237800	Bott 59	CK	3.28148	15.2638	9.27266	-2.21517	1.12297	-1.9726	0.048541	0.359164	19.4707	16.9783	9.34247	0	5.08329	4.76114	Down	0.999947	0.843554	0.453187	0	0.253247	0.23883	20	17	9	0	5	5
Glyma.04G237900	Bott 59	CK	105.721	232.123	168.922	-1.13577	0.339261	-3.34779	0.000814597	0.0236118	265.776	268.657	161.936	137.544	99.6325	79.9872	Down	3.30036	3.22751	1.89938	1.65049	1.2002	0.970173	273	269	156	136	98	84
Glyma.04G238300	Bott 59	CK	16.8972	40.4638	28.6805	-1.25904	0.621934	-2.0244	0.0429293	0.336676	22.3913	42.9451	56.0548	24.2726	11.1832	15.2357	Down	0.221117	0.41028	0.522848	0.231623	0.107131	0.146955	23	43	54	24	11	16
Glyma.04G238900	Bott 59	CK	151.636	316.613	234.125	-1.06219	0.305269	-3.47952	0.000502311	0.0165145	281.352	369.528	298.959	103.158	201.298	150.452	Down	3.27645	4.16317	3.28841	1.16086	2.27404	1.71133	289	370	288	102	198	158
Glyma.04G244100	Bott 59	CK	60.4938	0	30.2469	8.35687	3.90822	2.13828	0.0324939	0.288507	0	0	0	0	53.8829	127.599	Up	0	0	0	0	0.322816	0.769711	0	0	0	0	53	134
Glyma.04G244200	Bott 59	CK	42.9631	0	21.4815	7.86388	1.59837	4.91993	8.6573e-07	9.6286e-05	0	0	0	5.05678	45.7496	78.0828	Up	0	0	0	0.0606798	0.55111	0.947074	0	0	0	5	45	82
Glyma.04G249700	Bott 59	CK	38.2648	171.038	104.651	-2.15818	0.483123	-4.46715	7.92697e-06	0.000612447	237.543	145.814	129.757	18.2044	36.5997	59.9904	Down	3.20339	1.90235	1.65279	0.237229	0.478795	0.790191	244	146	125	18	36	63
Glyma.04G251100	Bott 59	CK	7.85434	40.1679	24.0111	-2.35239	1.02337	-2.29868	0.0215233	0.22834	36.0209	68.9119	15.5708	12.1363	0	11.4267	Down	0.285702	0.528784	0.116652	0.0930184	0	0.0885247	37	69	15	12	0	12
Glyma.04G251400	Bott 59	CK	278.941	711.769	495.355	-1.35157	0.315965	-4.27758	1.88934e-05	0.00124388	628.905	1049.66	456.743	305.43	256.198	275.194	Down	6.13053	9.89886	4.20538	2.87705	2.42266	2.6202	646	1051	440	302	252	289
Glyma.04G251900	Bott 59	CK	181.52	63.8656	122.693	1.50753	0.281275	5.35962	8.33963e-08	1.33286e-05	63.2799	62.9196	65.3973	192.158	151.482	200.92	Up	0.532475	0.512205	0.519774	1.56248	1.23652	1.65135	65	63	63	190	149	211
Glyma.05G001500	Bott 59	CK	113.026	250.951	181.988	-1.15103	0.371176	-3.10105	0.00192836	0.0446324	291.088	320.59	141.175	132.488	89.4659	117.124	Down	5.43753	5.79366	2.49091	2.39154	1.62121	2.13701	299	321	136	131	88	123
Glyma.05G002500	Bott 59	CK	3865.43	1592.98	2729.2	1.279	0.416898	3.06789	0.00215573	0.0482653	867.421	1077.62	2833.88	5343	2854.78	3398.5	Up	8.21188	9.86969	25.3405	48.8789	26.2174	31.4255	891	1079	2730	5283	2808	3569
Glyma.05G007000	Bott 59	CK	63.9727	131.856	97.9141	-1.044	0.437896	-2.38414	0.0171193	0.197007	76.9094	158.797	159.86	84.9539	65.0661	41.8981	Down	0.978071	1.9537	1.92022	1.04399	0.802695	0.520436	79	159	154	84	64	44
Glyma.05G011900	Bott 59	CK	274.026	579.75	426.888	-1.0814	0.220774	-4.8982	9.67167e-07	0.000105217	659.084	591.244	488.923	319.589	235.865	266.624	Down	2.32938	2.02158	1.63215	1.09148	0.808663	0.920411	677	592	471	316	232	280
Glyma.05G014600	Bott 59	CK	10.9167	36.8738	23.8953	-1.75689	0.66291	-2.65026	0.00804291	0.122886	48.6768	34.9553	26.9894	5.05678	16.2665	11.4267	Down	0.466147	0.323846	0.244126	0.0467949	0.151112	0.106882	50	35	26	5	16	12
Glyma.05G022200	Bott 59	CK	658.736	1444.03	1051.38	-1.13231	0.194707	-5.81546	6.04689e-09	1.41934e-06	1716.35	1163.51	1452.23	626.03	659.811	690.366	Down	8.47696	5.55943	6.77474	2.98782	3.16125	3.3304	1763	1165	1399	619	649	725
Glyma.05G024000	Bott 59	CK	139.638	309.072	224.355	-1.14552	0.359141	-3.18961	0.00142465	0.0357665	219.046	231.704	476.466	144.624	120.982	153.309	Down	0.939066	0.96099	1.92936	0.599136	0.503139	0.641964	225	232	459	143	119	161
Glyma.05G032000	Bott 59	CK	294.592	623.313	458.952	-1.08064	0.30453	-3.54854	0.000387375	0.0135798	724.311	563.28	582.347	254.862	202.315	426.598	Down	6.57463	4.94646	4.99285	2.2355	1.78147	3.78223	744	564	561	252	199	448
Glyma.05G034500	Bott 59	CK	2450.41	429.431	1439.92	2.51279	0.379861	6.61503	3.71466e-11	1.47186e-08	231.702	425.456	631.136	2792.35	3103.86	1455.01	Up	5.01727	8.91286	12.9087	58.4296	65.1995	30.7741	238	426	608	2761	3053	1528
Glyma.05G036300	Bott 59	CK	369.09	25.8247	197.457	3.83869	0.415083	9.24801	2.28702e-20	7.05529e-17	20.4443	27.9643	29.0655	193.169	435.13	478.971	Up	0.28361	0.3753	0.380845	2.58948	5.85563	6.48996	21	28	28	191	428	503
Glyma.05G038300	Bott 59	CK	2438.21	1031.1	1734.65	1.24174	0.255372	4.86248	1.15925e-06	0.000117804	977.431	782.999	1332.86	3084.64	2106.52	2123.47	Up	4.81929	3.73493	6.20728	14.6969	10.0755	10.2265	1004	784	1284	3050	2072	2230
Glyma.05G040100	Bott 59	CK	1200.94	451.199	826.069	1.41246	0.225579	6.26149	3.81306e-10	1.20128e-07	378.706	470.399	504.493	1490.74	1127.47	984.604	Up	4.56909	5.49058	5.74916	17.3801	13.1959	11.603	389	471	486	1474	1109	1034
Glyma.05G042200	Bott 59	CK	940.201	342.594	641.398	1.45657	0.384235	3.79082	0.000150148	0.00653479	217.099	475.393	335.291	1407.81	551.029	861.767	Up	3.34187	7.07959	4.87499	20.9411	8.22831	12.957	223	476	323	1392	542	905
Glyma.05G044400	Bott 59	CK	39.4477	17.1922	28.3199	1.20089	0.552865	2.17212	0.029847	0.275029	11.6824	14.9809	24.9133	36.4088	45.7496	36.1847	Up	0.235132	0.291702	0.473619	0.708123	0.893244	0.711353	12	15	24	36	45	38
Glyma.05G047100	Bott 59	CK	155.059	718.225	436.642	-2.21157	0.909053	-2.43282	0.0149816	0.181447	211.257	443.433	1499.99	255.873	72.1827	137.121	Down	4.3017	8.73535	28.8493	5.03474	1.42582	2.72718	217	444	1445	253	71	144
Glyma.05G049800	Bott 59	CK	3.96659	28.2353	16.1009	-2.83071	1.04167	-2.71747	0.00657825	0.108108	12.656	41.9464	30.1035	8.09085	0	3.80891	Down	0.401345	1.28689	0.901695	0.247936	0	0.117979	13	42	29	8	0	4
Glyma.05G049900	Bott 59	CK	56.8902	440.114	248.502	-2.95224	0.458684	-6.43632	1.22401e-10	4.33309e-08	230.728	430.45	659.163	90.0107	40.6663	39.9936	Down	5.2509	9.47719	14.1692	1.97948	0.897785	0.889008	237	431	635	89	40	42
Glyma.05G068000	Bott 59	CK	125.344	271.017	198.18	-1.11214	0.552508	-2.0129	0.0441253	0.341223	111.957	147.811	553.282	150.692	114.882	110.459	Down	0.952662	1.2168	4.44688	1.23909	0.948302	0.918058	115	148	533	149	113	116
Glyma.05G070600	Bott 59	CK	3931.3	1774.83	2853.06	1.14729	0.30164	3.80352	0.000142657	0.00627416	1761.13	1931.53	1631.82	6079.26	2799.88	2914.77	Up	9.3793	9.95188	8.20865	31.2863	14.4651	15.1623	1809	1934	1572	6011	2754	3061
Glyma.05G073100	Bott 59	CK	16.7907	1.29805	9.04438	3.67499	1.46637	2.50618	0.0122044	0.160896	3.89415	0	0	14.159	30.4998	5.71337	Up	0.0508982	0	0	0.178832	0.386715	0.0729399	4	0	0	14	30	6
Glyma.05G075000	Bott 59	CK	1.90446	28.9894	15.4469	-3.90818	1.31812	-2.96497	0.00302709	0.0619019	47.7033	30.9604	8.30442	0	0	5.71337	Down	0.654973	0.41125	0.107697	0	0	0.0766214	49	31	8	0	0	6
Glyma.05G077700	Bott 59	CK	82.0519	11.0761	46.564	2.89116	0.652075	4.43378	9.25935e-06	0.00069913	7.78829	12.9834	12.4566	28.318	101.666	116.172	Up	0.0542806	0.0875416	0.0820017	0.190716	0.687355	0.790834	8	13	12	28	100	122
Glyma.05G080200	Bott 59	CK	0	6.41437	3.20718	-5.13309	2.06849	-2.48157	0.0130807	0.167215	4.86768	3.9949	10.3805	0	0	0	Down	0.0634323	0.0503637	0.12777	0	0	0	5	4	10	0	0	0
Glyma.05G082500	Bott 59	CK	2228.83	4534.38	3381.61	-1.02462	0.305375	-3.35529	0.000792831	0.0230738	3476.5	6684.46	3442.18	2822.7	1677.49	2186.32	Down	15.7045	29.2128	14.6871	12.3217	7.35099	9.64669	3571	6693	3316	2791	1650	2296
Glyma.05G082700	Bott 59	CK	70.8451	256.581	163.713	-1.85657	0.362528	-5.12117	3.03641e-07	4.03506e-05	250.199	197.747	321.796	99.1129	46.7663	66.656	Down	1.84965	1.41429	2.24701	0.70804	0.335383	0.48131	257	198	310	98	46	70
Glyma.05G084000	Bott 59	CK	131.939	35.5372	83.7382	1.89237	0.753953	2.50993	0.0120756	0.159441	24.3384	45.9413	36.3318	35.3975	308.048	52.3726	Up	0.580449	1.05998	0.818426	0.81577	7.12678	1.21999	25	46	35	35	303	55
Glyma.05G090600	Bott 59	CK	581.076	1265.5	923.286	-1.12269	0.230307	-4.87475	1.08949e-06	0.000112607	1310.38	1028.69	1457.43	653.336	444.28	645.611	Down	11.9945	9.10941	12.6006	5.77889	3.94498	5.77214	1346	1030	1404	646	437	678
Glyma.05G095500	Bott 59	CK	101.906	43.931	72.9186	1.21251	0.526759	2.30183	0.0213445	0.227236	37.9679	68.9119	24.9133	119.34	131.149	55.2293	Up	0.25831	0.453568	0.160094	0.784574	0.865552	0.367008	39	69	24	118	129	58
Glyma.05G099700	Bott 59	CK	81.1055	174.536	127.821	-1.10499	0.302087	-3.65786	0.00025433	0.00983506	163.554	214.726	145.327	76.8631	72.1827	94.2706	Down	3.75653	4.77126	3.15278	1.70595	1.60828	2.11487	168	215	140	76	71	99
Glyma.05G106800	Bott 59	CK	116.623	236.912	176.768	-1.02227	0.307226	-3.32742	0.000876552	0.0249226	265.776	193.752	251.209	145.635	82.3493	121.885	Down	3.38486	2.38724	3.02191	1.79232	1.0174	1.51621	273	194	242	144	81	128
Glyma.05G107500	Bott 59	CK	236.612	85.4945	161.054	1.47004	0.500578	2.93668	0.00331745	0.0663014	43.8092	55.9285	156.746	304.418	161.649	243.771	Up	0.917821	1.13358	3.10177	6.16294	3.28526	4.98835	45	56	151	301	159	256
Glyma.05G108300	Bott 59	CK	8.52858	0	4.26429	5.53093	2.46251	2.24606	0.0247004	0.248263	0	0	0	14.159	0	11.4267	Up	0	0	0	0.224934	0	0.183486	0	0	0	14	0	12
Glyma.05G108900	Bott 59	CK	176.54	50.0917	113.316	1.81766	0.49142	3.69879	0.00021663	0.00867909	32.1267	83.8928	34.2557	146.647	123.016	259.958	Up	0.296879	0.750001	0.298997	1.30951	1.10275	2.34639	33	84	33	145	121	273
Glyma.05G118300	Bott 59	CK	63.0107	278.326	170.668	-2.14373	0.416793	-5.14339	2.6983e-07	3.66469e-05	362.156	250.68	222.143	100.124	35.583	53.3248	Down	1.86651	1.24991	1.0814	0.498652	0.177903	0.268439	372	251	214	99	35	56
Glyma.05G119200	Bott 59	CK	958.855	2809.81	1884.33	-1.55098	0.287591	-5.39299	6.9296e-08	1.1423e-05	2080.45	2497.81	3851.17	1163.06	683.194	1030.31	Down	42.4622	49.3206	74.2436	22.9388	13.5268	20.5398	2137	2501	3710	1150	672	1082
Glyma.05G120000	Bott 59	CK	5.98373	0	2.99187	5.01875	2.07869	2.41438	0.0157619	0.187653	0	0	0	5.05678	8.13327	4.76114	Up	0	0	0	0.0746255	0.120492	0.0710204	0	0	0	5	8	5
Glyma.05G121600	Bott 59	CK	58.1014	0	29.0507	8.29917	1.67913	4.94254	7.71124e-07	8.78735e-05	0	0	0	2.02271	58.9662	113.315	Up	0	0	0	0.036356	1.06396	2.05868	0	0	0	2	58	119
Glyma.05G125000	Bott 59	CK	16.2782	3.02814	9.65319	2.42925	1.08751	2.23377	0.025498	0.252691	3.89415	0	5.19026	15.1703	20.3332	13.3312	Up	0.0384551	0	0.0484119	0.144764	0.194783	0.128586	4	0	5	15	20	14
Glyma.05G126300	Bott 59	CK	87.2083	194.903	141.055	-1.15926	0.32145	-3.60635	0.000310537	0.0114435	208.337	195.75	180.621	97.0902	56.9329	107.602	Down	3.10009	2.81795	2.53862	1.39607	0.821819	1.56391	214	196	174	96	56	113
Glyma.05G133600	Bott 59	CK	0	10.9219	5.46095	-5.90298	1.77913	-3.31791	0.00090695	0.0254842	16.5501	9.98724	6.22831	0	0	0	Down	0.383158	0.22369	0.136197	0	0	0	17	10	6	0	0	0
Glyma.05G134400	Bott 59	CK	15.9237	1.38407	8.65391	3.54498	1.46343	2.42237	0.0154194	0.184986	0	0	4.15221	9.10221	9.14993	29.5191	Up	0	0	0.0306052	0.0686381	0.0692655	0.224999	0	0	4	9	9	31
Glyma.05G136100	Bott 59	CK	28.8234	195.192	112.008	-2.75942	0.617382	-4.46955	7.83834e-06	0.000607774	43.8092	239.694	302.073	33.3748	26.4331	26.6624	Down	0.40505	2.144	2.63801	0.298185	0.237081	0.240783	45	240	291	33	26	28
Glyma.05G139500	Bott 59	CK	164.807	347.122	255.964	-1.07468	0.2573	-4.17675	2.95704e-05	0.00180384	282.326	442.435	316.606	175.976	156.565	161.879	Down	2.47121	3.74656	2.61758	1.48846	1.32941	1.38399	290	443	305	174	154	170
Glyma.05G145500	Bott 59	CK	8.01351	0	4.00676	5.43973	1.92989	2.81867	0.00482226	0.0867064	0	0	0	7.07949	12.1999	4.76114	Up	0	0	0	0.049959	0.0864269	0.0339611	0	0	0	7	12	5
Glyma.05G147100	Bott 59	CK	2467	887.908	1677.45	1.47442	0.204102	7.22392	5.05109e-13	2.98838e-10	709.708	1070.63	883.382	2430.29	2194.97	2775.75	Up	6.45554	9.42142	7.58965	21.3616	19.368	24.6612	729	1072	851	2403	2159	2915
Glyma.05G150100	Bott 59	CK	175.889	741.784	458.837	-2.0756	0.23212	-8.94195	3.82377e-19	8.69184e-16	595.805	743.051	886.496	179.01	152.499	196.159	Down	19.4613	23.4806	27.3505	5.65026	4.83212	6.25832	612	744	854	177	150	206
Glyma.05G154900	Bott 59	CK	72.3181	278.913	175.616	-1.94819	0.254434	-7.65695	1.90401e-14	1.49513e-11	252.146	285.635	298.959	68.7722	84.3826	63.7993	Down	6.13103	6.71919	6.86616	1.61591	1.99039	1.51523	259	286	288	68	83	67
Glyma.05G160100	Bott 59	CK	11.1391	0	5.56953	5.91496	2.37297	2.49264	0.0126798	0.164206	0	0	0	25.2839	8.13327	0	Up	0	0	0	0.336523	0.108672	0	0	0	0	25	8	0
Glyma.05G160500	Bott 59	CK	731.498	1536.03	1133.77	-1.07022	0.261755	-4.08862	4.33948e-05	0.0024302	1159.48	1550.02	1898.6	937.527	571.362	685.605	Down	11.5483	14.9353	17.861	9.0232	5.52038	6.66974	1191	1552	1829	927	562	720
Glyma.05G161500	Bott 59	CK	34.6783	77.7935	56.2359	-1.16524	0.418836	-2.7821	0.00540081	0.0939032	95.4066	54.9298	83.0442	38.4315	28.4664	37.1369	Down	0.771129	0.429517	0.633984	0.300165	0.223196	0.293182	98	55	80	38	28	39
Glyma.05G166800	Bott 59	CK	67.0824	229.051	148.067	-1.77228	0.370561	-4.78269	1.72962e-06	0.000166001	260.908	141.819	284.426	84.9539	62.0162	54.277	Down	3.25151	1.70984	3.34802	1.02307	0.749734	0.660688	268	142	274	84	61	57
Glyma.05G170900	Bott 59	CK	1882.87	3982.06	2932.47	-1.08043	0.217271	-4.97274	6.60133e-07	7.70554e-05	3330.47	4088.78	4526.95	1775.94	1516.85	2355.81	Down	51.8167	61.5434	66.5258	26.7003	22.8935	35.8004	3421	4094	4361	1756	1492	2474
Glyma.05G171600	Bott 59	CK	91.4833	42.1649	66.8241	1.11677	0.463973	2.40698	0.0160851	0.18942	36.9944	46.94	42.5601	133.499	90.4826	50.4681	Up	0.322355	0.3957	0.350286	1.12409	0.764836	0.429535	38	47	41	132	89	53
Glyma.05G175000	Bott 59	CK	511.592	1596.51	1054.05	-1.64174	0.262954	-6.24345	4.28021e-10	1.32041e-07	1276.31	1253.4	2259.84	540.064	490.029	504.681	Down	7.58112	7.20264	12.6788	3.0999	2.82361	2.92805	1311	1255	2177	534	482	530
Glyma.05G175200	Bott 59	CK	5.96049	31.5321	18.7463	-2.40498	0.693334	-3.46872	0.000522949	0.0170073	42.8356	29.9617	21.7991	6.06814	6.09995	5.71337	Down	0.902858	0.610949	0.433984	0.123593	0.124723	0.117622	44	30	21	6	6	6
Glyma.05G175300	Bott 59	CK	0	4.68428	2.34214	-4.68054	2.23694	-2.09238	0.0364045	1	4.86768	3.9949	5.19026	0	0	0	Down	0.0235143	0.0186698	0.0236821	0	0	0	5	4	5	0	0	0
Glyma.05G175400	Bott 59	CK	120.635	264.172	192.403	-1.13078	0.369358	-3.06148	0.00220246	0.0491588	226.834	238.695	326.986	180.021	75.2327	106.65	Down	3.87171	3.9415	5.27163	2.96922	1.24568	1.77802	233	239	315	178	74	112
Glyma.05G176900	Bott 59	CK	36.2989	118.031	77.1647	-1.70246	0.459544	-3.70468	0.000211661	0.00853542	72.0417	165.788	116.262	46.5224	37.6164	24.7579	Down	1.33146	2.96429	2.02956	0.830863	0.674411	0.446931	74	166	112	46	37	26
Glyma.05G178200	Bott 59	CK	854.916	1863.88	1359.4	-1.1244	0.347031	-3.24007	0.00119499	0.0311846	881.051	2164.23	2546.34	958.766	834.677	771.305	Down	3.88131	9.22371	10.5953	4.08144	3.56697	3.31884	905	2167	2453	948	821	810
Glyma.05G187100	Bott 59	CK	9.37463	46.9929	28.1838	-2.3297	0.700813	-3.32428	0.000886459	0.0251546	28.2326	62.9196	49.8265	16.1817	8.13327	3.80891	Down	1.53123	3.30141	2.55253	0.848081	0.427916	0.201778	29	63	48	16	8	4
Glyma.05G187200	Bott 59	CK	42.2797	182.404	112.342	-2.10848	0.313202	-6.73202	1.67323e-11	7.2265e-09	193.734	170.782	182.697	50.5678	31.5164	44.7547	Down	10.1287	8.63805	9.022	2.55475	1.59842	2.28545	199	171	176	50	31	47
Glyma.05G188500	Bott 59	CK	448.334	205.668	327.001	1.12443	0.331943	3.38742	0.000705545	0.0213405	123.639	282.639	210.725	536.019	444.28	364.704	Up	1.05932	2.34275	1.70532	4.43787	3.69259	3.05206	127	283	203	530	437	383
Glyma.05G191000	Bott 59	CK	90.4663	25.6002	58.0333	1.81885	0.503182	3.61469	0.000300708	0.0111908	28.2326	31.9592	16.6088	121.363	98.6159	51.4203	Up	0.221607	0.24269	0.123138	0.920539	0.750903	0.39423	29	32	16	120	97	54
Glyma.05G192200	Bott 59	CK	27.0519	3.9949	15.5234	2.75842	1.32664	2.07925	0.0375943	0.313811	0	11.9847	0	28.318	22.3665	30.4713	Up	0	0.172528	0	0.407188	0.322857	0.442876	0	12	0	28	22	32
Glyma.05G195900	Bott 59	CK	45.5361	122.425	83.9807	-1.42664	0.37439	-3.81058	0.000138642	0.00616665	155.766	111.857	99.653	52.5905	33.5497	50.4681	Down	0.797605	0.554119	0.481977	0.260224	0.166651	0.252415	160	112	96	52	33	53
Glyma.05G197000	Bott 59	CK	330.747	960.221	645.484	-1.53768	0.360857	-4.26119	2.03346e-05	0.00132663	459.509	1228.43	1192.72	379.259	341.597	271.385	Down	3.27734	8.4762	8.03501	2.61388	2.36344	1.89058	472	1230	1149	375	336	285
Glyma.05G199300	Bott 59	CK	12.5952	66.5196	39.5574	-2.4027	0.578462	-4.1536	3.27289e-05	0.00194701	94.4331	71.9081	33.2177	14.159	12.1999	11.4267	Down	2.02471	1.49156	0.67271	0.293356	0.253746	0.2393	97	72	32	14	12	12
Glyma.05G203500	Bott 59	CK	214.771	97.1043	155.938	1.14526	0.339403	3.37433	0.000739962	0.0220098	101.248	102.869	87.1964	133.499	247.048	263.767	Up	2.23127	2.19318	1.81504	2.84295	5.28145	5.67768	104	103	84	132	243	277
Glyma.05G204800	Bott 59	CK	29.9389	1.38407	15.6615	4.4517	1.56792	2.83923	0.00452222	0.0832094	0	0	4.15221	77.8744	8.13327	3.80891	Up	0	0	0.0795805	1.52695	0.160095	0.0754902	0	0	4	77	8	4
Glyma.05G206200	Bott 59	CK	131.479	410.917	271.198	-1.6443	0.520182	-3.16101	0.0015722	0.0384714	220.993	430.45	581.309	246.771	76.2494	71.4172	Down	0.948815	1.78793	2.35739	1.02381	0.317573	0.299494	227	431	560	244	75	75
Glyma.05G209800	Bott 59	CK	171.829	365.76	268.795	-1.08996	0.313882	-3.47253	0.000515576	0.0168309	521.816	306.608	268.855	162.828	155.549	197.111	Down	6.19694	3.52264	3.01578	1.86859	1.79197	2.28641	536	307	259	161	153	207
Glyma.05G211700	Bott 59	CK	849.153	3722.98	2286.07	-2.13235	0.319121	-6.68196	2.35775e-11	9.88629e-09	4394.55	4479.28	2295.13	1080.13	555.095	912.235	Down	35.9025	35.4032	17.7109	8.52727	4.39929	7.27947	4514	4485	2211	1068	546	958
Glyma.05G211900	Bott 59	CK	120.083	386.126	253.104	-1.68564	0.315305	-5.34606	8.98885e-08	1.41686e-05	285.246	418.465	454.667	159.794	112.849	87.605	Down	3.92576	5.57169	5.91041	2.12515	1.50663	1.17765	293	419	438	158	111	92
Glyma.05G212300	Bott 59	CK	208.339	492.072	350.206	-1.23978	0.352407	-3.51805	0.000434737	0.0148421	405.965	368.529	701.723	288.237	145.382	191.398	Down	6.32746	5.55696	10.3307	4.34124	2.19815	2.91381	417	369	676	285	143	201
Glyma.05G213600	Bott 59	CK	103.385	30.1321	66.7584	1.7801	0.647675	2.74844	0.0059879	0.100753	14.6031	25.9668	49.8265	184.067	81.3327	44.7547	Up	0.218416	0.375737	0.703919	2.66036	1.18008	0.653827	15	26	48	182	80	47
Glyma.05G215700	Bott 59	CK	352.454	1165.11	758.782	-1.72463	0.326876	-5.27609	1.31972e-07	1.95724e-05	894.68	1019.7	1580.95	427.804	212.482	417.076	Down	20.9358	23.0843	34.9431	9.67364	4.82333	9.53277	919	1021	1523	423	209	438
Glyma.05G215900	Bott 59	CK	970.714	4553.3	2762.01	-2.22978	0.407944	-5.46589	4.60581e-08	7.95681e-06	3151.34	3523.5	6985.05	1530.18	500.196	881.764	Down	30.3621	32.8423	63.5663	14.2463	4.67499	8.29795	3237	3528	6729	1513	492	926
Glyma.05G218400	Bott 59	CK	287.542	647.718	467.63	-1.17107	0.235982	-4.96255	6.95722e-07	8.07729e-05	551.022	577.262	814.871	247.782	295.848	318.997	Down	6.74153	6.83261	9.41671	2.92943	3.51125	3.81204	566	578	785	245	291	335
Glyma.05G218600	Bott 59	CK	77.8437	174.527	126.185	-1.16349	0.30738	-3.78518	0.000153594	0.00665355	156.739	147.811	219.029	77.8744	67.0995	88.5573	Down	0.963221	0.878777	1.27136	0.462452	0.40001	0.531562	161	148	211	77	66	93
Glyma.05G222600	Bott 59	CK	278.003	59.0153	168.509	2.2368	0.390702	5.72508	1.03385e-08	2.18877e-06	36.0209	82.8941	58.1309	188.112	304.998	340.898	Up	0.494572	1.10109	0.753881	2.49584	4.06234	4.57174	37	83	56	186	300	358
Glyma.05G223000	Bott 59	CK	38.7631	86.967	62.8651	-1.16565	0.542399	-2.14906	0.0316295	0.28529	39.915	134.828	86.1583	52.5905	28.4664	35.2325	Down	0.440376	1.4391	0.897853	0.560685	0.304667	0.379676	41	135	83	52	28	37
Glyma.05G227200	Bott 59	CK	18.8251	66.0021	42.4136	-1.80509	0.640696	-2.81739	0.00484151	0.0868355	48.6768	82.8941	66.4353	8.09085	12.1999	36.1847	Down	0.977457	1.61036	1.26007	0.156998	0.237649	0.709712	50	83	64	8	12	38
Glyma.05G232500	Bott 59	CK	122.136	340.167	231.151	-1.47838	0.245713	-6.01668	1.78026e-09	4.65986e-07	288.167	382.511	349.824	121.363	140.299	104.745	Down	4.03615	5.18312	4.628	1.6426	1.90626	1.43298	296	383	337	120	138	110
Glyma.05G234200	Bott 59	CK	174.946	405.959	290.453	-1.21334	0.347642	-3.49018	0.000482689	0.0160484	332.95	382.511	502.417	162.828	107.766	254.245	Down	3.70389	4.11669	5.27917	1.75039	1.16296	2.76258	342	383	484	161	106	267
Glyma.05G234600	Bott 59	CK	153.279	416.643	284.961	-1.44236	0.361917	-3.98533	6.73873e-05	0.00345242	258.961	378.516	612.451	194.18	119.966	145.691	Down	2.94863	4.16961	6.58686	2.13656	1.3251	1.62032	266	379	590	192	118	153
Glyma.05G236900	Bott 59	CK	52.703	18.4378	35.5704	1.51619	0.466093	3.25297	0.00114204	0.030149	15.5766	18.9758	20.761	60.6814	49.8163	47.6114	Up	0.135865	0.160124	0.171042	0.511462	0.421511	0.405628	16	19	20	60	49	50
Glyma.05G237200	Bott 59	CK	255.851	652.661	454.256	-1.35121	0.456779	-2.95813	0.00309515	0.0629066	636.693	1084.61	236.676	216.43	312.114	239.009	Down	5.49292	9.05258	1.92863	1.80433	2.61211	2.01405	654	1086	228	214	307	251
Glyma.05G238100	Bott 59	CK	108.459	416.297	262.378	-1.94041	0.38456	-5.04579	4.51644e-07	5.67036e-05	311.532	263.663	673.696	107.204	121.999	96.1751	Down	5.18519	4.24557	10.5913	1.72424	1.96981	1.56354	320	264	649	106	120	101
Glyma.05G239400	Bott 59	CK	1503.95	411.229	957.589	1.87124	0.250632	7.46611	8.26e-14	5.48832e-11	312.505	384.509	536.673	1664.69	1216.94	1630.22	Up	2.26694	2.69844	3.67717	11.6692	8.56361	11.5508	321	385	517	1646	1197	1712
Glyma.05G242300	Bott 59	CK	196.521	477.143	336.832	-1.27964	0.358399	-3.57042	0.000356412	0.012711	463.404	671.142	296.883	233.623	132.166	223.774	Down	4.31663	6.04817	2.61211	2.10293	1.19428	2.03599	476	672	286	231	130	235
Glyma.05G245700	Bott 59	CK	14.1858	34.2396	24.2127	-1.26934	0.58592	-2.1664	0.0302803	0.27785	34.0738	22.9706	45.6743	12.1363	14.2332	16.1879	Down	0.121238	0.0790708	0.153501	0.0417281	0.0491277	0.056259	35	23	44	12	14	17
Glyma.06G011100	Bott 59	CK	8.03499	50.5261	29.2805	-2.65563	0.812713	-3.26761	0.00108459	0.029042	14.6031	53.9311	83.0442	7.07949	13.2166	3.80891	Down	0.214184	0.765256	1.15047	0.100339	0.188047	0.0545666	15	54	80	7	13	4
Glyma.06G011700	Bott 59	CK	293.023	731.38	512.202	-1.3199	0.204194	-6.46396	1.01999e-10	3.76517e-08	882.024	632.192	679.924	305.43	291.781	281.86	Down	6.43853	4.46456	4.688	2.15447	2.06618	2.00965	906	633	655	302	287	296
Glyma.06G012600	Bott 59	CK	9194	3993.41	6593.7	1.2031	0.233767	5.14658	2.65277e-07	3.61421e-05	3365.52	4694	3920.72	6822.61	9087.91	11671.5	Up	47.8311	64.5395	52.6314	93.6985	125.293	162.019	3457	4700	3777	6746	8939	12257
Glyma.06G015700	Bott 59	CK	214.07	505.317	359.694	-1.23827	0.32981	-3.75449	0.000173697	0.00736916	570.493	453.421	492.037	185.078	136.232	320.901	Down	5.21374	4.00889	4.24735	1.63448	1.20777	2.86453	586	454	474	183	134	337
Glyma.06G017600	Bott 59	CK	110.375	307.745	209.06	-1.47893	0.316899	-4.66688	3.05803e-06	0.000272878	205.416	408.478	309.34	98.1016	115.899	117.124	Down	2.47835	4.76783	3.5252	1.14374	1.35648	1.38025	211	409	298	97	114	123
Glyma.06G020800	Bott 59	CK	335.527	2372.98	1354.25	-2.82234	0.408609	-6.90718	4.94374e-12	2.29586e-09	1124.44	2036.4	3958.09	425.781	344.647	236.153	Down	10.912	19.1187	36.2809	3.99284	3.24452	2.23845	1155	2039	3813	421	339	248
Glyma.06G022800	Bott 59	CK	116.044	244.588	180.316	-1.0761	0.3435	-3.13274	0.0017318	0.041129	321.267	253.676	158.822	138.556	91.4993	118.076	Down	2.89204	2.20923	1.35042	1.20528	0.799024	1.03821	330	254	153	137	90	124
Glyma.06G024800	Bott 59	CK	38.7502	9.54428	24.1473	2.02569	0.953764	2.1239	0.0336789	0.294445	0	10.986	17.6469	35.3975	43.7163	37.1369	Up	0	0.305845	0.479654	0.984317	1.22036	1.04382	0	11	17	35	43	39
Glyma.06G029200	Bott 59	CK	33.1251	6.34985	19.7375	2.38373	0.965771	2.46821	0.0135791	0.171309	7.78829	3.9949	7.26636	4.04543	46.7663	48.5637	Up	0.0565441	0.0280592	0.0498291	0.0283814	0.329369	0.344381	8	4	7	4	46	51
Glyma.06G030300	Bott 59	CK	206.106	102.443	154.274	1.00965	0.36013	2.80358	0.00505394	0.0894774	69.1211	92.8813	145.327	257.896	172.832	187.589	Up	1.77491	2.30737	3.52478	6.39931	4.3052	4.70494	71	93	140	255	170	197
Glyma.06G031400	Bott 59	CK	20.2951	4.03997	12.1675	2.33179	0.895068	2.60515	0.00918333	0.1339	3.89415	1.99745	6.22831	31.352	15.2499	14.2834	Up	0.122156	0.0606179	0.184541	0.950366	0.464058	0.437639	4	2	6	31	15	15
Glyma.06G036800	Bott 59	CK	602.054	2048.16	1325.11	-1.7662	0.228944	-7.71458	1.21384e-14	1.09218e-11	1759.18	2674.58	1710.71	568.382	554.079	683.7	Down	20.0177	29.4431	18.3865	6.24982	6.11616	7.5989	1807	2678	1648	562	545	718
Glyma.06G037200	Bott 59	CK	44.2285	10.7243	27.4764	2.04441	0.730319	2.79934	0.00512076	0.0904541	3.89415	19.9745	8.30442	64.7268	35.583	32.3758	Up	0.064262	0.31889	0.129441	1.03217	0.569625	0.521848	4	20	8	64	35	34
Glyma.06G041500	Bott 59	CK	59.6896	20.0132	39.8514	1.57625	0.63343	2.48844	0.0128305	0.165414	10.7089	38.9502	10.3805	58.6587	51.8496	68.5605	Up	0.0897641	0.315858	0.082186	0.475132	0.421607	0.561324	11	39	10	58	51	72
Glyma.06G047300	Bott 59	CK	122.198	24.2706	73.2344	2.33146	0.646835	3.60441	0.000312864	0.0114894	34.0738	17.977	20.761	32.3634	135.216	199.016	Up	0.454226	0.231842	0.261409	0.416897	1.74857	2.59132	35	18	20	32	133	209
Glyma.06G047700	Bott 59	CK	56.6181	131.004	93.8109	-1.20876	0.545226	-2.217	0.0266232	0.258458	144.083	57.926	191.002	31.352	51.8496	86.6528	Down	1.36552	0.531108	1.70979	0.287128	0.476689	0.80214	148	58	184	31	51	91
Glyma.06G050100	Bott 59	CK	1589.02	582.361	1085.69	1.44832	0.465242	3.11305	0.00185166	0.0432981	355.341	323.587	1068.16	2135.98	1758.82	872.241	Up	1.22382	1.07817	3.47479	7.10878	5.87623	2.93422	365	324	1029	2112	1730	916
Glyma.06G050900	Bott 59	CK	1309.23	595.402	952.316	1.13652	0.184581	6.15729	7.4002e-10	2.15951e-07	591.91	698.108	496.189	1328.92	1369.44	1229.33	Up	7.16624	8.17677	5.67418	15.5474	16.0836	14.5374	608	699	478	1314	1347	1291
Glyma.06G055300	Bott 59	CK	1.26964	18.7912	10.0304	-3.85863	1.31574	-2.93267	0.00336065	0.0668555	11.6824	24.9681	19.723	0	0	3.80891	Down	0.140462	0.290426	0.223985	0	0	0.0447311	12	25	19	0	0	4
Glyma.06G058400	Bott 59	CK	1.35201	15.621	8.48652	-3.5426	1.33667	-2.65031	0.0080418	0.122886	3.89415	15.9796	26.9894	2.02271	2.03332	0	Down	0.0790168	0.313687	0.517274	0.0396611	0.0400236	0	4	16	26	2	2	0
Glyma.06G061900	Bott 59	CK	141.006	357.919	249.463	-1.34383	0.268399	-5.00683	5.53333e-07	6.73181e-05	272.59	453.421	347.747	152.715	133.182	137.121	Down	2.31953	3.73262	2.79495	1.25572	1.09936	1.13966	280	454	335	151	131	144
Glyma.06G069100	Bott 59	CK	46.0542	19.0858	32.57	1.2724	0.523607	2.43007	0.0150958	0.18229	14.6031	23.9694	18.6849	33.3748	45.7496	59.0382	Up	0.310803	0.493539	0.375624	0.686409	0.944567	1.22732	15	24	18	33	45	62
Glyma.06G074300	Bott 59	CK	2327.36	6193.29	4260.32	-1.41204	0.256328	-5.50873	3.61424e-08	6.50398e-06	8296.48	5208.34	5075.04	2904.62	1863.53	2213.93	Down	31.1093	18.8938	17.9744	10.5247	6.77856	8.10853	8522	5215	4889	2872	1833	2325
Glyma.06G081300	Bott 59	CK	145.033	57.1489	101.091	1.34187	0.489079	2.74367	0.00607566	0.101833	103.195	32.9579	35.2938	162.828	134.199	138.073	Up	0.641187	0.198111	0.207131	0.977643	0.808872	0.837949	106	33	34	161	132	145
Glyma.06G090200	Bott 59	CK	2379.78	4957.61	3668.69	-1.05876	0.26523	-3.99185	6.5559e-05	0.00337075	5909.37	5196.36	3767.09	2266.45	1718.15	3154.73	Down	44.2119	37.6115	26.621	16.3858	12.4699	23.0538	6070	5203	3629	2241	1690	3313
Glyma.06G096500	Bott 59	CK	42.2071	7.69091	24.949	2.45594	0.658298	3.73075	0.000190909	0.00790409	9.73537	3.9949	9.34247	33.3748	58.9662	34.2802	Up	0.109138	0.0433264	0.0989248	0.361547	0.641254	0.375361	10	4	9	33	58	36
Glyma.06G099500	Bott 59	CK	253.3	86.0337	169.667	1.55763	0.661141	2.35597	0.0184746	0.207193	35.0473	187.76	35.2938	427.804	161.649	170.449	Up	0.478939	2.48229	0.455558	5.64928	2.1429	2.27511	36	188	34	423	159	179
Glyma.06G099800	Bott 59	CK	164.474	74.0634	119.269	1.15211	0.514113	2.24096	0.0250287	0.250572	33.1003	74.9043	114.186	248.794	103.699	140.93	Up	0.573402	1.25533	1.86836	4.16477	1.74264	2.38459	34	75	110	246	102	148
Glyma.06G101900	Bott 59	CK	17.4708	2.38279	9.92679	2.88079	1.31728	2.18692	0.0287482	0.270149	0	2.99617	4.15221	37.4202	11.1832	3.80891	Up	0	0.0356387	0.0482204	0.444591	0.133384	0.045742	0	3	4	37	11	4
Glyma.06G102000	Bott 59	CK	1656.12	4585.12	3120.62	-1.46917	0.265177	-5.54032	3.01922e-08	5.52984e-06	4187.18	5761.64	3806.54	2186.55	1177.29	1604.51	Down	49.1558	65.437	42.2089	24.8049	13.4073	18.3983	4301	5769	3667	2162	1158	1685
Glyma.06G103900	Bott 59	CK	60.8392	23.759	42.2991	1.35702	0.486034	2.79203	0.00523785	0.0919957	25.312	18.9758	26.9894	80.9085	40.6663	60.9426	Up	0.238332	0.172854	0.240033	0.736165	0.371447	0.560481	26	19	26	80	40	64
Glyma.06G106400	Bott 59	CK	0	9.73034	4.86517	-5.73496	1.84598	-3.10672	0.00189173	0.0439916	4.86768	14.9809	9.34247	0	0	0	Down	0.0188031	0.0559844	0.034087	0	0	0	5	15	9	0	0	0
Glyma.06G106700	Bott 59	CK	154.14	812.158	483.149	-2.39768	0.345189	-6.946	3.75776e-12	1.77498e-09	1094.26	895.855	446.362	185.078	124.032	153.309	Down	16.1859	12.8198	6.23629	2.64543	1.77974	2.21497	1124	897	430	183	122	161
Glyma.06G109200	Bott 59	CK	97.023	6.61824	51.8206	3.86856	0.632571	6.11561	9.61865e-10	2.75112e-07	10.7089	4.99362	4.15221	71.8063	64.0495	155.213	Up	0.0595085	0.0268456	0.0217938	0.385585	0.345266	0.842452	11	5	4	71	63	163
Glyma.06G110800	Bott 59	CK	136.599	41.2212	88.9099	1.72881	0.371984	4.64755	3.35898e-06	0.000296063	32.1267	47.9387	43.5982	122.374	177.915	109.506	Up	0.375887	0.542628	0.481815	1.38358	2.01934	1.25145	33	48	42	121	175	115
Glyma.06G111300	Bott 59	CK	115.229	278.035	196.632	-1.27176	0.34561	-3.67975	0.000233462	0.00919144	238.517	375.52	220.067	114.283	150.465	80.9394	Down	2.20527	3.35893	1.92185	1.02106	1.34954	0.730948	245	376	212	113	148	85
Glyma.06G111600	Bott 59	CK	59.6895	174.516	117.103	-1.54891	0.570711	-2.714	0.00664757	0.108916	247.278	180.769	95.5008	113.272	31.5164	34.2802	Down	2.45303	1.73486	0.894839	1.08583	0.30329	0.332157	254	181	92	112	31	36
Glyma.06G111800	Bott 59	CK	24.7874	178.285	101.536	-2.84625	0.584143	-4.87252	1.10182e-06	0.000113032	104.168	292.626	138.061	40.4543	9.14993	24.7579	Down	1.24729	3.38974	1.56143	0.468078	0.10628	0.289552	107	293	133	40	9	26
Glyma.06G113200	Bott 59	CK	44.5816	197.167	120.874	-2.14464	0.369016	-5.81179	6.18093e-09	1.43948e-06	253.12	158.797	179.583	29.3293	54.8996	49.5159	Down	3.73455	2.26662	2.50264	0.418156	0.785752	0.713574	260	159	173	29	54	52
Glyma.06G114200	Bott 59	CK	73.6491	281.981	177.815	-1.93721	0.359075	-5.395	6.85241e-08	1.1339e-05	183.998	377.518	284.426	95.0675	63.0328	62.8471	Down	1.95328	3.87714	2.85194	0.975228	0.649115	0.651655	189	378	274	94	62	66
Glyma.06G115100	Bott 59	CK	4801.7	2290.78	3546.24	1.06777	0.363711	2.93578	0.00332709	0.0663713	1473.93	1752.76	3645.64	6732.6	3432.24	4240.27	Up	11.3695	13.08	26.5618	50.1845	25.6829	31.9477	1514	1755	3512	6657	3376	4453
Glyma.06G119100	Bott 59	CK	7.50635	0	3.75317	5.34769	1.97869	2.70264	0.00687915	0.111483	0	0	0	5.05678	5.08329	12.379	Up	0	0	0	0.077269	0.0779752	0.191194	0	0	0	5	5	13
Glyma.06G119200	Bott 59	CK	49.3519	0	24.6759	8.06378	1.51525	5.32174	1.02778e-07	1.58532e-05	0	0	0	9.10221	58.9662	79.9872	Up	0	0	0	0.0589875	0.383616	0.523953	0	0	0	9	58	84
Glyma.06G122000	Bott 59	CK	7.09363	0	3.54682	5.26368	2.58789	2.03397	0.0419551	0.33242	0	0	0	13.1476	8.13327	0	Up	0	0	0	0.397824	0.247052	0	0	0	0	13	8	0
Glyma.06G125600	Bott 59	CK	172.615	373.684	273.149	-1.11438	0.411883	-2.70557	0.00681878	0.110921	224.887	413.472	482.694	272.055	121.999	123.79	Down	2.24627	3.99546	4.55397	2.62589	1.18211	1.20771	231	414	465	269	120	130
Glyma.06G125700	Bott 59	CK	215.282	446.121	330.702	-1.05108	0.279021	-3.76704	0.000165191	0.00706344	599.699	353.548	385.117	195.192	199.265	251.388	Down	3.90889	2.22943	2.37101	1.22944	1.25996	1.60047	616	354	371	193	196	264
Glyma.06G126100	Bott 59	CK	261.042	658.963	460.002	-1.3365	0.188203	-7.10141	1.23491e-12	6.44024e-10	652.27	710.093	614.527	290.259	264.331	228.535	Down	11.1991	11.7949	9.96593	4.81578	4.4026	3.83258	670	711	592	287	260	240
Glyma.06G131800	Bott 59	CK	499.796	233.047	366.421	1.10039	0.360961	3.04851	0.0022998	0.0506513	234.622	250.68	213.839	783.801	428.013	287.573	Up	1.55846	1.61091	1.34164	5.03103	2.75797	1.86577	241	251	206	775	421	302
Glyma.06G132200	Bott 59	CK	50.2387	2.33036	26.2845	4.4283	1.14051	3.88274	0.000103286	0.00488056	0	6.99107	0	46.5224	21.3498	82.8439	Up	0	0.0801567	0	0.532793	0.245455	0.958993	0	7	0	46	21	87
Glyma.06G135900	Bott 59	CK	311.099	945.142	628.121	-1.6029	0.332386	-4.82242	1.41829e-06	0.00014017	552.969	1033.68	1248.78	376.225	225.698	331.376	Down	11.015	19.9202	23.4957	7.24192	4.36129	6.44742	568	1035	1203	372	222	348
Glyma.06G136000	Bott 59	CK	99.0584	244.323	171.691	-1.30203	0.436597	-2.98221	0.00286172	0.0595064	122.666	212.728	397.574	118.329	87.4326	91.414	Down	10.9517	18.3742	33.5273	10.2088	7.57247	7.97177	126	213	383	117	86	96
Glyma.06G136200	Bott 59	CK	1360.06	2823.35	2091.71	-1.05373	0.318538	-3.30802	0.000939581	0.02611	1816.62	2542.75	4110.69	1792.12	1199.66	1088.4	Down	17.2825	23.403	36.9384	16.4754	11.0715	10.1138	1866	2546	3960	1772	1180	1143
Glyma.06G136600	Bott 59	CK	1732.26	283.262	1007.76	2.61272	0.285351	9.15617	5.37737e-20	1.54829e-16	314.452	165.788	369.547	1745.6	1612.42	1838.75	Up	1.58179	0.806808	1.75583	8.48519	7.8682	9.03439	323	166	356	1726	1586	1931
Glyma.06G142000	Bott 59	CK	549.388	1368.84	959.112	-1.3172	0.302772	-4.35046	1.35852e-05	0.000955511	1026.11	2043.39	1037.01	627.041	561.195	459.926	Down	6.9974	13.4809	6.67958	4.13203	3.71246	3.06347	1054	2046	999	620	552	483
Glyma.06G143300	Bott 59	CK	1205.21	441.558	823.386	1.44856	0.340947	4.24863	2.15084e-05	0.00138028	441.012	599.234	284.426	831.335	1081.72	1702.58	Up	6.09845	8.01658	3.715	11.1088	14.5107	22.9964	453	600	274	822	1064	1788
Glyma.06G143700	Bott 59	CK	9.15783	62.6811	35.9195	-2.76943	0.601261	-4.60604	4.10404e-06	0.000352385	81.7771	42.9451	63.3212	5.05678	8.13327	14.2834	Down	1.44394	0.733593	1.05606	0.0862811	0.139311	0.246339	84	43	61	5	8	15
Glyma.06G144000	Bott 59	CK	1307.34	2958.01	2132.68	-1.17795	0.302059	-3.89972	9.63031e-05	0.00464719	1940.26	3252.84	3680.93	1735.49	920.076	1266.46	Down	30.5974	49.6264	54.8282	26.4466	14.0752	19.5075	1993	3257	3546	1716	905	1330
Glyma.06G150600	Bott 59	CK	26.4995	8.95803	17.7288	1.5611	0.662601	2.35602	0.0184721	0.207193	12.656	7.98979	6.22831	30.3407	24.3998	24.7579	Up	1.11282	0.679655	0.517274	2.57797	2.08123	2.12631	13	8	6	30	24	26
Glyma.06G152400	Bott 59	CK	279.587	595.033	437.31	-1.0903	0.253403	-4.30264	1.68777e-05	0.0011354	576.334	726.072	482.694	309.475	313.131	216.156	Down	8.95881	10.9189	7.08711	4.64864	4.72179	3.2819	592	727	465	306	308	227
Glyma.06G157800	Bott 59	CK	43.825	118.851	81.3377	-1.44049	0.376614	-3.82485	0.000130852	0.00590539	145.057	85.8902	125.604	52.5905	42.6997	36.1847	Down	3.03536	1.73876	2.48254	1.06341	0.866762	0.739568	149	86	121	52	42	38
Glyma.06G158400	Bott 59	CK	463.5	1155.22	809.361	-1.3175	0.216911	-6.07394	1.24809e-09	3.43337e-07	1434.99	942.795	1087.88	488.485	409.713	492.302	Down	9.17143	5.82946	6.56732	3.01691	2.54022	3.07327	1474	944	1048	483	403	517
Glyma.06G160000	Bott 59	CK	24.4644	53.5267	38.9956	-1.12928	0.545856	-2.06883	0.0385625	0.317948	35.0473	80.8966	44.6362	31.352	17.2832	24.7579	Down	0.367129	0.819818	0.441643	0.317361	0.175627	0.253315	36	81	43	31	17	26
Glyma.06G161800	Bott 59	CK	7.89376	40.4838	24.1888	-2.35749	0.960006	-2.4557	0.0140611	0.175212	62.3064	26.9655	32.1796	14.159	0	9.52229	Down	0.752771	0.315184	0.367225	0.165305	0	0.112371	64	27	31	14	0	10
Glyma.06G168300	Bott 59	CK	370.936	155.295	263.115	1.25613	0.356264	3.52584	0.000422147	0.0145217	149.925	121.844	194.116	457.133	444.28	211.395	Up	1.72061	1.35281	2.10422	5.06962	4.94618	2.36966	154	122	187	452	437	222
Glyma.06G171100	Bott 59	CK	254.491	526.513	390.502	-1.04849	0.205435	-5.10375	3.32997e-07	4.3847e-05	585.096	448.427	546.015	247.782	233.831	281.86	Down	6.54654	4.85401	5.77046	2.67904	2.538	3.08035	601	449	526	245	230	296
Glyma.06G175600	Bott 59	CK	34.1323	5.66724	19.8998	2.59098	1.25738	2.06062	0.0393394	0.322457	9.73537	0	7.26636	4.04543	19.3165	79.035	Up	0.0862989	0	0.0608402	0.034653	0.166106	0.684313	10	0	7	4	19	83
Glyma.06G184400	Bott 59	CK	42.7645	0	21.3822	7.85746	1.56442	5.02259	5.09786e-07	6.23715e-05	0	0	0	8.09085	33.5497	86.6528	Up	0	0	0	0.05812	0.241936	0.629176	0	0	0	8	33	91
Glyma.06G185200	Bott 59	CK	116.05	349.042	232.546	-1.58825	0.244603	-6.49315	8.40606e-11	3.21282e-08	352.42	283.638	411.069	110.238	117.932	119.981	Down	5.13008	3.99439	5.65195	1.55066	1.66533	1.70591	362	284	396	109	116	126
Glyma.06G185300	Bott 59	CK	209.951	86.8984	148.425	1.27217	0.485584	2.61987	0.00879644	0.13024	88.5919	110.858	61.2451	92.0334	342.614	195.207	Up	2.57921	3.12238	1.68417	2.58918	9.67615	5.55099	91	111	59	91	337	205
Glyma.06G194500	Bott 59	CK	941.77	2070.24	1506.01	-1.13614	0.261007	-4.3529	1.3435e-05	0.000946562	2100.89	2051.38	2058.46	974.947	603.895	1246.47	Down	14.8082	13.9884	13.7044	6.64053	4.12917	8.58145	2158	2054	1983	964	594	1309
Glyma.06G194600	Bott 59	CK	55.0326	189.809	122.421	-1.78498	0.293638	-6.07884	1.21057e-09	3.37311e-07	209.31	186.761	173.355	45.511	53.8829	65.7038	Down	6.1555	5.31354	4.81536	1.29334	1.53719	1.88732	215	187	167	45	53	69
Glyma.06G195400	Bott 59	CK	4.96707	18.0551	11.5111	-1.86232	0.868445	-2.14443	0.0319982	0.28636	10.7089	29.9617	13.4947	5.05678	5.08329	4.76114	Down	0.133362	0.360976	0.158734	0.0608534	0.0614096	0.0579136	11	30	13	5	5	5
Glyma.06G202200	Bott 59	CK	55.0932	135.563	95.3279	-1.30053	0.362271	-3.58994	0.000330754	0.0119717	181.078	122.843	102.767	62.7041	55.9162	46.6592	Down	1.07156	0.703277	0.574416	0.358568	0.320992	0.269694	186	123	99	62	55	49
Glyma.06G204100	Bott 59	CK	12.0016	36.6306	24.3161	-1.61374	0.587226	-2.74807	0.00599478	0.100753	42.8356	36.9528	30.1035	15.1703	13.2166	7.61783	Down	0.451429	0.376752	0.299655	0.154491	0.135116	0.0784148	44	37	29	15	13	8
Glyma.06G204200	Bott 59	CK	1.26964	15.028	8.14882	-3.54013	1.43307	-2.47032	0.0134992	0.170873	9.73537	24.9681	10.3805	0	0	3.80891	Down	0.164714	0.408685	0.165889	0	0	0.0629452	10	25	10	0	0	4
Glyma.06G214700	Bott 59	CK	149.601	305.028	227.314	-1.02793	0.263982	-3.89393	9.86318e-05	0.00473839	356.314	229.706	329.063	165.862	137.249	145.691	Down	2.89201	1.8037	2.5227	1.30089	1.08064	1.155	366	230	317	164	135	153
Glyma.06G215900	Bott 59	CK	22.2614	2.6858	12.4736	3.0517	1.13246	2.69476	0.00704393	0.112841	1.94707	2.99617	3.11416	23.2612	40.6663	2.85669	Up	0.0397866	0.0592305	0.0601057	0.459315	0.80611	0.0570164	2	3	3	23	40	3
Glyma.06G222700	Bott 59	CK	245.1	497.533	371.316	-1.02096	0.261457	-3.90488	9.42715e-05	0.00457242	601.646	440.437	450.515	235.646	191.132	308.522	Down	5.59837	3.96487	3.95959	2.11887	1.72527	2.80407	618	441	434	233	188	324
Glyma.06G222800	Bott 59	CK	10.9061	1.33163	6.11886	3.0315	1.49952	2.02165	0.0432128	0.337816	0	3.9949	0	11.1249	10.1666	11.4267	Up	0	0.0349355	0	0.0971759	0.0891492	0.100889	0	4	0	11	10	12
Glyma.06G235500	Bott 59	CK	288.84	85.6026	187.221	1.75412	0.41188	4.25882	2.0551e-05	0.00133671	80.8036	90.8839	85.1203	313.52	416.83	136.169	Up	0.165076	0.179624	0.16425	0.618931	0.826069	0.271714	83	91	82	310	410	143
Glyma.06G247100	Bott 59	CK	122.537	58.4749	90.5058	1.06871	0.508389	2.10214	0.0355407	0.303413	22.3913	67.9132	85.1203	156.76	96.5826	114.267	Up	0.215852	0.633366	0.775051	1.46028	0.903191	1.07592	23	68	82	155	95	120
Glyma.06G255700	Bott 59	CK	89.6411	208.82	149.231	-1.21975	0.318944	-3.82433	0.000131128	0.00591157	244.358	234.7	147.403	86.9766	76.2494	105.697	Down	13.9027	12.9184	7.92139	4.78189	4.20837	5.8738	251	235	142	86	75	111
Glyma.06G256000	Bott 59	CK	739.348	1533.56	1136.46	-1.05261	0.213527	-4.92963	8.23865e-07	9.33908e-05	1863.35	1529.05	1208.29	790.881	642.528	784.636	Down	7.06151	5.60593	4.3251	2.89626	2.36211	2.90438	1914	1531	1164	782	632	824
Glyma.06G259100	Bott 59	CK	83.536	213.125	148.331	-1.35244	0.408602	-3.30992	0.000933235	0.0259884	238.517	285.635	115.224	98.1016	92.5159	59.9904	Down	1.26756	1.46854	0.57838	0.503791	0.476948	0.311397	245	286	111	97	91	63
Glyma.06G259400	Bott 59	CK	1005.87	4476.37	2741.12	-2.15389	0.307217	-7.01096	2.36683e-12	1.14855e-09	4286.48	6313.93	2828.69	1238.91	750.294	1028.41	Down	15.067	21.4709	9.39144	4.20814	2.55836	3.5308	4403	6322	2725	1225	738	1080
Glyma.06G259800	Bott 59	CK	2763.66	8976.91	5870.29	-1.69965	0.294215	-5.7769	7.6091e-09	1.68528e-06	9043.18	12341.2	5546.31	3365.79	2198.02	2727.18	Down	36.4192	48.083	21.0977	13.0985	8.58705	10.7277	9289	12357	5343	3328	2162	2864
Glyma.06G260100	Bott 59	CK	2280.38	5780.06	4030.22	-1.34184	0.286059	-4.69076	2.72189e-06	0.000248008	6595.71	7391.55	3352.91	2581.99	2010.95	2248.21	Down	29.4966	31.9794	14.1629	11.1581	8.724	9.82041	6775	7401	3230	2553	1978	2361
Glyma.06G262000	Bott 59	CK	26.0206	3.71443	14.8675	2.81222	1.02574	2.74165	0.00611309	0.102135	0	6.99107	4.15221	39.4429	23.3831	15.2357	Up	0	0.0366139	0.0212314	0.206334	0.122796	0.0805605	0	7	4	39	23	16
Glyma.06G266700	Bott 59	CK	507.069	163.194	335.132	1.63633	0.400517	4.08556	4.39714e-05	0.00245042	147.978	76.9017	264.703	473.315	472.746	575.146	Up	3.16106	1.58927	5.34093	9.77036	9.79646	12.0004	152	77	255	468	465	604
Glyma.06G271600	Bott 59	CK	164.133	750.513	457.323	-2.19354	0.515017	-4.25915	2.05204e-05	0.00133671	895.654	917.827	438.058	322.623	94.5492	75.2261	Down	7.24927	7.18685	3.34893	2.52332	0.742363	0.594709	920	919	422	319	93	79
Glyma.06G275900	Bott 59	CK	143.061	16.1515	79.606	3.1486	0.773291	4.07169	4.66738e-05	0.00257117	16.5501	6.99107	24.9133	23.2612	154.532	251.388	Up	0.197895	0.0808724	0.281374	0.268775	1.79249	2.93603	17	7	24	23	152	264
Glyma.06G278000	Bott 59	CK	4.65496	18.5836	11.6193	-1.9978	0.957267	-2.08698	0.0368897	0.31051	7.78829	20.9732	26.9894	2.02271	8.13327	3.80891	Down	0.0838027	0.218326	0.274302	0.0210317	0.0848956	0.0400313	8	21	26	2	8	4
Glyma.06G279100	Bott 59	CK	2.64312	14.5672	8.60517	-2.45952	1.04772	-2.3475	0.0188999	0.209622	8.76183	8.98851	25.9513	2.02271	3.04998	2.85669	Down	0.116178	0.115303	0.32502	0.0259172	0.0392311	0.0369977	9	9	25	2	3	3
Glyma.06G279900	Bott 59	CK	0.674238	11.8636	6.26891	-4.15102	1.61629	-2.56825	0.0102214	0.143142	5.84122	8.98851	20.761	2.02271	0	0	Down	0.079511	0.118368	0.266928	0.0266061	0	0	6	9	20	2	0	0
Glyma.06G282200	Bott 59	CK	5.72191	0	2.86096	4.95325	2.28839	2.16452	0.0304248	0.27857	0	0	0	10.1136	6.09995	0.952229	Up	0	0	0	0.18024	0.109132	0.0171532	0	0	0	10	6	1
Glyma.06G283300	Bott 59	CK	261.817	119.883	190.85	1.12715	0.433299	2.60131	0.00928683	0.134856	141.163	92.8813	125.604	114.283	313.131	358.038	Up	1.64389	1.04642	1.38159	1.28606	3.53739	4.07253	145	93	121	113	308	376
Glyma.06G286800	Bott 59	CK	84.1908	32.0007	58.0957	1.3983	0.625457	2.23564	0.0253751	0.252169	10.7089	21.9719	63.3212	83.9426	91.4993	77.1305	Up	0.0873665	0.173417	0.487944	0.661768	0.724139	0.614623	11	22	61	83	90	81
Glyma.06G287000	Bott 59	CK	736.399	1864.1	1300.25	-1.33982	0.175852	-7.61905	2.55559e-14	1.90299e-11	1856.53	2140.27	1595.49	705.927	701.494	801.777	Down	31.1988	34.7957	25.3249	11.4635	11.4357	13.1604	1907	2143	1537	698	690	842
Glyma.06G288000	Bott 59	CK	0	9.84096	4.92048	-5.75092	2.41129	-2.385	0.0170793	0.196809	8.76183	0	20.761	0	0	0	Down	0.0714148	0	0.159832	0	0	0	9	0	20	0	0	0
Glyma.06G288200	Bott 59	CK	0	6.76981	3.38491	-5.21124	2.61967	-1.98927	0.0466709	0.351591	6.81476	0	13.4947	0	0	0	Down	0.188323	0	0.352239	0	0	0	7	0	13	0	0	0
Glyma.06G290000	Bott 59	CK	1131.83	2484.42	1808.12	-1.13426	0.294092	-3.85682	0.000114872	0.00531747	2077.53	2354.99	3020.73	1651.54	787.91	956.038	Down	26.6343	29.2084	36.5786	20.4601	9.79886	11.9716	2134	2358	2910	1633	775	1004
Glyma.06G293800	Bott 59	CK	7.78908	0	3.89454	5.39861	2.62557	2.05617	0.0397663	0.323623	0	0	0	3.03407	20.3332	0	Up	0	0	0	0.108373	0.729093	0	0	0	0	3	20	0
Glyma.06G295400	Bott 59	CK	1688.39	3979.68	2834.04	-1.23699	0.309223	-4.00031	6.32608e-05	0.00327206	2783.34	4162.68	4993.03	2364.55	1113.24	1587.37	Down	29.2441	42.3125	49.5515	24.0074	11.3466	16.2904	2859	4168	4810	2338	1095	1667
Glyma.06G300200	Bott 59	CK	159.818	1831.96	995.889	-3.51944	0.460744	-7.6386	2.19596e-14	1.66388e-11	1135.14	2006.44	2354.3	295.316	110.816	73.3216	Down	15.7597	26.9492	30.8731	3.96194	1.49246	0.994286	1166	2009	2268	292	109	77
Glyma.06G301200	Bott 59	CK	169.258	446.892	308.075	-1.40091	0.389492	-3.59677	0.000322197	0.0117528	560.757	571.27	208.648	196.203	138.266	173.306	Down	12.1881	12.0123	4.28349	4.1209	2.91528	3.67923	576	572	201	194	136	182
Glyma.06G303100	Bott 59	CK	942.009	454.383	698.196	1.05206	0.406287	2.58945	0.00961298	0.137521	243.384	376.519	743.245	1099.34	1131.54	595.143	Up	3.15508	4.72203	9.10063	13.7713	14.2296	7.53567	250	377	716	1087	1113	625
Glyma.06G310100	Bott 59	CK	462.364	1061.34	761.854	-1.19868	0.374247	-3.20291	0.00136048	0.0345024	584.122	853.909	1746	558.269	411.747	417.076	Down	5.29108	7.48301	14.9385	4.88661	3.61806	3.6901	600	855	1682	552	405	438
Glyma.06G310900	Bott 59	CK	0	7.49737	3.74868	-5.36043	2.60628	-2.05674	0.0397112	0.323623	18.4972	3.9949	0	0	0	0	Down	0.0609449	0.0127339	0	0	0	0	19	4	0	0	0	0
Glyma.06G313700	Bott 59	CK	122.331	246.629	184.48	-1.01068	0.290813	-3.47536	0.000510163	0.0167173	199.575	276.646	263.665	136.533	90.4826	139.978	Down	0.764313	1.02498	0.953759	0.505274	0.336151	0.523607	205	277	254	135	89	147
Glyma.06G315400	Bott 59	CK	164.247	0	82.1236	9.79806	1.85352	5.28619	1.24893e-07	1.86e-05	0	0	0	29.3293	130.132	333.28	Up	0	0	0	0.302343	1.34668	3.47269	0	0	0	29	128	350
Glyma.06G318500	Bott 59	CK	17.4584	39.2943	28.3764	-1.16964	0.593151	-1.97192	0.0486193	0.359375	56.4651	21.9719	39.446	17.1931	14.2332	20.949	Down	0.236879	0.089174	0.156304	0.0696985	0.0579234	0.0858406	58	22	38	17	14	22
Glyma.06G319000	Bott 59	CK	12.9376	0	6.46882	6.13144	1.65876	3.6964	0.000218678	0.00872067	0	0	0	12.1363	15.2499	11.4267	Up	0	0	0	0.11268	0.142137	0.107236	0	0	0	12	15	12
Glyma.07G006500	Bott 59	CK	1589.17	3926.58	2757.88	-1.30506	0.246476	-5.29488	1.19094e-07	1.79217e-05	4745.99	4404.37	2629.39	1809.32	1421.29	1536.9	Down	32.2132	28.9211	16.8571	11.8671	9.35823	10.1891	4875	4410	2533	1789	1398	1614
Glyma.07G011700	Bott 59	CK	2610.69	6604.48	4607.59	-1.33893	0.205226	-6.52421	6.83618e-11	2.63614e-08	6560.66	7487.43	5765.34	2544.57	2085.17	3202.35	Down	81.8195	90.337	67.9133	30.6653	25.2263	39.0085	6739	7497	5554	2516	2051	3363
Glyma.07G013900	Bott 59	CK	1136.69	554.911	845.803	1.03477	0.301157	3.436	0.000590375	0.018666	358.262	538.312	768.159	1413.88	1042.07	954.133	Up	1.85578	2.69764	3.75835	7.07719	5.23636	4.82744	368	539	740	1398	1025	1002
Glyma.07G015700	Bott 59	CK	0	16.324	8.16199	-6.48202	1.75665	-3.69	0.000224257	0.00888572	7.78829	34.9553	6.22831	0	0	0	Down	0.0768231	0.33357	0.0580284	0	0	0	8	35	6	0	0	0
Glyma.07G016300	Bott 59	CK	241.492	114.398	177.945	1.07901	0.300556	3.59004	0.000330624	0.0119717	105.142	96.8762	141.175	255.873	181.982	286.621	Up	2.03842	1.81702	2.58522	4.79365	3.42256	5.4276	108	97	136	253	179	301
Glyma.07G023300	Bott 59	CK	1540.11	4866.07	3203.09	-1.65972	0.661123	-2.51046	0.0120575	0.159349	2284.89	4034.84	8278.47	2389.83	1163.06	1067.45	Down	23.5104	40.1647	80.4571	23.7621	11.6091	10.7281	2347	4040	7975	2363	1144	1121
Glyma.07G025300	Bott 59	CK	37.2446	13.4132	25.3289	1.47505	0.637408	2.31414	0.02066	0.222017	14.6031	7.98979	17.6469	47.5337	21.3498	42.8503	Up	0.166931	0.0883596	0.190539	0.525074	0.236752	0.478443	15	8	17	47	21	45
Glyma.07G027300	Bott 59	CK	60.9765	173.473	117.225	-1.50611	0.533222	-2.82455	0.00473476	0.0856322	160.634	168.784	191.002	28.318	35.583	119.029	Down	1.94885	1.98106	2.18877	0.331993	0.418784	1.41051	165	169	184	28	35	125
Glyma.07G028900	Bott 59	CK	38.2357	115.548	76.8916	-1.59716	0.427861	-3.73289	0.000189294	0.00787922	154.792	83.8928	107.957	52.5905	33.5497	28.5669	Down	1.68116	0.881474	1.10748	0.55194	0.353471	0.303044	159	84	104	52	33	30
Glyma.07G032900	Bott 59	CK	324.43	136.087	230.258	1.25393	0.39503	3.17426	0.00150219	0.037137	114.877	88.8864	204.496	250.816	461.563	260.911	Up	2.54776	1.90715	4.28382	5.37532	9.93025	5.65196	118	89	197	248	454	274
Glyma.07G033700	Bott 59	CK	2565.56	6454.34	4509.95	-1.3309	0.325021	-4.0948	4.22535e-05	0.00237925	5206.48	7391.55	6764.99	1697.06	1932.67	4066.97	Down	79.2341	108.825	97.2425	24.9568	28.5318	60.4535	5348	7401	6517	1678	1901	4271
Glyma.07G034200	Bott 59	CK	1143.84	509.383	826.613	1.16726	0.248593	4.69547	2.65994e-06	0.00024339	376.759	654.164	497.227	1191.38	954.642	1285.51	Up	6.46237	10.8552	8.05571	19.747	15.8845	21.537	387	655	479	1178	939	1350
Glyma.07G035100	Bott 59	CK	22.2393	57.7286	39.9839	-1.3732	0.547393	-2.50861	0.0121206	0.159904	49.6504	78.8992	44.6362	18.2044	14.2332	34.2802	Down	0.495929	0.762418	0.421119	0.17571	0.137913	0.334444	51	79	43	18	14	36
Glyma.07G035700	Bott 59	CK	0	5.77374	2.88687	-4.98078	2.20088	-2.26308	0.0236306	0.241332	1.94707	4.99362	10.3805	0	0	0	Down	0.028108	0.0697407	0.141543	0	0	0	2	5	10	0	0	0
Glyma.07G043000	Bott 59	CK	1235.41	530.169	882.788	1.22061	0.493914	2.47129	0.0134626	0.170559	236.569	466.404	887.535	2049.01	1042.07	615.14	Up	3.9832	7.59731	14.115	33.3381	17.0207	10.1165	243	467	855	2026	1025	646
Glyma.07G043600	Bott 59	CK	8.66274	27.9877	18.3252	-1.69573	0.662144	-2.56096	0.0104382	0.145097	29.2061	32.9579	21.7991	11.1249	9.14993	5.71337	Down	0.53132	0.58005	0.374577	0.19557	0.161475	0.101521	30	33	21	11	9	6
Glyma.07G044200	Bott 59	CK	286.925	116.952	201.939	1.29445	0.428994	3.0174	0.00254954	0.0545919	92.486	160.795	97.5769	468.258	213.498	179.019	Up	1.12128	1.88597	1.1174	5.48591	2.51095	2.11993	95	161	94	463	210	188
Glyma.07G044900	Bott 59	CK	0.952229	27.3818	14.167	-4.80745	1.25585	-3.82806	0.000129158	0.00585332	15.5766	22.9706	43.5982	0	0	2.85669	Down	0.339832	0.484829	0.898423	0	0	0.0608746	16	23	42	0	0	3
Glyma.07G047900	Bott 59	CK	27.294	61.5509	44.4225	-1.17206	0.465611	-2.51726	0.0118273	0.157317	68.1476	72.9068	43.5982	22.2498	24.3998	35.2325	Down	0.650103	0.672858	0.392844	0.205108	0.225799	0.328289	70	73	42	22	24	37
Glyma.07G051800	Bott 59	CK	53.2363	21.827	37.5317	1.28433	0.581331	2.2093	0.0271541	0.261485	35.0473	17.977	12.4566	54.6132	35.583	69.5127	Up	0.559274	0.277531	0.187755	0.842154	0.550829	1.08347	36	18	12	54	35	73
Glyma.07G054200	Bott 59	CK	66.6808	147.34	107.01	-1.14503	0.382141	-2.99635	0.00273228	0.0574511	200.549	141.819	99.653	83.9426	58.9662	57.1337	Down	0.960527	0.657124	0.450818	0.388504	0.273966	0.267279	206	142	96	83	58	60
Glyma.07G055700	Bott 59	CK	0	4.33355	2.16677	-4.5687	2.31313	-1.97511	0.0482554	1	3.89415	5.99234	3.11416	0	0	0	Down	0.0945557	0.140765	0.0714227	0	0	0	4	6	3	0	0	0
Glyma.07G057400	Bott 59	CK	761.413	1815.44	1288.42	-1.25356	0.25701	-4.87748	1.07452e-06	0.000112478	1349.32	1665.87	2431.12	902.13	727.927	654.181	Down	7.21261	8.61474	12.2745	4.65982	3.77458	3.41552	1386	1668	2342	892	716	687
Glyma.07G063900	Bott 59	CK	7.21042	0.324512	3.76746	4.32777	1.82423	2.37239	0.0176736	0.201612	0.973537	0	0	5.05678	6.09995	10.4745	Up	0.0368459	0	0	0.184942	0.223958	0.387216	1	0	0	5	6	11
Glyma.07G067300	Bott 59	CK	79.8415	234.417	157.129	-1.55261	0.471999	-3.28944	0.00100388	0.0273526	250.199	172.779	280.274	31.352	84.3826	123.79	Down	1.46025	0.975566	1.54506	0.17682	0.477748	0.70568	257	173	270	31	83	130
Glyma.07G071000	Bott 59	CK	369.252	172.511	270.882	1.09716	0.345841	3.17245	0.0015116	0.0373055	208.337	161.793	147.403	389.372	502.229	216.156	Up	1.18494	0.890257	0.79188	2.14003	2.77101	1.20083	214	162	142	385	494	227
Glyma.07G073500	Bott 59	CK	1804.62	519.666	1162.14	1.79632	0.360284	4.98584	6.16937e-07	7.25162e-05	456.589	263.663	838.746	1873.03	1629.7	1911.12	Up	2.19226	1.22473	3.8038	8.69032	7.59066	8.96267	469	264	808	1852	1603	2007
Glyma.07G073700	Bott 59	CK	48.8938	13.1757	31.0347	1.88735	0.769727	2.45198	0.0142074	0.176257	22.3913	12.9834	4.15221	75.8517	50.8329	19.9968	Up	0.0861121	0.0483055	0.0150829	0.281886	0.189641	0.075115	23	13	4	75	50	21
Glyma.07G073800	Bott 59	CK	54.4677	24.2339	39.3508	1.16614	0.555577	2.09897	0.0358193	0.304228	29.2061	28.963	14.5327	81.9199	38.633	42.8503	Up	0.0802261	0.0769679	0.037706	0.217448	0.102945	0.114968	30	29	14	81	38	45
Glyma.07G076500	Bott 59	CK	2.70402	23.4279	13.0659	-3.12397	1.13831	-2.74439	0.00606236	0.101759	7.78829	20.9732	41.5221	4.04543	4.06663	0	Down	0.167813	0.437191	0.845051	0.0842308	0.0850007	0	8	21	40	4	4	0
Glyma.07G076600	Bott 59	CK	44.8328	338.587	191.71	-2.91731	0.451165	-6.46619	1.00507e-10	3.74208e-08	152.845	361.538	501.379	57.6473	40.6663	36.1847	Down	2.5562	5.84954	7.9201	0.931636	0.659756	0.591086	157	362	483	57	40	38
Glyma.07G087200	Bott 59	CK	395.206	1232.51	813.855	-1.64087	0.307172	-5.34188	9.19871e-08	1.44467e-05	919.019	1854.63	923.866	434.883	336.514	414.219	Down	22.5669	44.0585	21.4278	10.3192	8.01596	9.93484	944	1857	890	430	331	435
Glyma.07G089300	Bott 59	CK	50.6303	122.229	86.4295	-1.26959	0.403624	-3.14549	0.0016581	0.0398729	103.195	109.86	153.632	31.352	53.8829	66.656	Down	1.45239	1.49585	2.04233	0.426397	0.735665	0.916318	106	110	148	31	53	70
Glyma.07G090400	Bott 59	CK	6.3532	27.7745	17.0639	-2.13054	0.895202	-2.37995	0.0173148	0.198674	11.6824	25.9668	45.6743	12.1363	4.06663	2.85669	Down	0.102566	0.220554	0.37876	0.102963	0.0346347	0.0244972	12	26	44	12	4	3
Glyma.07G090500	Bott 59	CK	16.0991	41.2175	28.6583	-1.35373	0.600677	-2.25367	0.0242167	0.244883	34.0738	44.9426	44.6362	7.07949	19.3165	21.9013	Down	0.402728	0.513894	0.49831	0.080857	0.221475	0.252838	35	45	43	7	19	23
Glyma.07G098500	Bott 59	CK	39.1338	1.33163	20.2327	4.873	1.05772	4.60708	4.08372e-06	0.000351338	0	3.9949	0	34.3861	47.7829	35.2325	Up	0	0.0920463	0	0.791378	1.10396	0.819601	0	4	0	34	47	37
Glyma.07G098900	Bott 59	CK	119.175	280.08	199.627	-1.23294	0.326229	-3.77936	0.000157232	0.00680431	375.785	278.644	185.811	126.42	100.649	130.455	Down	2.15493	1.54585	1.00643	0.700536	0.559896	0.730696	386	279	179	125	99	137
Glyma.07G099800	Bott 59	CK	327.787	154.919	241.353	1.08101	0.489388	2.20891	0.0271808	0.261625	94.4331	296.621	73.7017	285.202	393.447	304.713	Up	1.04451	3.17406	0.769995	3.04836	4.22163	3.29203	97	297	71	282	387	320
Glyma.07G102700	Bott 59	CK	128.971	305.057	217.014	-1.24269	0.311849	-3.9849	6.75092e-05	0.00345457	368.97	311.602	234.6	171.931	101.666	113.315	Down	3.16127	2.58282	1.89854	1.42347	0.844987	0.94829	379	312	226	170	100	119
Glyma.07G104500	Bott 59	CK	4678.57	2332.27	3505.42	1.00421	0.157245	6.38627	1.69984e-10	5.87315e-08	2571.11	2412.92	2012.78	4888.9	4863.69	4283.12	Up	20.7426	18.8326	15.3377	38.1134	38.0639	33.7509	2641	2416	1939	4834	4784	4498
Glyma.07G106000	Bott 59	CK	333.006	970.415	651.711	-1.54282	0.353399	-4.36565	1.26747e-05	0.000901823	714.576	655.163	1541.51	393.418	255.181	350.42	Down	9.46776	8.39793	19.2915	5.03705	3.27984	4.53493	734	656	1485	389	251	368
Glyma.07G106700	Bott 59	CK	23.1007	0	11.5503	6.96723	1.5868	4.39075	1.12961e-05	0.000819942	0	0	0	14.159	43.7163	11.4267	Up	0	0	0	0.0874146	0.270942	0.0713071	0	0	0	14	43	12
Glyma.07G108000	Bott 59	CK	116.046	241.279	178.662	-1.05696	0.337398	-3.13267	0.00173224	0.041129	222.94	328.58	172.317	130.465	129.116	88.5573	Down	3.73565	5.32653	2.72726	2.1125	2.09876	1.44939	229	329	166	129	127	93
Glyma.07G109600	Bott 59	CK	24.2935	55.4662	39.8798	-1.19357	0.521939	-2.28679	0.022208	0.232575	78.8565	43.9438	43.5982	21.2385	33.5497	18.0923	Down	0.733375	0.395376	0.382981	0.190869	0.302679	0.164348	81	44	42	21	33	19
Glyma.07G113800	Bott 59	CK	1.01136	18.5715	9.79145	-4.21246	1.35988	-3.09766	0.00195055	0.0448709	10.7089	16.9783	28.0274	3.03407	0	0	Down	0.374378	0.574227	0.925483	0.102498	0	0	11	17	27	3	0	0
Glyma.07G114000	Bott 59	CK	4.2893	18.2601	11.2747	-2.08664	0.895987	-2.32888	0.0198656	0.216442	9.73537	15.9796	29.0655	5.05678	3.04998	4.76114	Down	0.115065	0.182718	0.324481	0.057755	0.0349697	0.0549649	10	16	28	5	3	5
Glyma.07G115500	Bott 59	CK	21.2994	51.6825	36.4909	-1.27571	0.636799	-2.00332	0.0451435	0.345113	37.9679	31.9592	85.1203	11.1249	21.3498	31.4235	Down	0.428674	0.349083	0.907745	0.121375	0.233835	0.346535	39	32	82	11	21	33
Glyma.07G116200	Bott 59	CK	0	7.01567	3.50783	-5.26347	1.96534	-2.67814	0.00740319	0.11648	7.78829	5.99234	7.26636	0	0	0	Down	0.132674	0.0987561	0.116918	0	0	0	8	6	7	0	0	0
Glyma.07G117500	Bott 59	CK	15.8464	54.9126	35.3795	-1.79274	0.533805	-3.35842	0.000783881	0.022937	74.9623	39.949	49.8265	19.2158	11.1832	17.1401	Down	0.954007	0.491856	0.598948	0.236314	0.138064	0.213061	77	40	48	19	11	18
Glyma.07G125500	Bott 59	CK	7446.06	3387.06	5416.56	1.13649	0.364217	3.12036	0.00180628	0.0425363	1594.65	3387.67	5178.84	8462.02	8148.52	5727.66	Up	27.7072	56.9445	84.9924	142.077	137.344	97.2044	1638	3392	4989	8367	8015	6015
Glyma.07G136500	Bott 59	CK	887.774	2845.85	1866.81	-1.68082	0.246054	-6.83108	8.42796e-12	3.79162e-09	3316.84	3075.07	2145.65	1103.39	874.326	685.605	Down	23.7148	21.2703	14.4902	7.62339	6.0642	4.78797	3407	3079	2067	1091	860	720
Glyma.07G148500	Bott 59	CK	203.443	473.117	338.28	-1.21659	0.295293	-4.11995	3.78957e-05	0.00217933	406.938	519.336	493.075	189.124	140.299	280.907	Down	3.81104	4.7053	4.36163	1.71153	1.2746	2.56957	418	520	475	187	138	295
Glyma.07G149600	Bott 59	CK	553.326	1476	1014.66	-1.41516	0.300173	-4.71447	2.42339e-06	0.000222689	1633.59	1266.38	1528.01	338.804	532.729	788.445	Down	10.2084	7.656	9.01905	2.04591	3.22942	4.81246	1678	1268	1472	335	524	828
Glyma.07G151300	Bott 59	CK	1049.03	2769.13	1909.08	-1.4004	0.458832	-3.05209	0.00227253	0.0502551	1111.78	2613.66	4581.96	1578.73	932.276	636.089	Down	9.08727	20.6675	35.3742	12.4694	7.39203	5.07826	1142	2617	4414	1561	917	668
Glyma.07G152500	Bott 59	CK	7.60843	0	3.80421	5.36584	1.91416	2.80324	0.00505925	0.0894774	0	0	0	8.09085	7.11661	7.61783	Up	0	0	0	0.181007	0.159828	0.172262	0	0	0	8	7	8
Glyma.07G153600	Bott 59	CK	18.188	48.5917	33.3899	-1.41717	0.546747	-2.592	0.00954188	0.137177	52.571	31.9592	61.2451	12.1363	23.3831	19.0446	Down	1.72364	1.01372	1.89667	0.384511	0.743716	0.609893	54	32	59	12	23	20
Glyma.07G156200	Bott 59	CK	6.9448	0	3.4724	5.23415	2.59597	2.01626	0.0437729	0.33981	0	0	0	0	13.2166	7.61783	Up	0	0	0	0	0.113478	0.0658572	0	0	0	0	13	8
Glyma.07G163200	Bott 59	CK	780.497	1678.11	1229.3	-1.10432	0.290511	-3.80129	0.000143946	0.0063244	1161.43	2400.93	1471.96	897.073	629.312	815.108	Down	5.13205	10.2637	6.14348	3.83045	2.69754	3.518	1193	2404	1418	887	619	856
Glyma.07G163400	Bott 59	CK	209.824	74.1885	142.006	1.50091	0.48634	3.08613	0.00202781	0.0460943	63.2799	40.9477	118.338	309.475	120.982	199.016	Up	1.48676	0.930742	2.62616	7.02628	2.75742	4.56716	65	41	114	306	119	209
Glyma.07G168800	Bott 59	CK	4.64966	0	2.32483	4.65492	2.24316	2.07516	0.0379715	1	0	0	0	5.05678	5.08329	3.80891	Up	0	0	0	0.0417025	0.0420837	0.0317503	0	0	0	5	5	4
Glyma.07G178100	Bott 59	CK	58.3155	16.7339	37.5247	1.80067	0.539565	3.33727	0.000846062	0.0243573	15.5766	16.9783	17.6469	86.9766	50.8329	37.1369	Up	0.293809	0.309821	0.314399	1.58533	0.930127	0.684197	16	17	17	86	50	39
Glyma.07G178200	Bott 59	CK	41.2542	14.5174	27.8858	1.50939	0.73524	2.05291	0.0400808	0.324768	3.89415	20.9732	18.6849	55.6246	23.3831	44.7547	Up	0.0899157	0.468502	0.407507	1.24112	0.523758	1.00936	4	21	18	55	23	47
Glyma.07G178500	Bott 59	CK	50.3335	11.8279	31.0807	2.09116	0.787335	2.656	0.00790725	0.121749	3.89415	14.9809	16.6088	76.8631	57.9495	16.1879	Up	0.0309856	0.115321	0.124827	0.591002	0.447302	0.125811	4	15	16	76	57	17
Glyma.07G180600	Bott 59	CK	121.483	393.159	257.321	-1.69359	0.286796	-5.9052	3.52211e-09	8.74232e-07	423.489	414.47	341.519	135.522	81.3327	147.595	Down	7.60089	7.19681	5.78973	2.35047	1.41609	2.58749	435	415	329	134	80	155
Glyma.07G181300	Bott 59	CK	52.6775	127.482	90.0796	-1.27482	0.508915	-2.50498	0.0122459	0.161323	132.401	55.9285	194.116	38.4315	69.1328	50.4681	Down	6.24682	2.55285	8.65066	1.75218	3.16414	2.32577	136	56	187	38	68	53
Glyma.07G187700	Bott 59	CK	145.494	578.144	361.819	-1.99115	0.414774	-4.80057	1.58213e-06	0.000153208	956.013	398.491	379.927	197.214	139.282	99.984	Down	7.87324	3.17491	2.95536	1.56947	1.11273	0.804271	982	399	366	195	137	105
Glyma.07G190100	Bott 59	CK	997.557	2084.77	1541.16	-1.0634	0.197722	-5.37824	7.52185e-08	1.22128e-05	1828.3	2378.96	2047.04	1181.26	830.61	980.796	Down	25.5461	32.1579	27.0161	15.9495	11.2584	13.3856	1878	2382	1972	1168	817	1030
Glyma.07G193600	Bott 59	CK	43.3422	7.9079	25.6251	2.44787	0.74215	3.29835	0.000972555	0.0267298	15.5766	3.9949	4.15221	51.5792	50.8329	27.6146	Up	0.136549	0.0338801	0.0343807	0.436931	0.432279	0.236449	16	4	4	51	50	29
Glyma.07G199800	Bott 59	CK	277.688	796.52	537.104	-1.52	0.332577	-4.57036	4.86892e-06	0.000404392	593.857	1189.48	606.222	297.339	204.348	331.376	Down	3.60493	6.98548	3.47591	1.74418	1.20335	1.9648	610	1191	584	294	201	348
Glyma.07G200200	Bott 59	CK	568.637	1233.76	901.199	-1.11709	0.343861	-3.24866	0.00115952	0.0305203	1167.27	1077.62	1456.39	343.861	456.48	905.569	Down	20.3423	18.1685	23.9732	5.79076	7.71711	15.4146	1199	1079	1403	340	449	951
Glyma.07G203200	Bott 59	CK	208.186	471.875	340.03	-1.17959	0.349881	-3.3714	0.000747884	0.0221691	447.827	492.371	475.428	169.908	127.082	327.567	Down	5.79672	6.16578	5.81269	2.12525	1.59574	4.14147	460	493	458	168	125	344
Glyma.07G206000	Bott 59	CK	60.3011	28.0721	44.1866	1.10372	0.448069	2.46328	0.0137674	0.172698	33.1003	19.9745	31.1416	59.67	49.8163	71.4172	Up	0.174205	0.101702	0.154807	0.303465	0.254334	0.367125	34	20	30	59	49	75
Glyma.07G206600	Bott 59	CK	21.9484	7.37008	14.6592	1.57443	0.723118	2.17728	0.0294595	0.273795	6.81476	6.99107	8.30442	30.3407	19.3165	16.1879	Up	0.359526	0.356819	0.413819	1.54678	0.988584	0.834167	7	7	8	30	19	17
Glyma.07G207900	Bott 59	CK	2.3722	18.1133	10.2427	-2.94183	1.36943	-2.14822	0.0316967	0.285393	14.6031	18.9758	20.761	0	7.11661	0	Down	0.0486205	0.0611222	0.0652898	0	0.0229855	0	15	19	20	0	7	0
Glyma.07G209900	Bott 59	CK	306.204	847.77	576.987	-1.46937	0.490849	-2.99354	0.00275763	0.0577592	1649.17	359.541	534.597	402.52	255.181	260.911	Down	18.4523	3.89185	5.64978	4.35207	2.76973	2.85141	1694	360	515	398	251	274
Glyma.07G212400	Bott 59	CK	14.1734	408.927	211.55	-4.84834	0.46305	-10.4704	1.18098e-25	1.0201e-21	226.834	440.437	559.51	19.2158	7.11661	16.1879	Down	3.8304	7.19521	8.9241	0.313558	0.116577	0.266998	233	441	539	19	7	17
Glyma.07G212700	Bott 59	CK	43.4867	104.636	74.0615	-1.26602	0.611236	-2.07124	0.038336	0.317061	161.607	112.856	39.446	22.2498	39.6497	68.5605	Down	1.39492	0.942402	0.321597	0.185583	0.331996	0.578022	166	113	38	22	39	72
Glyma.07G212800	Bott 59	CK	179.577	17.9664	98.7717	3.31897	0.406529	8.16415	3.23708e-16	3.49515e-13	19.4707	21.9719	12.4566	199.237	128.099	211.395	Up	0.144617	0.157881	0.0873892	1.42998	0.922968	1.5336	20	22	12	197	126	222
Glyma.07G213000	Bott 59	CK	202.43	71.9382	137.184	1.49277	0.271346	5.50136	3.76864e-08	6.72578e-06	74.9623	60.9222	79.93	191.146	225.698	190.446	Up	0.95331	0.749532	0.960111	2.34899	2.78435	2.36562	77	61	77	189	222	200
Glyma.07G215500	Bott 59	CK	255.095	700.397	477.746	-1.45732	0.265265	-5.49384	3.93296e-08	6.99015e-06	728.206	536.315	836.67	325.657	220.615	219.013	Down	5.29129	3.77009	5.74225	2.28661	1.55506	1.55439	748	537	806	322	217	230
Glyma.07G222700	Bott 59	CK	374.974	817.252	596.113	-1.12365	0.271435	-4.13968	3.47793e-05	0.00203354	594.831	1084.61	772.311	359.031	320.247	445.643	Down	5.29443	9.33952	6.49289	3.08803	2.76513	3.87432	611	1086	744	355	315	468
Glyma.07G226000	Bott 59	CK	212.074	104.338	158.206	1.0238	0.41609	2.46052	0.0138737	0.173427	50.6239	137.824	124.566	264.975	208.415	162.831	Up	0.771088	2.03094	1.79213	3.90012	3.07951	2.42252	52	138	120	262	205	171
Glyma.07G226800	Bott 59	CK	32.6541	5.57548	19.1148	2.54467	0.994516	2.5587	0.0105064	0.145694	9.73537	6.99107	0	18.2044	26.4331	53.3248	Up	0.0688988	0.0478659	0	0.124497	0.181473	0.368613	10	7	0	18	26	56
Glyma.07G240000	Bott 59	CK	132.411	379.441	255.926	-1.51915	0.347536	-4.37119	1.23568e-05	0.000882115	554.916	236.698	346.709	115.295	151.482	130.455	Down	3.15925	1.30369	1.86442	0.634293	0.836609	0.725439	570	237	334	114	149	137
Glyma.07G243500	Bott 59	CK	277.79	107.034	192.412	1.37528	0.464354	2.96172	0.00305927	0.0623534	182.051	53.9311	85.1203	180.021	332.447	320.901	Up	3.46013	0.991658	1.5281	3.30634	6.12951	5.95734	187	54	82	178	327	337
Glyma.07G243700	Bott 59	CK	232.103	62.1551	147.129	1.90018	0.52428	3.62435	0.00028969	0.01087	104.168	18.9758	63.3212	185.078	283.648	227.583	Up	3.73159	0.657629	2.14253	6.40674	9.85693	7.96305	107	19	61	183	279	239
Glyma.07G245400	Bott 59	CK	18.8981	59.6925	39.2953	-1.66052	0.488684	-3.39794	0.000678947	0.0207377	53.5445	80.8966	44.6362	18.2044	21.3498	17.1401	Down	1.2735	1.86139	1.00275	0.418392	0.492586	0.39818	55	81	43	18	21	18
Glyma.07G249000	Bott 59	CK	65.7095	14.8964	40.303	2.14496	0.726207	2.95365	0.00314044	0.0635579	10.7089	6.99107	26.9894	25.2839	67.0995	104.745	Up	0.181716	0.114766	0.432574	0.414586	1.10451	1.73605	11	7	26	25	66	110
Glyma.07G252200	Bott 59	CK	71.3158	35.427	53.3714	1.00965	0.435342	2.31922	0.0203832	0.219918	34.0738	37.9515	34.2557	45.511	88.4493	79.9872	Up	0.256916	0.276837	0.243963	0.331597	0.646948	0.589079	35	38	33	45	87	84
Glyma.07G262000	Bott 59	CK	407.461	1124.52	765.992	-1.46446	0.247686	-5.91258	3.36791e-09	8.4079e-07	1471.99	846.918	1054.66	370.156	390.397	461.831	Down	9.40787	5.23664	6.36679	2.28611	2.42046	2.88305	1512	848	1016	366	384	485
Glyma.07G266500	Bott 59	CK	1609.02	4353.9	2981.46	-1.43614	0.25638	-5.6016	2.12377e-08	4.18829e-06	3626.42	3891.03	5544.24	2137	1322.67	1367.4	Down	16.6102	17.2419	23.9861	9.45854	5.87697	6.11751	3725	3896	5341	2113	1301	1436
Glyma.07G268300	Bott 59	CK	33.4943	85.3056	59.4	-1.34993	0.414574	-3.25617	0.00112926	0.0299395	106.116	70.9094	78.892	26.2953	43.7163	30.4713	Down	0.482868	0.31216	0.339081	0.115625	0.192973	0.135433	109	71	76	26	43	32
Glyma.07G268800	Bott 59	CK	46.9538	133.604	90.279	-1.50997	0.371981	-4.05927	4.92262e-05	0.00269801	114.877	119.847	166.088	56.636	51.8496	32.3758	Down	1.53491	1.54918	2.09609	0.73125	0.672047	0.422525	118	120	160	56	51	34
Glyma.07G273400	Bott 59	CK	117.495	261.725	189.61	-1.15467	0.308832	-3.73883	0.00018488	0.00773719	247.278	311.602	226.295	127.431	80.316	144.739	Down	2.57019	3.13331	2.22165	1.27991	0.809815	1.46942	254	312	218	126	79	152
Glyma.08G006100	Bott 59	CK	100.54	202.482	151.511	-1.00892	0.325153	-3.1029	0.00191635	0.0444498	158.687	202.741	246.018	114.283	71.1661	116.172	Down	0.439921	0.543751	0.644203	0.306155	0.191387	0.314571	163	203	237	113	70	122
Glyma.08G007800	Bott 59	CK	29.8586	0	14.9293	7.33926	1.6361	4.48582	7.26334e-06	0.000573485	0	0	0	5.05678	26.4331	58.086	Up	0	0	0	0.0805617	0.42275	0.935371	0	0	0	5	26	61
Glyma.08G010000	Bott 59	CK	4501.46	1754.02	3127.74	1.35981	0.393737	3.45359	0.00055317	0.0177892	987.166	1313.32	2961.56	6230.97	4061.55	3211.87	Up	12.7307	16.3853	36.0747	77.6497	50.8109	40.4576	1014	1315	2853	6161	3995	3373
Glyma.08G013100	Bott 59	CK	377.367	1210	793.684	-1.68092	0.49971	-3.36379	0.000768805	0.0226493	464.377	880.874	2284.75	553.212	269.414	309.474	Down	8.46568	15.5356	39.3415	9.74555	4.76449	5.51059	477	882	2201	547	265	325
Glyma.08G013600	Bott 59	CK	371.831	1143.53	757.681	-1.62063	0.353184	-4.58861	4.46208e-06	0.000377334	807.062	1493.09	1130.44	503.655	203.332	408.506	Down	5.6932	10.1897	7.53212	3.43326	1.39142	2.81469	829	1495	1089	498	200	429
Glyma.08G015700	Bott 59	CK	1148.83	2617.05	1882.94	-1.18779	0.362108	-3.28021	0.0010373	0.0280526	1746.53	3009.15	3095.47	1835.61	716.744	894.143	Down	12.6695	21.1179	21.2095	12.8673	5.04373	6.33537	1794	3013	2982	1815	705	939
Glyma.08G017200	Bott 59	CK	0	13.7656	6.8828	-6.2354	1.67384	-3.7252	0.000195158	0.0080503	7.78829	18.9758	14.5327	0	0	0	Down	0.174733	0.411866	0.307964	0	0	0	8	19	14	0	0	0
Glyma.08G018000	Bott 59	CK	951.941	4290.78	2621.36	-2.1723	0.377818	-5.74958	8.94657e-09	1.92235e-06	4815.11	5934.42	2122.82	1259.14	597.795	998.888	Down	37.4912	44.7018	15.6119	9.47371	4.51522	7.59664	4946	5942	2045	1245	588	1049
Glyma.08G021800	Bott 59	CK	239.899	769.986	504.943	-1.68238	0.353138	-4.76407	1.89724e-06	0.000178908	469.245	679.132	1161.58	309.475	207.398	202.825	Down	9.401	13.1629	21.9809	5.99134	4.03073	3.96897	482	680	1119	306	204	213
Glyma.08G021900	Bott 59	CK	278.068	1301.67	789.867	-2.22695	0.491707	-4.52901	5.92594e-06	0.000481081	607.487	1037.67	2259.84	470.281	182.999	180.923	Down	5.31469	8.78266	18.6741	3.97578	1.55308	1.54603	624	1039	2177	465	180	190
Glyma.08G024100	Bott 59	CK	7.0901	29.8106	18.4503	-2.07668	1.02918	-2.01781	0.043611	0.339433	32.1267	20.9732	36.3318	15.1703	6.09995	0	Down	1.42321	0.898857	1.52023	0.649413	0.26214	0	33	21	35	15	6	0
Glyma.08G024800	Bott 59	CK	79.7405	252.795	166.268	-1.66422	0.261659	-6.36027	2.01404e-10	6.79564e-08	208.337	266.659	283.388	84.9539	75.2327	79.035	Down	3.01756	3.73655	3.87697	1.18904	1.05706	1.11813	214	267	273	84	74	83
Glyma.08G029400	Bott 59	CK	292.361	102.319	197.34	1.51549	0.379674	3.99156	6.56393e-05	0.00337086	74.9623	118.848	113.148	166.874	313.131	397.079	Up	0.974668	1.49496	1.38957	2.09665	3.94952	5.04282	77	119	109	165	308	417
Glyma.08G031300	Bott 59	CK	7.03274	0	3.51637	5.25114	2.04209	2.57145	0.0101274	0.142102	0	0	0	11.1249	7.11661	2.85669	Up	0	0	0	0.313502	0.201325	0.0813701	0	0	0	11	7	3
Glyma.08G032900	Bott 59	CK	372.127	819.685	595.906	-1.13983	0.274846	-4.14714	3.36647e-05	0.00198627	813.877	978.749	666.429	422.747	442.246	251.388	Down	2.92636	3.40459	2.26331	1.46884	1.54255	0.882871	836	980	642	418	435	264
Glyma.08G036700	Bott 59	CK	170.237	467.631	318.934	-1.45726	0.481571	-3.02606	0.00247763	0.0535568	744.756	289.63	368.508	87.988	134.199	288.525	Down	22.2785	8.38183	10.4121	2.54342	3.89426	8.43019	765	290	355	87	132	303
Glyma.08G038200	Bott 59	CK	357.293	980.528	668.911	-1.4566	0.344072	-4.2334	2.30182e-05	0.00146411	1327.9	513.344	1100.34	318.577	437.163	316.14	Down	7.18638	2.68767	5.62457	1.66603	2.29504	1.67111	1364	514	1060	315	430	332
Glyma.08G041500	Bott 59	CK	101.833	208.325	155.079	-1.03288	0.331782	-3.11313	0.00185115	0.0432981	178.157	225.712	221.105	143.613	75.2327	86.6528	Down	2.3251	2.84981	2.72557	1.81115	0.952466	1.1046	183	226	213	142	74	91
Glyma.08G042100	Bott 59	CK	50.4706	115.571	83.0207	-1.195	0.495732	-2.41058	0.0159273	0.188253	83.7242	69.9107	193.078	66.7495	43.7163	40.9458	Down	1.06086	0.856989	2.31079	0.817296	0.537348	0.506757	86	70	186	66	43	43
Glyma.08G044400	Bott 59	CK	1587.51	5822.99	3705.25	-1.87501	0.322069	-5.82177	5.82271e-09	1.37419e-06	4059.65	9364.03	4045.29	1745.6	1521.94	1495	Down	33.7364	75.2831	31.7527	14.0178	12.2691	12.1348	4170	9376	3897	1726	1497	1570
Glyma.08G045200	Bott 59	CK	685.424	1888.17	1286.8	-1.46188	0.286903	-5.09538	3.48036e-07	4.52751e-05	1142.93	1981.47	2540.11	758.517	674.045	623.71	Down	16.4857	27.6502	34.6068	10.5725	9.43148	8.78723	1174	1984	2447	750	663	655
Glyma.08G046500	Bott 59	CK	445.779	119.485	282.632	1.90061	0.247054	7.69312	1.43594e-14	1.21602e-11	110.983	94.8788	152.594	455.11	428.013	454.213	Up	0.857992	0.709609	1.11425	3.3999	3.20987	3.42979	114	95	147	450	421	477
Glyma.08G049800	Bott 59	CK	48.7391	150.168	99.4533	-1.6214	0.433813	-3.73755	0.000185824	0.00776918	197.628	115.852	137.023	33.3748	37.6164	75.2261	Down	2.24587	1.27369	1.47079	0.366503	0.414683	0.835	203	116	132	33	37	79
Glyma.08G054000	Bott 59	CK	41.1098	13.1757	27.1427	1.63717	0.704245	2.32472	0.0200869	0.217863	22.3913	12.9834	4.15221	30.3407	54.8996	38.0891	Up	0.248457	0.139375	0.0435182	0.325327	0.590942	0.412815	23	13	4	30	54	40
Glyma.08G062800	Bott 59	CK	191.627	1135.96	663.793	-2.56708	0.31869	-8.0551	7.9411e-16	8.16591e-13	724.311	1075.63	1607.94	211.373	146.399	217.108	Down	5.58217	8.01979	11.7049	1.57417	1.09451	1.63432	744	1077	1549	209	144	228
Glyma.08G062900	Bott 59	CK	19.4094	69.563	44.4862	-1.83919	0.540509	-3.4027	0.000667228	0.0204811	36.9944	94.8788	76.8159	15.1703	18.2999	24.7579	Down	0.300264	0.745006	0.588896	0.118983	0.144085	0.196275	38	95	74	15	18	26
Glyma.08G066500	Bott 59	CK	19.8595	4.32987	12.0947	2.19534	0.822214	2.67004	0.00758431	0.118295	5.84122	2.99617	4.15221	25.2839	15.2499	19.0446	Up	0.0856736	0.0425142	0.0575233	0.358353	0.216977	0.272833	6	3	4	25	15	20
Glyma.08G068100	Bott 59	CK	14.5964	1.73009	8.16327	3.09345	1.42535	2.1703	0.0299842	0.276049	0	0	5.19026	20.2271	11.1832	12.379	Up	0	0	0.0350658	0.139808	0.0775972	0.086485	0	0	5	20	11	13
Glyma.08G068700	Bott 59	CK	0	10.0454	5.02271	-5.78117	1.89409	-3.05222	0.00227157	0.0502551	3.89415	18.9758	7.26636	0	0	0	Down	0.0838027	0.395065	0.147701	0	0	0	4	19	7	0	0	0
Glyma.08G069000	Bott 59	CK	166.525	513.665	340.095	-1.624	0.3227	-5.03255	4.83997e-07	6.02164e-05	543.234	390.501	607.26	124.397	135.216	239.962	Down	9.24497	6.42932	9.76145	2.04575	2.23229	3.98881	558	391	585	123	133	252
Glyma.08G070500	Bott 59	CK	10.3718	0	5.18592	5.81237	2.46755	2.35552	0.0184969	0.207227	0	0	0	27.3066	0	3.80891	Up	0	0	0	0.121437	0	0.0171215	0	0	0	27	0	4
Glyma.08G074200	Bott 59	CK	1147.32	3176.08	2161.7	-1.46888	0.166534	-8.82033	1.14126e-18	2.05933e-15	3125.05	2808.41	3594.77	1230.82	1022.76	1188.38	Down	62.5363	54.3701	67.9466	23.8009	19.8542	23.2281	3210	2812	3463	1217	1006	1248
Glyma.08G076700	Bott 59	CK	1219.48	3172.67	2196.07	-1.37954	0.262585	-5.25371	1.49068e-07	2.1824e-05	4002.21	3305.78	2210.01	1534.23	1063.42	1060.78	Down	49.6634	39.6857	25.9031	18.3971	12.8011	12.8572	4111	3310	2129	1517	1046	1114
Glyma.08G079200	Bott 59	CK	61.1275	25.7545	43.441	1.25017	0.580205	2.1547	0.031185	0.282655	9.73537	24.9681	42.5601	60.6814	57.9495	64.7516	Up	0.128208	0.318106	0.529403	0.772222	0.740316	0.832905	10	25	41	60	57	68
Glyma.08G080900	Bott 59	CK	113.922	243.297	178.61	-1.09486	0.303013	-3.61323	0.000302403	0.01123	290.114	272.652	167.126	103.158	113.866	124.742	Down	2.32757	2.11625	1.26649	0.799766	0.886201	0.977529	298	273	161	102	112	131
Glyma.08G083000	Bott 59	CK	22.8144	0.332908	11.5736	5.98731	1.59746	3.74803	0.000178232	0.00750261	0	0.998724	0	45.511	16.2665	6.6656	Up	0	0.0184446	0	0.839537	0.30123	0.124286	0	1	0	45	16	7
Glyma.08G087400	Bott 59	CK	64.7673	224.077	144.422	-1.79049	0.594927	-3.0096	0.00261591	0.0555722	106.116	95.8775	470.238	76.8631	65.0661	52.3726	Down	1.67798	1.46672	7.02336	1.17449	0.998082	0.808897	109	96	453	76	64	55
Glyma.08G091400	Bott 59	CK	14.722	0	7.36102	6.31743	1.86087	3.39488	0.00068659	0.0209267	0	0	0	34.3861	4.06663	5.71337	Up	0	0	0	0.318556	0.0378197	0.0534999	0	0	0	34	4	6
Glyma.08G093500	Bott 59	CK	2083.92	765.988	1424.95	1.44399	0.200298	7.20919	5.62875e-13	3.24134e-10	602.619	943.794	751.55	2127.89	2114.65	2009.2	Up	4.02281	6.0952	4.73877	13.7265	13.694	13.1006	619	945	724	2104	2080	2110
Glyma.08G093600	Bott 59	CK	295.835	2424.82	1360.33	-3.03499	0.212933	-14.2533	4.27552e-46	1.84655e-41	2354.01	2080.34	2840.11	355.997	242.981	288.525	Down	8.8516	7.56784	10.0872	1.29355	0.88632	1.05969	2418	2083	2736	352	239	303
Glyma.08G099800	Bott 59	CK	26.2468	78.6704	52.4586	-1.58448	0.564402	-2.80736	0.00499492	0.0889224	49.6504	117.849	68.5114	42.477	16.2665	19.9968	Down	0.730688	1.67788	0.952343	0.604069	0.232225	0.287444	51	118	66	42	16	21
Glyma.08G101000	Bott 59	CK	196.58	63.443	130.012	1.63109	0.318112	5.12741	2.93755e-07	3.94006e-05	69.1211	58.9247	62.2831	256.884	158.599	174.258	Up	0.839182	0.692096	0.714227	3.01375	1.86788	2.06643	71	59	60	254	156	183
Glyma.08G102100	Bott 59	CK	57.4813	0	28.7407	8.28334	1.3763	6.01858	1.75958e-09	4.63382e-07	0	0	0	26.2953	82.3493	63.7993	Up	0	0	0	0.30467	0.957838	0.747182	0	0	0	26	81	67
Glyma.08G106900	Bott 59	CK	264.356	541.607	402.981	-1.03415	0.212265	-4.87196	1.10499e-06	0.000113089	448.8	582.256	593.766	260.93	237.898	294.239	Down	14.4695	18.1609	18.0816	8.12921	7.44039	9.26579	461	583	572	258	234	309
Glyma.08G112800	Bott 59	CK	91.1974	225.586	158.392	-1.30716	0.3974	-3.28928	0.00100445	0.0273526	140.189	292.626	243.942	75.8517	130.132	67.6082	Down	3.28047	6.62458	5.39174	1.71518	2.954	1.54527	144	293	235	75	128	71
Glyma.08G114400	Bott 59	CK	51.4652	151.988	101.727	-1.56287	0.354839	-4.40445	1.06051e-05	0.000781613	138.242	129.834	187.887	42.477	68.1161	43.8025	Down	1.26806	1.15215	1.62786	0.376509	0.606111	0.392446	142	130	181	42	67	46
Glyma.08G118000	Bott 59	CK	254.263	611.781	433.022	-1.26656	0.359129	-3.52675	0.000420697	0.0144892	405.965	501.359	928.019	339.816	198.248	224.726	Down	3.1952	3.81753	6.89901	2.5845	1.51364	1.72761	417	502	894	336	195	236
Glyma.08G120000	Bott 59	CK	56.99	26.73	41.86	1.09186	0.453899	2.40551	0.0161498	0.189897	28.2326	24.9681	26.9894	42.477	74.2161	54.277	Up	0.552274	0.472513	0.498675	0.802937	1.40834	1.03706	29	25	26	42	73	57
Glyma.08G120100	Bott 59	CK	81.17	4.99936	43.0847	4.01854	0.6528	6.15585	7.46754e-10	2.16454e-07	3.89415	7.98979	3.11416	57.6473	123.016	62.8471	Up	0.0295925	0.0587393	0.0223527	0.423323	0.906847	0.466484	4	8	3	57	121	66
Glyma.08G124900	Bott 59	CK	29.3627	90.1376	59.7501	-1.61979	0.478687	-3.38383	0.000714819	0.0215138	75.9359	69.9107	124.566	29.3293	40.6663	18.0923	Down	0.962877	0.857613	1.49192	0.359377	0.500223	0.224079	78	70	120	29	40	19
Glyma.08G128800	Bott 59	CK	26.1265	10.7002	18.4133	1.28814	0.606338	2.12446	0.0336319	0.294213	9.73537	11.9847	10.3805	25.2839	26.4331	26.6624	Up	0.0425003	0.0506162	0.0428035	0.106661	0.111942	0.11369	10	12	10	25	26	28
Glyma.08G130800	Bott 59	CK	778.025	1616.43	1197.23	-1.05479	0.256966	-4.1048	4.04659e-05	0.00229054	1051.42	1775.73	2022.13	827.289	726.911	779.875	Down	8.54577	13.9629	15.524	6.49765	5.7314	6.19131	1080	1778	1948	818	715	819
Glyma.08G135200	Bott 59	CK	1134.35	2470.05	1802.2	-1.12262	0.36466	-3.07854	0.0020802	0.0469392	1098.15	2936.25	3375.75	1333.98	944.476	1124.58	Down	4.93765	12.7725	14.3367	5.79605	4.11959	4.93893	1128	2940	3252	1319	929	1181
Glyma.08G141900	Bott 59	CK	42.5209	95.2506	68.8857	-1.1648	0.380823	-3.05863	0.0022235	0.0494616	87.6183	108.861	89.2725	35.3975	56.9329	35.2325	Down	2.0586	2.47441	1.98114	0.80366	1.29761	0.80854	90	109	86	35	56	37
Glyma.08G142400	Bott 59	CK	172.574	347.694	260.134	-1.01091	0.396854	-2.54732	0.0108554	0.148488	189.84	475.393	377.851	162.828	235.865	119.029	Down	3.12094	7.56092	5.86732	2.58674	3.76154	1.91131	195	476	364	161	232	125
Glyma.08G145300	Bott 59	CK	191.253	80.0777	135.665	1.25735	0.427385	2.94197	0.0032613	0.0654517	45.7562	69.9107	124.566	251.828	151.482	170.449	Up	0.584452	0.863905	1.50286	3.10832	1.877	2.12655	47	70	120	249	149	179
Glyma.08G145500	Bott 59	CK	84.0537	264.486	174.27	-1.65296	0.270593	-6.10864	1.00482e-09	2.83642e-07	274.537	292.626	226.295	85.9653	68.1161	98.0796	Down	3.86703	3.98761	3.01073	1.1701	0.930744	1.34939	282	293	218	85	67	103
Glyma.08G151100	Bott 59	CK	733.252	1912.93	1323.09	-1.38331	0.379412	-3.64593	0.000266425	0.0102009	1476.86	3039.12	1222.83	823.244	444.28	932.232	Down	18.7267	37.2816	14.6457	10.0873	5.46493	11.546	1517	3043	1178	814	437	979
Glyma.08G154300	Bott 59	CK	41.0621	17.4643	29.2632	1.2363	0.550943	2.24396	0.0248349	0.249383	12.656	18.9758	20.761	30.3407	37.6164	55.2293	Up	0.137625	0.19963	0.213242	0.318825	0.396811	0.586617	13	19	20	30	37	58
Glyma.08G157900	Bott 59	CK	37.2926	7.85352	22.5731	2.25214	1.00826	2.23369	0.0255037	0.252691	0	7.98979	15.5708	59.67	27.4498	24.7579	Up	0	0.110486	0.210222	0.82419	0.380619	0.345656	0	8	15	59	27	26
Glyma.08G158100	Bott 59	CK	1400.55	3571.9	2486.23	-1.35068	0.359984	-3.75205	0.000175392	0.0074192	1895.48	3455.58	5364.65	1893.26	1084.77	1223.61	Down	30.3029	53.4456	81.0082	29.2483	16.8233	19.107	1947	3460	5168	1872	1067	1285
Glyma.08G158200	Bott 59	CK	296.801	114.13	205.465	1.37921	0.62432	2.20913	0.0271653	0.261534	73.0153	65.9158	203.458	586.587	196.215	107.602	Up	0.475386	0.415189	1.25121	3.69053	1.23928	0.684282	75	66	196	580	193	113
Glyma.08G160800	Bott 59	CK	14.8474	52.8136	33.8305	-1.82949	0.512875	-3.56712	0.000360929	0.0128192	49.6504	57.926	50.8646	9.10221	18.2999	17.1401	Down	1.57164	1.7739	1.52078	0.278421	0.561932	0.529941	51	58	49	9	18	18
Glyma.08G162400	Bott 59	CK	134.448	0	67.224	9.50917	2.51654	3.77867	0.000157668	0.00681633	0	0	0	4.04543	65.0661	334.232	Up	0	0	0	0.0272016	0.439204	2.27163	0	0	0	4	64	351
Glyma.08G166000	Bott 59	CK	55.2113	149.452	102.332	-1.43642	0.717461	-2.00209	0.0452748	0.345229	177.184	204.738	66.4353	87.988	8.13327	69.5127	Down	2.04423	2.28522	0.723977	0.980962	0.0910279	0.783342	182	205	64	87	8	73
Glyma.08G169500	Bott 59	CK	39.6971	86.8514	63.2743	-1.131	0.523889	-2.15885	0.0308618	0.281141	69.1211	120.846	70.5875	65.7382	30.4998	22.8535	Down	1.54876	2.61956	1.4939	1.42336	0.66294	0.500159	71	121	68	65	30	24
Glyma.08G170900	Bott 59	CK	20.4816	77.645	49.0633	-1.92118	0.460687	-4.17026	3.04254e-05	0.00184039	50.6239	88.8864	93.4247	20.2271	19.3165	21.9013	Down	2.32547	3.95016	4.05357	0.897869	0.860772	0.982667	52	89	90	20	19	23
Glyma.08G171400	Bott 59	CK	112.194	466.746	289.47	-2.05608	0.288697	-7.12191	1.06439e-12	5.74623e-10	350.473	625.201	424.563	110.238	100.649	125.694	Down	10.6673	18.4095	12.2057	3.2423	2.97175	3.73677	360	626	409	109	99	132
Glyma.08G172700	Bott 59	CK	2.03332	19.5723	10.8028	-3.2767	1.38704	-2.36238	0.0181582	0.205663	16.5501	9.98724	32.1796	0	6.09995	0	Down	0.442603	0.258394	0.812858	0	0.15825	0	17	10	31	0	6	0
Glyma.08G174700	Bott 59	CK	48.3546	18.8147	33.5847	1.36409	0.579652	2.35329	0.0186082	0.207829	16.5501	14.9809	24.9133	25.2839	56.9329	62.8471	Up	0.248178	0.217332	0.352869	0.366379	0.828189	0.920512	17	15	24	25	56	66
Glyma.08G179800	Bott 59	CK	6.31908	0	3.15954	5.09737	2.03587	2.50379	0.0122872	0.161444	0	0	0	7.07949	7.11661	4.76114	Up	0	0	0	0.0922559	0.0930991	0.0627136	0	0	0	7	7	5
Glyma.08G180100	Bott 59	CK	1.64618	13.7834	7.7148	-3.0617	1.2002	-2.551	0.0107415	0.147784	8.76183	15.9796	16.6088	3.03407	0	1.90446	Down	0.295624	0.521596	0.529303	0.0989222	0	0.0627622	9	16	16	3	0	2
Glyma.08G180600	Bott 59	CK	55.8187	0	27.9093	8.24058	1.35726	6.0715	1.26721e-09	3.4639e-07	0	0	0	35.3975	85.3993	46.6592	Up	0	0	0	0.298952	0.724042	0.398313	0	0	0	35	84	49
Glyma.08G181500	Bott 59	CK	118.101	49.3037	83.7023	1.25954	0.505165	2.49332	0.0126554	0.164025	44.7827	69.9107	33.2177	189.124	67.0995	98.0796	Up	0.571179	0.862639	0.400176	2.33094	0.830204	1.22186	46	70	32	187	66	103
Glyma.08G182300	Bott 59	CK	653.137	299.177	476.157	1.12662	0.300361	3.75089	0.000176208	0.00744644	260.908	229.706	406.916	654.348	819.427	485.637	Up	2.33781	1.99122	3.44388	5.6657	7.12256	4.25026	268	230	392	647	806	510
Glyma.08G197800	Bott 59	CK	68.6651	33.2108	50.938	1.04593	0.47493	2.20228	0.0276453	0.263803	45.7562	28.963	24.9133	50.5678	93.5326	61.8949	Up	0.641908	0.393088	0.330121	0.685521	1.27289	0.848124	47	29	24	50	92	65
Glyma.08G198600	Bott 59	CK	0	5.6531	2.82655	-4.95245	2.11227	-2.34462	0.0190467	0.210601	6.81476	5.99234	4.15221	0	0	0	Down	0.0924017	0.078605	0.0531777	0	0	0	7	6	4	0	0	0
Glyma.08G199000	Bott 59	CK	38.7235	15.7006	27.212	1.30205	0.503422	2.58639	0.0096986	0.138343	16.5501	14.9809	15.5708	38.4315	39.6497	38.0891	Up	0.120862	0.10584	0.107404	0.271206	0.280887	0.271689	17	15	15	38	39	40
Glyma.08G199300	Bott 59	CK	1361.78	476.675	919.227	1.51476	0.291372	5.19871	2.00679e-07	2.814e-05	381.626	343.561	704.837	1469.5	1428.41	1187.43	Up	1.85123	1.61231	3.22946	6.88834	6.72166	5.62615	392	344	679	1453	1405	1247
Glyma.08G209300	Bott 59	CK	542.286	260.138	401.212	1.06019	0.308151	3.44049	0.00058066	0.0184942	154.792	324.585	301.035	472.303	623.212	531.344	Up	2.1542	4.37008	3.95708	6.35158	8.4135	7.22262	159	325	290	467	613	558
Glyma.08G212000	Bott 59	CK	38.8561	267.854	153.355	-2.78393	0.391394	-7.11287	1.1365e-12	6.05981e-10	333.923	199.745	269.894	21.2385	46.7663	48.5637	Down	4.59932	2.66162	3.51124	0.28268	0.624863	0.653343	343	200	260	21	46	51
Glyma.08G212900	Bott 59	CK	34.9757	11.3597	23.1677	1.62169	0.76892	2.10904	0.0349409	0.30043	16.5501	2.99617	14.5327	52.5905	29.4831	22.8535	Up	0.157279	0.0275461	0.130448	0.482948	0.271798	0.212131	17	3	14	52	29	24
Glyma.08G216500	Bott 59	CK	46.9323	11.5363	29.2343	2.02007	0.814336	2.48063	0.013115	0.167581	19.4707	10.986	4.15221	83.9426	40.6663	16.1879	Up	0.107239	0.0585372	0.0216008	0.446762	0.217275	0.0870848	20	11	4	83	40	17
Glyma.08G217800	Bott 59	CK	7.12097	0	3.56049	5.2714	2.58601	2.03843	0.041507	0.330868	0	0	0	7.07949	0	14.2834	Up	0	0	0	0.026321	0	0.0536773	0	0	0	7	0	15
Glyma.08G218600	Bott 59	CK	1692.3	4788.21	3240.26	-1.5005	0.681324	-2.20233	0.0276418	0.263803	2073.63	3784.16	8506.84	2511.2	1448.74	1116.96	Down	19.5673	34.5455	75.8205	22.8983	13.2615	10.2948	2130	3789	8195	2483	1425	1173
Glyma.08G224600	Bott 59	CK	44.3933	20.4699	32.4316	1.11805	0.491499	2.27479	0.0229188	0.237253	14.6031	23.9694	22.8371	41.4656	49.8163	41.8981	Up	0.179546	0.28511	0.265212	0.492655	0.594164	0.503161	15	24	22	41	49	44
Glyma.08G226600	Bott 59	CK	718.321	1693	1205.66	-1.23703	0.170578	-7.25201	4.10646e-13	2.46325e-10	1756.26	1635.91	1686.83	846.505	647.611	660.847	Down	9.70981	8.74994	8.80876	4.52246	3.47329	3.56866	1804	1638	1625	837	637	694
Glyma.08G229700	Bott 59	CK	148.373	1.38407	74.8785	6.75962	1.66858	4.05113	5.09718e-05	0.00277257	0	0	4.15221	27.3066	176.899	240.914	Up	0	0	0.0427018	0.287301	1.86842	2.56206	0	0	4	27	174	253
Glyma.08G230400	Bott 59	CK	855.233	347.091	601.162	1.30106	0.43358	3.00073	0.00269334	0.0569093	189.84	521.334	330.101	1375.44	510.363	679.891	Up	4.22644	11.2286	6.94152	29.5907	11.0223	14.7846	195	522	318	1360	502	714
Glyma.08G232100	Bott 59	CK	378.649	897.808	638.229	-1.24577	0.375239	-3.31994	0.00090036	0.0254487	919.019	1229.43	544.977	573.439	266.365	296.143	Down	6.48296	8.39028	3.63118	3.90895	1.82276	2.04048	944	1231	525	567	262	311
Glyma.08G232200	Bott 59	CK	4.73203	20.0184	12.3752	-2.08818	1.0539	-1.98139	0.0475478	0.355284	25.312	13.9821	20.761	7.07949	7.11661	0	Down	0.626852	0.334994	0.485634	0.16942	0.170969	0	26	14	20	7	7	0
Glyma.08G232300	Bott 59	CK	38.2301	15.8585	27.0443	1.2715	0.647866	1.96259	0.0496936	0.364136	5.84122	20.9732	20.761	43.4883	41.683	29.5191	Up	0.0545572	0.189512	0.183155	0.392505	0.377669	0.269298	6	21	20	43	41	31
Glyma.08G235300	Bott 59	CK	40.2691	2.7157	21.4924	3.8942	1.52091	2.56044	0.0104541	0.145271	0	3.9949	4.15221	33.3748	87.4326	0	Up	0	0.0541754	0.0549759	0.452079	1.18891	0	0	4	4	33	86	0
Glyma.08G235400	Bott 59	CK	58.2021	13.4778	35.8399	2.11131	0.821346	2.57055	0.0101536	0.142378	11.6824	7.98979	20.761	34.3861	124.032	16.1879	Up	0.198429	0.131289	0.333074	0.564388	2.04367	0.268561	12	8	20	34	122	17
Glyma.08G251800	Bott 59	CK	59.5154	0	29.7577	8.33336	3.90824	2.13225	0.0329861	0.291012	0	0	0	0	37.6164	140.93	Up	0	0	0	0	0.563205	2.12457	0	0	0	0	37	148
Glyma.08G252100	Bott 59	CK	0	9.81093	4.90546	-5.74822	2.40603	-2.38909	0.0168902	0.195202	20.4443	8.98851	0	0	0	0	Down	0.253512	0.10783	0	0	0	0	21	9	0	0	0	0
Glyma.08G253500	Bott 59	CK	690.033	288.53	489.281	1.2585	0.414675	3.0349	0.00240612	0.0523208	145.057	207.735	512.798	747.392	677.095	645.611	Up	0.95914	1.32885	3.20266	4.77547	4.34307	4.16962	149	208	494	739	666	678
Glyma.08G260500	Bott 59	CK	179.245	899.902	539.574	-2.32748	0.307928	-7.55853	4.07643e-14	2.88618e-11	581.202	1137.55	980.959	210.362	132.166	195.207	Down	5.54141	10.4927	8.83416	1.93814	1.22241	1.8179	597	1139	945	208	130	205
Glyma.08G277000	Bott 59	CK	1403.32	541.63	972.477	1.37342	0.263906	5.20421	1.9482e-07	2.7497e-05	420.568	707.096	497.227	1315.77	1763.9	1130.3	Up	2.78615	4.53181	3.11132	8.42315	11.3357	7.3138	432	708	479	1301	1735	1187
Glyma.08G299000	Bott 59	CK	108.477	323.64	216.058	-1.5768	0.549983	-2.867	0.00414377	0.0776759	121.692	234.7	614.527	158.783	75.2327	91.414	Down	2.20922	4.12205	10.5375	2.7855	1.32491	1.62095	125	235	592	157	74	96
Glyma.08G301500	Bott 59	CK	27.8082	113.891	70.8497	-2.0349	0.760982	-2.67405	0.00749413	0.117312	35.0473	68.9119	237.714	47.5337	25.4165	10.4745	Down	0.590675	1.1236	3.78416	0.774141	0.415541	0.172429	36	69	229	47	25	11
Glyma.08G301600	Bott 59	CK	11.6806	84.2266	47.9536	-2.85114	0.865713	-3.2934	0.000989846	0.027068	18.4972	36.9528	197.23	17.1931	11.1832	6.6656	Down	0.494674	0.956058	4.98204	0.444314	0.290125	0.174115	19	37	190	17	11	7
Glyma.08G312000	Bott 59	CK	10.4884	151.051	80.7699	-3.84451	0.608913	-6.31371	2.72416e-10	8.78626e-08	263.828	68.9119	120.414	7.07949	9.14993	15.2357	Down	2.2395	0.56591	0.965443	0.0580704	0.0753443	0.12632	271	69	116	7	9	16
Glyma.08G316600	Bott 59	CK	2.94259	16.7198	9.83119	-2.50065	1.08934	-2.29558	0.0217002	0.229315	12.656	22.9706	14.5327	0	4.06663	4.76114	Down	0.388604	0.682352	0.421482	0	0.12113	0.142792	13	23	14	0	4	5
Glyma.08G318500	Bott 59	CK	23.6766	5.33802	14.5073	2.14716	0.831375	2.58267	0.00980401	0.139216	7.78829	1.99745	6.22831	23.2612	32.5331	15.2357	Up	0.0532991	0.0132244	0.0402595	0.153827	0.215977	0.101841	8	2	6	23	32	16
Glyma.08G321200	Bott 59	CK	147.749	9.03462	78.3919	4.03145	0.649445	6.20753	5.38253e-10	1.63708e-07	6.81476	11.9847	8.30442	139.567	254.165	49.5159	Up	0.0679517	0.115611	0.0782132	1.3448	2.4585	0.482255	7	12	8	138	250	52
Glyma.08G326900	Bott 59	CK	441.178	947.718	694.448	-1.10258	0.326166	-3.38042	0.000723746	0.0216619	930.701	939.799	972.655	317.566	307.031	698.936	Down	2.80189	2.73716	2.7658	0.923844	0.896659	2.05523	956	941	937	314	302	734
Glyma.08G328000	Bott 59	CK	360.019	145.427	252.723	1.30804	0.32672	4.00355	6.23981e-05	0.00323131	104.168	159.796	172.317	456.122	379.214	244.723	Up	1.11741	1.65831	1.74592	4.72803	3.94606	2.56409	107	160	166	451	373	257
Glyma.08G330100	Bott 59	CK	465.439	227.644	346.541	1.03204	0.33167	3.11166	0.00186041	0.0434085	172.316	292.626	217.991	586.587	290.764	518.965	Up	1.37804	2.26398	1.64663	4.53306	2.2557	4.05374	177	293	210	580	286	545
Glyma.08G335500	Bott 59	CK	347.46	711.876	529.668	-1.03446	0.182154	-5.67904	1.35452e-08	2.78573e-06	727.232	665.15	743.245	372.179	297.881	372.321	Down	6.7742	5.99416	6.5394	3.35012	2.69173	3.38755	747	666	716	368	293	391
Glyma.08G336600	Bott 59	CK	0	7.59546	3.79773	-5.37917	1.99558	-2.69554	0.00702744	0.112799	11.6824	7.98979	3.11416	0	0	0	Down	0.0579787	0.0383614	0.0145981	0	0	0	12	8	3	0	0	0
Glyma.08G350100	Bott 59	CK	47.4191	20.2569	33.838	1.22578	0.555403	2.20701	0.0273134	0.262156	30.1796	13.9821	16.6088	52.5905	32.5331	57.1337	Up	0.47378	0.212354	0.246276	0.7978	0.495441	0.876068	31	14	16	52	32	60
Glyma.08G360400	Bott 59	CK	58.8515	312.231	185.541	-2.40858	0.4537	-5.30874	1.10384e-07	1.67276e-05	427.383	378.516	130.795	69.7836	62.0162	44.7547	Down	6.76423	5.79576	1.95529	1.06728	0.952162	0.691868	439	379	126	69	61	47
Glyma.08G360700	Bott 59	CK	314.309	643.485	478.897	-1.03347	0.337359	-3.0634	0.00218834	0.0489448	865.474	634.19	430.792	278.123	227.731	437.073	Down	12.5565	8.90136	5.90338	3.89918	3.20509	6.19369	889	635	415	275	224	459
Glyma.08G364100	Bott 59	CK	0	5.0518	2.5259	-4.78879	2.20237	-2.17438	0.0296767	1	3.89415	3.9949	7.26636	0	0	0	Down	0.0444858	0.0441508	0.0784056	0	0	0	4	4	7	0	0	0
Glyma.08G364200	Bott 59	CK	312.616	792.686	552.651	-1.34238	0.25713	-5.22061	1.78338e-07	2.56741e-05	788.565	995.728	593.766	358.02	254.165	325.662	Down	2.18541	2.66969	1.55429	0.958799	0.683307	0.881548	810	997	572	354	250	342
Glyma.09G004800	Bott 59	CK	55.9792	180.987	118.483	-1.69328	0.5299	-3.19548	0.00139601	0.0352792	91.5125	160.795	290.655	91.0221	41.683	35.2325	Down	0.839861	1.42765	2.51956	0.80723	0.371099	0.315829	94	161	280	90	41	37
Glyma.09G013800	Bott 59	CK	72.6207	23.6138	48.1173	1.62049	0.572156	2.83225	0.00462213	0.0843011	22.3913	34.9553	13.4947	44.4997	60.9995	112.363	Up	0.2907	0.439039	0.165481	0.558273	0.768239	1.42486	23	35	13	44	60	118
Glyma.09G018800	Bott 59	CK	986.648	433.723	710.185	1.18558	0.307722	3.85277	0.000116791	0.0053775	392.335	566.276	342.557	1400.73	787.91	771.305	Up	1.92138	2.68292	1.58456	6.62876	3.74314	3.68946	403	567	330	1385	775	810
Glyma.09G022400	Bott 59	CK	6850.2	3242.73	5046.47	1.07889	0.221324	4.87468	1.08985e-06	0.000112607	3274.98	3488.54	2964.68	7061.29	8550.1	4939.21	Up	40.4661	41.7015	34.6004	84.3124	102.485	59.6106	3364	3493	2856	6982	8410	5187
Glyma.09G023000	Bott 59	CK	5961.17	2109.86	4035.51	1.49838	0.231467	6.47338	9.58328e-11	3.63063e-08	2022.04	2698.55	1608.98	6423.12	6585.91	4874.46	Up	21.717	28.0392	16.3224	66.6625	68.617	51.1352	2077	2702	1550	6351	6478	5119
Glyma.09G025100	Bott 59	CK	648.637	294.015	471.326	1.14193	0.277253	4.11874	3.80951e-05	0.00218789	232.675	248.682	400.688	749.415	668.961	527.535	Up	2.22573	2.3014	3.62035	6.92738	6.20767	4.92897	239	249	386	741	658	554
Glyma.09G027500	Bott 59	CK	128.229	286.732	207.481	-1.16182	0.373623	-3.1096	0.0018734	0.0436408	267.723	375.52	216.953	189.124	110.816	84.7484	Down	1.734	2.353	1.32725	1.18368	0.696259	0.536141	275	376	209	187	109	89
Glyma.09G031600	Bott 59	CK	198.435	413.176	305.805	-1.05876	0.451092	-2.34712	0.0189194	0.209784	652.27	402.486	184.773	210.362	259.248	125.694	Down	5.23555	3.12543	1.40086	1.63165	2.01862	0.985445	670	403	178	208	255	132
Glyma.09G036500	Bott 59	CK	101.139	37.5984	69.3688	1.42666	0.386296	3.69319	0.000221456	0.00880785	41.8621	43.9438	26.9894	98.1016	84.3826	120.933	Up	0.125204	0.127151	0.0762448	0.283528	0.244824	0.353284	43	44	26	97	83	127
Glyma.09G037100	Bott 59	CK	505.391	131.376	318.383	1.94446	0.539348	3.6052	0.000311908	0.0114842	53.5445	102.869	237.714	835.38	284.664	396.127	Up	0.382991	0.711837	1.60601	5.77407	1.9752	2.76752	55	103	229	826	280	416
Glyma.09G040500	Bott 59	CK	39.9352	11.3277	25.6314	1.8153	0.579872	3.13053	0.00174494	0.0412717	12.656	11.9847	9.34247	37.4202	52.8662	29.5191	Up	0.22928	0.210049	0.159865	0.65509	0.929081	0.522344	13	12	9	37	52	31
Glyma.09G042400	Bott 59	CK	1660.81	4178.15	2919.48	-1.33099	0.281066	-4.7355	2.18516e-06	0.000204101	3474.55	4487.27	4572.62	2399.95	1142.72	1439.77	Down	40.2471	50.2853	50.0289	26.8634	12.8405	16.2896	3569	4493	4405	2373	1124	1512
Glyma.09G046200	Bott 59	CK	53.0893	5.79053	29.4399	3.20286	1.02908	3.11235	0.00185601	0.0433528	0	6.99107	10.3805	13.1476	51.8496	94.2706	Up	0	0.205857	0.298427	0.386696	1.5309	2.80257	0	7	10	13	51	99
Glyma.09G047400	Bott 59	CK	0	7.66941	3.8347	-5.39218	1.95764	-2.75443	0.00587945	0.0996576	10.7089	3.9949	8.30442	0	0	0	Down	0.127176	0.0458976	0.0931516	0	0	0	11	4	8	0	0	0
Glyma.09G048000	Bott 59	CK	3.911	15.3331	9.62203	-1.96381	0.919189	-2.13646	0.0326415	0.289291	17.5237	14.9809	13.4947	3.03407	2.03332	6.6656	Down	0.211717	0.175102	0.153997	0.0354225	0.0238309	0.0786597	18	15	13	3	2	7
Glyma.09G048200	Bott 59	CK	52.7986	148.956	100.877	-1.4964	0.416837	-3.58989	0.000330822	0.0119717	212.231	130.833	103.805	64.7268	35.583	58.086	Down	1.03094	0.614847	0.476284	0.303833	0.167677	0.2756	218	131	100	64	35	61
Glyma.09G054600	Bott 59	CK	41.6451	142.603	92.1241	-1.77565	0.481759	-3.68575	0.000228027	0.00900207	114.877	198.746	114.186	62.7041	20.3332	41.8981	Down	0.215354	0.360447	0.202186	0.11359	0.0369767	0.0767176	118	199	110	62	20	44
Glyma.09G054700	Bott 59	CK	2.99642	15.71	9.35322	-2.39366	1.02439	-2.33666	0.0194568	0.213441	18.4972	10.986	17.6469	6.06814	1.01666	1.90446	Down	0.462691	0.265856	0.41694	0.146678	0.0246697	0.0465306	19	11	17	6	1	2
Glyma.09G055800	Bott 59	CK	0	4.66646	2.33323	-4.67548	2.26925	-2.06037	0.0393633	1	3.89415	6.99107	3.11416	0	0	0	Down	0.0704013	0.122274	0.0531777	0	0	0	4	7	3	0	0	0
Glyma.09G056600	Bott 59	CK	35.6517	87.009	61.3304	-1.28689	0.389037	-3.30787	0.000940079	0.02611	92.486	95.8775	72.6636	26.2953	40.6663	39.9936	Down	1.14602	1.14937	0.850464	0.314861	0.48883	0.484051	95	96	70	26	40	42
Glyma.09G060700	Bott 59	CK	26.6627	79.9241	53.2934	-1.58151	0.506445	-3.12277	0.00179158	0.0423055	43.8092	84.8915	111.072	20.2271	26.4331	33.328	Down	1.18987	2.23061	2.84944	0.530878	0.696449	0.884154	45	85	107	20	26	35
Glyma.09G061900	Bott 59	CK	981.343	2256.25	1618.8	-1.201	0.172927	-6.94513	3.78101e-12	1.77498e-09	2061.95	2260.11	2446.69	1111.48	833.66	998.888	Down	22.836	24.2156	25.5942	11.8951	8.95643	10.8054	2118	2263	2357	1099	820	1049
Glyma.09G062400	Bott 59	CK	2.03332	14.4288	8.23104	-2.83661	1.43332	-1.97905	0.0478106	0.3562	12.656	12.9834	17.6469	0	6.09995	0	Down	0.180605	0.179245	0.237861	0	0.0844433	0	13	13	17	0	6	0
Glyma.09G062500	Bott 59	CK	43.454	0	21.727	7.88009	1.61567	4.87728	1.07559e-06	0.000112478	0	0	0	4.04543	54.8996	71.4172	Up	0	0	0	0.0309779	0.422024	0.552776	0	0	0	4	54	75
Glyma.09G065800	Bott 59	CK	0	7.97506	3.98753	-5.44895	1.94196	-2.8059	0.00501759	0.0891055	7.78829	11.9847	4.15221	0	0	0	Down	0.105849	0.157578	0.0533022	0	0	0	8	12	4	0	0	0
Glyma.09G071600	Bott 59	CK	2800.37	6034.33	4417.35	-1.1076	0.419689	-2.63909	0.00831283	0.125578	3256.48	6318.93	8527.6	4529.86	2425.75	1445.48	Down	38.9655	73.1473	96.3782	52.377	28.1567	16.8938	3345	6327	8215	4479	2386	1518
Glyma.09G072000	Bott 59	CK	1779.82	4046.49	2913.16	-1.1849	0.345006	-3.43442	0.000593823	0.0187475	2466.94	3797.15	5875.37	2422.2	1181.36	1735.91	Down	34.5527	51.4523	77.7284	32.7836	16.0512	23.7484	2534	3802	5660	2395	1162	1823
Glyma.09G087200	Bott 59	CK	40.0134	185.535	112.774	-2.21089	0.443461	-4.98554	6.17888e-07	7.25162e-05	110.01	257.671	188.925	36.4088	27.4498	56.1815	Down	0.863503	1.95669	1.4007	0.276162	0.209014	0.430733	113	258	182	36	27	59
Glyma.09G091800	Bott 59	CK	18.9881	49.6476	34.3179	-1.38322	0.588981	-2.34849	0.0188497	0.20928	53.5445	28.963	66.4353	13.1476	15.2499	28.5669	Down	0.591123	0.309336	0.69276	0.14026	0.163318	0.30804	55	29	64	13	15	30
Glyma.09G092100	Bott 59	CK	492.514	165.942	329.228	1.56982	0.336174	4.66968	3.01668e-06	0.000270306	136.295	150.807	210.725	720.086	397.513	359.942	Up	0.792279	0.848094	1.157	4.04488	2.24158	2.04368	140	151	203	712	391	378
Glyma.09G094400	Bott 59	CK	47.7192	19.9069	33.813	1.26268	0.618508	2.0415	0.0412016	0.329773	8.76183	23.9694	26.9894	55.6246	58.9662	28.5669	Up	0.0841843	0.222801	0.244934	0.516448	0.549596	0.26809	9	24	26	55	58	30
Glyma.09G104200	Bott 59	CK	631.595	1501.65	1066.62	-1.24963	0.211859	-5.89841	3.67028e-09	9.00658e-07	1863.35	1482.11	1159.5	616.927	645.578	632.28	Down	13.6822	10.5285	8.04185	4.37744	4.5985	4.53476	1914	1484	1117	610	635	664
Glyma.09G118900	Bott 59	CK	18.3462	46.2016	32.2739	-1.3297	0.624913	-2.12782	0.0333523	0.292846	56.4651	22.9706	59.169	17.1931	11.1832	26.6624	Down	0.496489	0.195401	0.49141	0.146085	0.0953897	0.228987	58	23	57	17	11	28
Glyma.09G123800	Bott 59	CK	296.08	112.972	204.526	1.38991	0.410269	3.3878	0.000704551	0.0213386	74.9623	150.807	113.148	347.907	382.264	158.07	Up	1.06974	2.082	1.52511	4.79757	5.29178	2.20326	77	151	109	344	376	166
Glyma.09G130500	Bott 59	CK	24.4624	108.089	66.2754	-2.14252	0.448986	-4.77192	1.82478e-06	0.000173591	66.2005	115.852	142.213	20.2271	27.4498	25.7102	Down	1.62101	2.74443	3.28916	0.478611	0.652031	0.614911	68	116	137	20	27	27
Glyma.09G131100	Bott 59	CK	796.222	2270.96	1533.59	-1.5119	0.233708	-6.46919	9.85297e-11	3.70035e-08	1655.99	2877.32	2279.56	732.222	759.444	896.999	Down	17.7527	29.8415	23.0824	7.58534	7.89784	9.39254	1701	2881	2196	724	747	942
Glyma.09G131500	Bott 59	CK	244.696	768.381	506.538	-1.6501	0.288297	-5.72362	1.04277e-08	2.19688e-06	752.544	720.08	832.518	257.896	151.482	324.71	Down	5.33021	4.9342	5.56963	1.76515	1.04083	2.24642	773	721	802	255	149	341
Glyma.09G140700	Bott 59	CK	228.097	511.049	369.573	-1.16395	0.306303	-3.79998	0.000144709	0.00634738	718.47	479.387	335.291	218.453	213.498	252.341	Down	5.79631	3.74157	2.55497	1.70304	1.67087	1.98844	738	480	323	216	210	265
Glyma.09G143000	Bott 59	CK	99.1877	37.2384	68.213	1.4137	0.427135	3.30972	0.000933895	0.0259884	29.2061	39.949	42.5601	83.9426	140.299	73.3216	Up	0.394777	0.522406	0.543378	1.09644	1.83966	0.968039	30	40	41	83	138	77
Glyma.09G143200	Bott 59	CK	364.627	804.275	584.451	-1.14173	0.268353	-4.25457	2.09449e-05	0.00135386	932.648	924.818	555.358	427.804	368.03	298.048	Down	9.89472	9.49218	5.56518	4.38585	3.78768	3.08854	958	926	535	423	362	313
Glyma.09G146000	Bott 59	CK	0.337119	5.77006	3.05359	-4.01771	2.02137	-1.98762	0.046854	0.352164	3.89415	1.99745	11.4186	1.01136	0	0	Down	0.0199636	0.00990663	0.0552916	0.0050102	0	0	4	2	11	1	0	0
Glyma.09G147200	Bott 59	CK	26.105	366.493	196.299	-3.81111	0.443709	-8.5892	8.75732e-18	1.18194e-14	297.902	601.232	200.344	25.2839	25.4165	27.6146	Down	0.958674	1.87182	0.608968	0.0786258	0.0793444	0.0867998	306	602	193	25	25	29
Glyma.09G155700	Bott 59	CK	14.9945	41.4708	28.2326	-1.46989	0.611339	-2.40438	0.0162001	0.190334	31.1532	56.9273	36.3318	23.2612	12.1999	9.52229	Down	0.168963	0.298699	0.186122	0.121912	0.0641874	0.0504444	32	57	35	23	12	10
Glyma.09G159100	Bott 59	CK	4.86853	25.5096	15.1891	-2.38206	0.990842	-2.40408	0.0162134	0.190369	21.4178	23.9694	31.1416	0	5.08329	9.52229	Down	0.379715	0.411115	0.521488	0	0.0874243	0.164895	22	24	30	0	5	10
Glyma.09G168400	Bott 59	CK	41.9528	89.2704	65.6116	-1.09057	0.493392	-2.21035	0.0270809	0.260954	60.3593	135.826	71.6256	58.6587	38.633	28.5669	Down	0.141034	0.307035	0.158077	0.132445	0.0875675	0.0651966	62	136	69	58	38	30
Glyma.09G170500	Bott 59	CK	91.6546	38.2447	64.9496	1.25871	0.623371	2.01919	0.0434672	0.338803	58.4122	45.9413	10.3805	81.9199	131.149	61.8949	Up	0.911242	0.693358	0.152957	1.23493	1.98472	0.94312	60	46	10	81	129	65
Glyma.09G181400	Bott 59	CK	622.483	2306.91	1464.7	-1.88988	0.225092	-8.39603	4.61818e-17	5.69871e-14	1696.87	2705.54	2518.31	714.018	575.429	578.003	Down	7.79274	12.0204	10.9237	3.16864	2.56352	2.5927	1743	2709	2426	706	566	607
Glyma.09G182200	Bott 59	CK	164.887	500.884	332.885	-1.60307	0.529863	-3.02543	0.00248278	0.0535875	271.617	977.751	253.285	240.703	100.649	153.309	Down	2.64919	9.22589	2.33338	2.26862	0.952293	1.46051	279	979	244	238	99	161
Glyma.09G182500	Bott 59	CK	217.744	448.039	332.892	-1.04073	0.317855	-3.27424	0.00105947	0.0285272	529.604	404.483	410.031	128.442	257.215	267.576	Down	6.14278	4.53877	4.49211	1.43961	2.8941	3.0314	544	405	395	127	253	281
Glyma.09G187000	Bott 59	CK	166.484	0	83.242	9.81772	1.38371	7.09522	1.29143e-12	6.63995e-10	0	0	0	34.3861	201.298	263.767	Up	0	0	0	0.664176	3.9032	5.14967	0	0	0	34	198	277
Glyma.09G188200	Bott 59	CK	34.6763	70.1823	52.4293	-1.01743	0.450992	-2.25597	0.0240723	0.244107	73.9888	90.8839	45.6743	27.3066	38.633	38.0891	Down	1.21752	1.44684	0.709907	0.434211	0.616697	0.612199	76	91	44	27	38	40
Glyma.09G188700	Bott 59	CK	51.7782	0	25.8891	8.13242	3.90846	2.08072	0.0374595	0.31311	0	0	0	0	62.0162	93.3184	Up	0	0	0	0	0.519791	0.787533	0	0	0	0	61	98
Glyma.09G190000	Bott 59	CK	819.451	394.365	606.908	1.05552	0.377626	2.79514	0.0051878	0.091228	190.813	371.525	620.755	957.754	764.527	736.073	Up	4.55072	8.57203	13.9834	22.0724	17.6876	17.1465	196	372	598	947	752	773
Glyma.09G194800	Bott 59	CK	117.097	261.346	189.221	-1.15709	0.281142	-4.11567	3.86063e-05	0.0022026	241.437	297.62	244.98	112.261	90.4826	148.548	Down	2.58034	3.07722	2.47301	1.15938	0.938086	1.55068	248	298	236	111	89	156
Glyma.09G197200	Bott 59	CK	88.0779	43.1982	65.638	1.02866	0.419571	2.4517	0.0142184	0.176257	36.0209	48.9375	44.6362	110.238	55.9162	98.0796	Up	0.214619	0.282085	0.251202	0.6347	0.323189	0.570788	37	49	43	109	55	103
Glyma.09G200600	Bott 59	CK	0	16.3125	8.15624	-6.48079	2.82344	-2.29535	0.0217129	0.229393	0	48.9375	0	0	0	0	Down	0	0.212491	0	0	0	0	0	49	0	0	0	0
Glyma.09G206200	Bott 59	CK	374.829	775.374	575.102	-1.04888	0.255553	-4.10435	4.05447e-05	0.002292	824.586	725.073	776.463	512.758	291.781	319.949	Down	8.93335	7.59949	7.94548	5.36802	3.06648	3.38564	847	726	748	507	287	336
Glyma.09G209400	Bott 59	CK	1244.83	330.192	787.512	1.91474	0.349048	5.48562	4.1203e-08	7.23381e-06	204.443	413.472	372.661	1821.45	1036.99	876.05	Up	1.81876	3.55855	3.13139	15.6583	8.94918	7.61228	210	414	359	1801	1020	920
Glyma.09G212700	Bott 59	CK	15.9179	45.4178	30.6678	-1.51366	0.536713	-2.82024	0.00479883	0.086429	56.4651	29.9617	49.8265	15.1703	18.2999	14.2834	Down	0.360884	0.185258	0.300793	0.0936929	0.113459	0.0891666	58	30	48	15	18	15
Glyma.09G218600	Bott 59	CK	1417.83	4677.75	3047.79	-1.7222	0.424631	-4.05575	4.99736e-05	0.00272514	3265.24	7795.04	2972.98	2242.18	1175.26	836.057	Down	25.0539	57.8632	21.5463	16.6247	8.74777	6.26582	3354	7805	2864	2217	1156	878
Glyma.09G222200	Bott 59	CK	17.6055	2.64647	10.126	2.72875	1.21139	2.25258	0.0242858	0.245295	1.94707	5.99234	0	31.352	8.13327	13.3312	Up	0.0318293	0.0947688	0	0.495261	0.128978	0.212861	2	6	0	31	8	14
Glyma.09G228000	Bott 59	CK	629.698	221.794	425.746	1.5052	0.510866	2.94637	0.00321527	0.0646482	209.31	280.641	175.431	361.054	1257.61	270.433	Up	2.40056	3.11385	1.90042	4.00146	13.9917	3.02946	215	281	169	357	1237	284
Glyma.09G231800	Bott 59	CK	26.1924	1.62256	13.9075	3.99457	1.26831	3.14951	0.00163543	0.0394815	4.86768	0	0	12.1363	41.683	24.7579	Up	0.0417877	0	0	0.100678	0.347128	0.207598	5	0	0	12	41	26
Glyma.09G232400	Bott 59	CK	204.284	92.0169	148.15	1.15059	0.308425	3.73055	0.000191064	0.00790409	85.6712	94.8788	95.5008	272.055	163.682	177.115	Up	0.364319	0.390337	0.383596	1.11796	0.67523	0.73567	88	95	92	269	161	186
Glyma.09G233400	Bott 59	CK	18.4892	58.1375	38.3134	-1.65214	0.529336	-3.12115	0.00180146	0.0424563	54.5181	65.9158	53.9787	9.10221	25.4165	20.949	Down	0.670777	0.784605	0.627308	0.10822	0.303359	0.251759	56	66	52	9	25	22
Glyma.09G236800	Bott 59	CK	285.506	575.868	430.687	-1.01239	0.309546	-3.27056	0.00107334	0.0288107	712.629	665.15	349.824	325.657	232.815	298.048	Down	9.92539	8.96247	4.60208	4.38297	3.14557	4.05464	732	666	337	322	229	313
Glyma.09G249500	Bott 59	CK	1562.15	3719.91	2641.03	-1.25176	0.255482	-4.8996	9.60338e-07	0.000105003	3974.95	4576.15	2608.62	1881.12	1233.21	1572.13	Down	26.9798	30.0491	16.724	12.3381	8.11983	10.4226	4083	4582	2513	1860	1213	1651
Glyma.09G251600	Bott 59	CK	0	24.5889	12.2945	-7.07319	1.60748	-4.40017	1.08165e-05	0.000790738	17.5237	47.9387	8.30442	0	0	0	Down	0.191756	0.507498	0.0858329	0	0	0	18	48	8	0	0	0
Glyma.09G253900	Bott 59	CK	7.08656	0	3.54328	5.26235	2.64376	1.99047	0.0465387	0.351085	0	0	0	17.1931	4.06663	0	Up	0	0	0	0.0615554	0.014616	0	0	0	0	17	4	0
Glyma.09G256100	Bott 59	CK	2104.68	6130.39	4117.53	-1.54238	0.250011	-6.16923	6.86253e-10	2.03004e-07	8428.88	5559.9	4402.38	1977.2	1989.6	2347.24	Down	77.4791	49.443	38.2228	17.5626	17.7413	21.0744	8658	5567	4241	1955	1957	2465
Glyma.09G260600	Bott 59	CK	87.8478	25.1699	56.5088	1.80348	0.688077	2.62105	0.00876606	0.129973	14.6031	34.9553	25.9513	179.01	41.683	42.8503	Up	0.079723	0.184619	0.13382	0.944368	0.220751	0.228495	15	35	25	177	41	45
Glyma.09G262600	Bott 59	CK	0	10.0512	5.02558	-5.78188	1.77673	-3.25422	0.00113705	0.0300722	7.78829	11.9847	10.3805	0	0	0	Down	0.145642	0.216818	0.183352	0	0	0	8	12	10	0	0	0
Glyma.09G276300	Bott 59	CK	78.0955	24.6813	51.3884	1.66286	0.752257	2.21049	0.0270712	0.260954	21.4178	7.98979	44.6362	138.556	68.1161	27.6146	Up	0.128094	0.0462287	0.252151	0.800757	0.39519	0.161315	22	8	43	137	67	29
Glyma.09G276400	Bott 59	CK	39.6186	1.66454	20.6416	4.57046	1.14051	4.0074	6.13914e-05	0.00320609	0	4.99362	0	19.2158	39.6497	59.9904	Up	0	0.0724438	0	0.278448	0.576775	0.878671	0	5	0	19	39	63
Glyma.09G276800	Bott 59	CK	158.293	334.925	246.609	-1.08147	0.323368	-3.34438	0.000824678	0.023888	372.865	428.453	203.458	169.908	139.282	165.688	Down	3.00394	3.33938	1.54823	1.32275	1.08853	1.3038	383	429	196	168	137	174
Glyma.09G277800	Bott 59	CK	523.222	185.783	354.503	1.4938	0.469428	3.18217	0.00146177	0.0364507	92.486	294.624	170.241	808.074	477.829	283.764	Up	1.23954	3.82012	2.15511	10.4655	6.21244	3.71471	95	295	164	799	470	298
Glyma.09G277900	Bott 59	CK	86.8132	35.7411	61.2771	1.27978	0.544188	2.35172	0.0186866	0.20838	30.1796	46.94	30.1035	149.681	49.8163	60.9426	Up	0.42752	0.643294	0.402792	2.04895	0.68457	0.84323	31	47	29	148	49	64
Glyma.09G280200	Bott 59	CK	855.23	1990.99	1423.11	-1.21902	0.262283	-4.64771	3.35641e-06	0.000296063	2197.27	2101.31	1674.38	1018.44	554.079	993.175	Down	9.86949	9.13115	7.1037	4.42047	2.41427	4.35731	2257	2104	1613	1007	545	1043
Glyma.09G283100	Bott 59	CK	17.7935	3.63783	10.7157	2.28545	0.977181	2.33882	0.0193448	0.212808	5.84122	2.99617	2.0761	7.07949	24.3998	21.9013	Up	0.146745	0.0728202	0.0492641	0.171865	0.594637	0.537418	6	3	2	7	24	23
Glyma.09G284700	Bott 59	CK	106.675	9.648	58.1616	3.46447	0.707201	4.89885	9.64009e-07	0.000105138	6.81476	17.977	4.15221	132.488	149.449	38.0891	Up	0.0882109	0.22512	0.0507659	1.65719	1.87659	0.481566	7	18	4	131	147	40
Glyma.10G001800	Bott 59	CK	450.089	901.44	675.764	-1.00172	0.304088	-3.29417	0.000987127	0.0270184	827.506	895.855	980.959	540.064	253.148	557.054	Down	7.42233	7.77375	8.31076	4.68099	2.20266	4.88032	850	897	945	534	249	585
Glyma.10G005400	Bott 59	CK	60.8295	18.799	39.8142	1.69436	0.681027	2.48795	0.0128482	0.165543	21.4178	7.98979	26.9894	104.17	48.7996	29.5191	Up	0.173675	0.0626789	0.206717	0.816258	0.383869	0.233802	22	8	26	103	48	31
Glyma.10G006700	Bott 59	CK	780.285	279.826	530.056	1.47901	0.243445	6.07534	1.23725e-09	3.42537e-07	274.537	336.57	228.371	909.209	818.41	613.235	Up	1.85978	2.20577	1.46125	5.95181	5.37819	4.05761	282	337	220	899	805	644
Glyma.10G010000	Bott 59	CK	164.67	439.901	302.285	-1.41732	0.287949	-4.92214	8.56043e-07	9.61761e-05	547.128	309.604	462.971	177.999	133.182	182.828	Down	4.66246	2.55245	3.7265	1.46577	1.10097	1.52178	562	310	446	176	131	192
Glyma.10G010300	Bott 59	CK	138.508	314.311	226.409	-1.1819	0.533785	-2.21419	0.0268159	0.259829	101.248	241.691	599.994	153.726	134.199	127.599	Down	1.8477	4.26708	10.3422	2.71093	2.37574	2.27444	104	242	578	152	132	134
Glyma.10G010700	Bott 59	CK	42.9127	98.6948	70.8037	-1.20026	0.449394	-2.67084	0.00756617	0.118055	59.3857	104.866	131.833	51.5792	30.4998	46.6592	Down	0.672234	1.14841	1.40955	0.564204	0.334918	0.515891	61	105	127	51	30	49
Glyma.10G015000	Bott 59	CK	198.258	618.991	408.625	-1.64341	0.233458	-7.03944	1.93019e-12	9.69339e-10	618.196	570.271	668.506	222.498	224.682	147.595	Down	11.1415	9.94312	11.38	3.87497	3.92816	2.5982	635	571	644	220	221	155
Glyma.10G021600	Bott 59	CK	34.8125	75.0725	54.9425	-1.11026	0.429273	-2.58637	0.00969926	0.138343	90.5389	85.8902	48.7884	35.3975	37.6164	31.4235	Down	0.705265	0.647269	0.358967	0.266448	0.284248	0.239086	93	86	47	35	37	33
Glyma.10G022300	Bott 59	CK	39.0641	150.378	94.721	-1.94542	0.583092	-3.33638	0.000848772	0.0243896	91.5125	93.88	265.741	64.7268	31.5164	20.949	Down	1.66133	1.64882	4.55675	1.13549	0.555031	0.371469	94	94	256	64	31	22
Glyma.10G028100	Bott 59	CK	1802.36	3611.23	2706.8	-1.00246	0.231695	-4.32662	1.51412e-05	0.00104462	3169.84	3270.82	4393.04	1812.35	1368.42	2226.31	Down	64.925	64.8121	84.9887	35.8708	27.1894	44.5393	3256	3275	4232	1792	1346	2338
Glyma.10G028200	Bott 59	CK	514.842	1214.22	864.532	-1.23739	0.229988	-5.38022	7.4395e-08	1.21247e-05	1111.78	1130.56	1400.33	523.883	388.364	632.28	Down	4.93646	4.85639	5.87286	2.24779	1.67279	2.74214	1142	1132	1349	518	382	664
Glyma.10G036100	Bott 59	CK	86.9716	39.1556	63.0636	1.15271	0.495066	2.32839	0.0198912	0.216507	36.9944	38.9502	41.5221	45.511	78.2827	137.121	Up	0.487929	0.496998	0.517274	0.580044	1.00159	1.76647	38	39	40	45	77	144
Glyma.10G036800	Bott 59	CK	206.156	443.507	324.831	-1.10553	0.428947	-2.57732	0.00995708	0.140535	389.415	722.077	219.029	281.157	168.765	168.544	Down	2.01955	3.62285	1.07292	1.40902	0.849045	0.853768	400	723	211	278	166	177
Glyma.10G038500	Bott 59	CK	151.58	54.889	103.235	1.464	0.392096	3.73379	0.00018862	0.00786324	70.0947	49.9362	44.6362	214.408	126.066	114.267	Up	0.594126	0.409481	0.357357	1.75613	1.03656	0.946017	72	50	43	212	124	120
Glyma.10G040300	Bott 59	CK	47.0238	95.316	71.1699	-1.02137	0.433247	-2.35748	0.0183995	0.207049	97.3537	113.855	74.7398	65.7382	46.7663	28.5669	Down	1.6142	1.82633	1.17052	1.05329	0.752216	0.462647	100	114	72	65	46	30
Glyma.10G060100	Bott 59	CK	18.1783	0	9.08913	6.62338	2.28584	2.89757	0.00376064	0.0724112	0	0	0	0	4.06663	50.4681	Up	0	0	0	0	0.0308538	0.385539	0	0	0	0	4	53
Glyma.10G060700	Bott 59	CK	4.63349	21.1313	12.8824	-2.19095	0.92576	-2.36665	0.0179498	0.203741	36.9944	14.9809	11.4186	2.02271	7.11661	4.76114	Down	0.413393	0.161952	0.12052	0.0218416	0.0771444	0.0519661	38	15	11	2	7	5
Glyma.10G061300	Bott 59	CK	125.515	579.344	352.43	-2.20667	0.478607	-4.6106	4.01515e-06	0.000346128	1113.73	331.576	292.731	133.499	108.782	134.264	Down	14.996	4.3192	3.72293	1.73699	1.42089	1.76579	1144	332	282	132	107	141
Glyma.10G061700	Bott 59	CK	2.02271	23.5497	12.7862	-3.55052	1.3261	-2.67742	0.00741924	0.116647	38.9415	11.9847	19.723	6.06814	0	0	Down	0.224864	0.0669511	0.107572	0.0338599	0	0	40	12	19	6	0	0
Glyma.10G063700	Bott 59	CK	271.792	84.7772	178.285	1.68143	0.412181	4.07935	4.51616e-05	0.00250383	41.8621	113.855	98.6149	359.031	243.998	212.347	Up	0.371274	0.976896	0.826109	3.07702	2.09925	1.83951	43	114	95	355	240	223
Glyma.10G064400	Bott 59	CK	0	7.21483	3.60742	-5.3048	2.56266	-2.07004	0.0384488	0.317568	12.656	8.98851	0	0	0	0	Down	0.132734	0.0912007	0	0	0	0	13	9	0	0	0	0
Glyma.10G066400	Bott 59	CK	91.9498	39.0517	65.5008	1.23497	0.356936	3.45993	0.000540311	0.0174146	39.915	41.9464	35.2938	76.8631	104.716	94.2706	Up	0.571475	0.581004	0.477287	1.06341	1.45438	1.31832	41	42	34	76	103	99
Glyma.10G067000	Bott 59	CK	20.3828	172.876	96.6296	-3.08545	0.742611	-4.15487	3.25477e-05	0.0019415	44.7827	92.8813	380.965	30.3407	20.3332	10.4745	Down	1.39724	2.80358	11.2271	0.914765	0.615417	0.31921	46	93	367	30	20	11
Glyma.10G073400	Bott 59	CK	65.4906	188.95	127.22	-1.52807	0.366129	-4.17358	2.99856e-05	0.00182144	264.802	158.797	143.251	57.6473	56.9329	81.8917	Down	3.78192	2.1941	1.93246	0.795598	0.788784	1.14239	272	159	138	57	56	86
Glyma.10G089700	Bott 59	CK	45.5038	91.8886	68.6962	-1.01234	0.370398	-2.73312	0.00627377	0.104248	71.0682	102.869	101.729	46.5224	37.6164	52.3726	Down	0.435204	0.60943	0.588415	0.275298	0.223459	0.313259	73	103	98	46	37	55
Glyma.10G092600	Bott 59	CK	22.517	81.6547	52.0858	-1.85619	0.676542	-2.74365	0.00607604	0.101833	100.274	68.9119	75.7778	4.04543	25.4165	38.0891	Down	0.93456	0.621349	0.667084	0.0364339	0.229793	0.346738	103	69	73	4	25	40
Glyma.10G092800	Bott 59	CK	2720.96	5470.94	4095.95	-1.00756	0.225081	-4.47646	7.58916e-06	0.000592664	4502.61	5492.98	6417.24	2375.68	2306.8	3480.4	Down	47.4513	56.0037	63.8783	24.1933	23.583	35.8257	4625	5500	6182	2349	2269	3655
Glyma.10G097800	Bott 59	CK	116.209	313.189	214.699	-1.43033	0.293402	-4.87497	1.08823e-06	0.000112607	421.541	262.664	255.361	115.295	105.732	127.599	Down	1.55883	0.939687	0.891934	0.411994	0.379289	0.460878	433	263	246	114	104	134
Glyma.10G114600	Bott 59	CK	105.538	47.5284	76.533	1.14936	0.552464	2.08043	0.0374865	0.313153	65.227	38.9502	38.4079	164.851	110.816	40.9458	Up	0.686987	0.396877	0.382088	1.67779	1.13221	0.421224	67	39	37	163	109	43
Glyma.10G121000	Bott 59	CK	13.8681	0	6.93406	6.23198	2.2355	2.78773	0.00530782	0.0926221	0	0	0	0	25.4165	16.1879	Up	0	0	0	0	0.392012	0.251393	0	0	0	0	25	17
Glyma.10G122300	Bott 59	CK	1963.82	768.678	1366.25	1.35341	0.347722	3.89221	9.9335e-05	0.00476157	718.47	570.271	1017.29	1210.59	1678.5	3002.38	Up	12.4092	9.52882	16.5959	20.2049	28.1229	50.6502	738	571	980	1197	1651	3153
Glyma.10G126100	Bott 59	CK	10.2824	0	5.14122	5.80228	2.04687	2.8347	0.00458683	0.0838604	0	0	0	2.02271	4.06663	24.7579	Up	0	0	0	0.0325951	0.065786	0.403265	0	0	0	2	4	26
Glyma.10G128900	Bott 59	CK	730.008	330.53	530.269	1.1428	0.309043	3.69788	0.000217403	0.00869392	346.579	438.44	206.572	885.948	578.479	725.598	Up	1.93704	2.37066	1.09051	4.78485	3.13638	3.96109	356	439	199	876	569	762
Glyma.10G134100	Bott 59	CK	124.713	278.052	201.382	-1.15689	0.387264	-2.98734	0.00281418	0.0588011	331.976	137.824	364.356	124.397	139.282	110.459	Down	4.05589	1.62903	4.20462	1.46863	1.65074	1.31814	341	138	351	123	137	116
Glyma.10G135300	Bott 59	CK	58.7203	0	29.3601	8.31473	1.51036	5.50515	3.68849e-08	6.61006e-06	0	0	0	11.1249	49.8163	115.22	Up	0	0	0	0.138228	0.621371	1.44705	0	0	0	11	49	121
Glyma.10G136300	Bott 59	CK	89.5026	219.623	154.563	-1.29407	0.264278	-4.89663	9.74939e-07	0.00010553	183.025	226.71	249.133	82.9312	88.4493	97.1273	Down	4.12216	4.93981	5.29988	1.80491	1.93247	2.13668	188	227	240	82	87	102
Glyma.10G137300	Bott 59	CK	141.275	23.2034	82.2393	2.60752	0.480662	5.42485	5.80024e-08	9.82379e-06	15.5766	24.9681	29.0655	191.146	155.549	77.1305	Up	0.194259	0.301244	0.342379	2.30356	1.88183	0.939545	16	25	28	189	153	81
Glyma.10G138300	Bott 59	CK	68.239	21.0648	44.6519	1.6951	0.660184	2.56761	0.0102402	0.143266	24.3384	14.9809	23.8752	130.465	44.733	29.5191	Up	0.178037	0.106018	0.164962	0.922221	0.317431	0.210913	25	15	23	129	44	31
Glyma.10G140200	Bott 59	CK	139.492	58.9878	99.24	1.2409	0.52814	2.34957	0.0187953	0.209106	67.174	58.9247	50.8646	69.7836	258.231	90.4617	Up	0.993618	0.843217	0.710647	0.997459	3.70537	1.30697	69	59	49	69	254	95
Glyma.10G142300	Bott 59	CK	7.94378	0	3.97189	5.428	1.90244	2.85317	0.00432849	0.0803365	0	0	0	10.1136	6.09995	7.61783	Up	0	0	0	0.229308	0.138842	0.174584	0	0	0	10	6	8
Glyma.10G145300	Bott 59	CK	494.981	2561.75	1528.37	-2.37155	0.191237	-12.4011	2.57768e-35	5.56636e-31	2340.38	2321.03	3023.85	555.235	425.98	503.729	Down	23.7723	22.8081	29.0111	5.44984	4.19737	4.99762	2404	2324	2913	549	419	529
Glyma.10G147300	Bott 59	CK	23.7896	5.32123	14.5554	2.15816	1.09217	1.97604	0.0481508	0.357686	9.73537	0	6.22831	32.3634	29.4831	9.52229	Up	0.171723	0	0.103769	0.551639	0.504492	0.164059	10	0	6	32	29	10
Glyma.10G157500	Bott 59	CK	46.6452	14.3212	30.4832	1.70094	0.544986	3.12108	0.0018019	0.0424563	17.5237	12.9834	12.4566	51.5792	56.9329	31.4235	Up	0.113668	0.081475	0.0763191	0.323303	0.358244	0.19909	18	13	12	51	56	33
Glyma.10G165400	Bott 59	CK	191.607	408.968	300.287	-1.09285	0.263718	-4.14402	3.41273e-05	0.00200496	430.303	358.542	438.058	155.749	166.732	252.341	Down	7.31592	5.89737	7.03472	2.55884	2.7499	4.19048	442	359	422	154	164	265
Glyma.10G166000	Bott 59	CK	6526.54	2797.08	4661.81	1.22246	0.351338	3.47946	0.000502434	0.0165145	1792.28	1843.64	4755.32	6982.4	6463.91	6133.3	Up	10.3425	10.2925	25.9191	38.9357	36.1842	34.5697	1841	1846	4581	6904	6358	6441
Glyma.10G166900	Bott 59	CK	409.433	149.122	279.278	1.45809	0.230751	6.31891	2.63409e-10	8.61845e-08	134.348	143.816	169.202	390.384	359.897	478.019	Up	1.13049	1.17075	1.34481	3.17431	2.93776	3.92881	138	144	163	386	354	502
Glyma.10G169300	Bott 59	CK	107.558	709.904	408.731	-2.7223	0.330905	-8.22685	1.92206e-16	2.24356e-13	460.483	605.227	1064	112.261	104.716	105.697	Down	6.89332	8.76509	15.0445	1.62392	1.52066	1.54547	473	606	1025	111	103	111
Glyma.10G176400	Bott 59	CK	48.2996	144.446	96.3726	-1.5784	0.514016	-3.07072	0.00213546	0.0480072	148.951	132.83	151.556	17.1931	46.7663	80.9394	Down	2.23939	1.932	2.15218	0.249783	0.682061	1.18858	153	133	146	17	46	85
Glyma.10G177100	Bott 59	CK	26.8649	6.63872	16.7518	2.01343	0.7981	2.52277	0.0116433	0.155975	6.81476	9.98724	3.11416	15.1703	40.6663	24.7579	Up	0.0501453	0.0710966	0.0216442	0.10787	0.290281	0.177941	7	10	3	15	40	26
Glyma.10G184600	Bott 59	CK	52.3539	16.8398	34.5969	1.63695	0.803763	2.03661	0.0416895	0.33165	18.4972	3.9949	28.0274	59.67	79.2994	18.0923	Up	0.43814	0.0915454	0.627062	1.3658	1.82214	0.418586	19	4	27	59	78	19
Glyma.10G184700	Bott 59	CK	35.5109	10.6928	23.1019	1.73029	0.762736	2.26852	0.0232973	0.239226	13.6295	5.99234	12.4566	26.2953	64.0495	16.1879	Up	0.361719	0.153855	0.312257	0.67436	1.64896	0.419627	14	6	12	26	63	17
Glyma.10G190900	Bott 59	CK	1.35554	13.562	7.45879	-3.33566	1.54615	-2.15739	0.0309752	0.281589	25.312	4.99362	10.3805	0	4.06663	0	Down	0.465832	0.0889084	0.180444	0	0.072601	0	26	5	10	0	4	0
Glyma.10G191000	Bott 59	CK	87.9211	200.751	144.336	-1.18974	0.534641	-2.2253	0.0260611	0.255734	107.089	157.798	337.367	83.9426	42.6997	137.121	Down	1.61981	2.30911	4.81995	1.22695	0.626538	2.02584	110	158	325	83	42	144
Glyma.10G193500	Bott 59	CK	578.89	166.224	372.557	1.8001	0.430649	4.17997	2.91553e-05	0.00178103	124.613	201.742	172.317	826.278	677.095	233.296	Up	1.79	2.80358	2.33797	11.4694	9.43508	3.27327	128	202	166	817	666	245
Glyma.10G194800	Bott 59	CK	207.806	12.436	110.121	4.06464	0.674302	6.02793	1.66074e-09	4.42751e-07	13.6295	4.99362	18.6849	53.6019	276.531	293.286	Up	0.20888	0.0740381	0.270476	0.793816	4.11116	4.39026	14	5	18	53	272	308
Glyma.10G195700	Bott 59	CK	176.842	394.971	285.906	-1.15896	0.393545	-2.94491	0.0032305	0.0648958	447.827	182.766	554.32	179.01	152.499	199.016	Down	2.12789	0.840155	2.48783	0.82194	0.702926	0.923653	460	183	534	177	150	209
Glyma.10G198200	Bott 59	CK	106.273	545.34	325.806	-2.35764	0.243168	-9.69554	3.14976e-22	1.13363e-18	497.477	532.32	606.222	91.0221	93.5326	134.264	Down	10.3107	10.6736	11.8677	1.823	1.88054	2.71805	511	533	584	90	92	141
Glyma.10G198800	Bott 59	CK	10.3074	0	5.15372	5.80496	2.40832	2.41037	0.0159362	0.188257	0	0	0	0	7.11661	23.8057	Up	0	0	0	0	0.174696	0.588396	0	0	0	0	7	25
Glyma.10G204100	Bott 59	CK	3160.43	1353.15	2256.79	1.22382	0.33014	3.70697	0.000209752	0.00849487	1204.27	1251.4	1603.79	5040.6	2050.6	2390.09	Up	9.45694	9.50712	11.8959	38.2503	15.6212	18.3327	1237	1253	1545	4984	2017	2510
Glyma.10G206800	Bott 59	CK	221.557	19.7993	120.678	3.48538	0.599761	5.81129	6.19935e-09	1.43948e-06	13.6295	23.9694	21.7991	59.67	290.764	314.235	Up	0.56497	0.961226	0.853501	2.39015	11.692	12.7228	14	24	21	59	286	330
Glyma.10G208800	Bott 59	CK	4996.22	2233.51	3614.87	1.16157	0.232336	4.99952	5.74743e-07	6.91437e-05	1964.6	2047.38	2688.55	6495.94	4068.67	4424.05	Up	11.7942	11.891	15.2453	37.6845	23.6948	25.9417	2018	2050	2590	6423	4002	4646
Glyma.10G209700	Bott 59	CK	27.7676	4.03422	15.9009	2.78609	1.06356	2.61959	0.0088036	0.130301	0	8.98851	3.11416	16.1817	22.3665	44.7547	Up	0	0.171648	0.0580613	0.308655	0.42828	0.862874	0	9	3	16	22	47
Glyma.10G213000	Bott 59	CK	338.262	132.947	235.605	1.34739	0.451869	2.98181	0.00286549	0.0595275	112.93	146.812	139.099	570.405	145.382	299	Up	1.55546	1.95629	1.80964	7.59197	1.94251	4.02254	116	147	134	564	143	314
Glyma.10G214600	Bott 59	CK	133.879	461.713	297.796	-1.78586	0.25072	-7.12293	1.05654e-12	5.74623e-10	408.885	541.308	434.944	158.783	105.732	137.121	Down	7.46187	9.55685	7.49721	2.8001	1.8718	2.44417	420	542	419	157	104	144
Glyma.10G224500	Bott 59	CK	917.05	2385.42	1651.24	-1.37913	0.264076	-5.22246	1.7656e-07	2.55031e-05	1659.88	2164.23	3332.15	988.095	924.143	838.913	Down	13.6699	17.2432	25.92	7.86343	7.383	6.74821	1705	2167	3210	977	909	881
Glyma.10G225400	Bott 59	CK	23.7216	6.95115	15.3364	1.76556	0.80383	2.19643	0.0280612	0.266008	10.7089	5.99234	4.15221	34.3861	24.3998	12.379	Up	0.100997	0.0546743	0.0369881	0.313379	0.22323	0.114033	11	6	4	34	24	13
Glyma.10G228900	Bott 59	CK	68.7564	146.586	107.671	-1.09228	0.481422	-2.26886	0.023277	0.239119	141.163	193.752	104.843	106.192	31.5164	68.5605	Down	0.619204	0.822213	0.434385	0.450122	0.134108	0.293744	145	194	101	105	31	72
Glyma.10G230000	Bott 59	CK	1268.88	2671	1969.94	-1.07379	0.355536	-3.02019	0.00252614	0.0543063	1287.02	2677.58	4048.4	1460.4	1246.42	1099.82	Down	11.719	23.587	34.8186	12.85	11.0097	9.78165	1322	2681	3900	1444	1226	1155
Glyma.10G230400	Bott 59	CK	50.7556	111.102	80.9287	-1.13091	0.333327	-3.39279	0.000691835	0.0210448	97.3537	123.842	112.11	60.6814	47.7829	43.8025	Down	1.46873	1.80751	1.59754	0.884642	0.699304	0.645461	100	124	108	60	47	46
Glyma.10G230600	Bott 59	CK	444.929	1345.74	895.337	-1.59689	0.410673	-3.88846	0.000100881	0.00479069	671.74	1815.68	1549.81	681.654	374.13	279.003	Down	12.8093	33.4955	27.9141	12.5606	6.92071	5.19655	690	1818	1493	674	368	293
Glyma.10G231200	Bott 59	CK	197.24	486.406	341.823	-1.30286	0.313874	-4.1509	3.31176e-05	0.00196472	599.699	553.293	306.225	184.067	241.965	165.688	Down	7.86193	7.01739	3.79191	2.33182	3.07718	2.12163	616	554	295	182	238	174
Glyma.10G231500	Bott 59	CK	628.48	1411.85	1020.16	-1.16778	0.279874	-4.17251	3.01261e-05	0.00182647	1356.14	1875.6	1003.8	799.983	524.596	560.863	Down	9.51636	12.7331	6.65325	5.42465	3.57106	3.8442	1393	1878	967	791	516	589
Glyma.10G234700	Bott 59	CK	2.02271	25.8846	13.9537	-3.68474	1.40412	-2.62423	0.00868444	0.129093	6.81476	19.9745	50.8646	6.06814	0	0	Down	0.0762002	0.216075	0.537207	0.065567	0	0	7	20	49	6	0	0
Glyma.10G236000	Bott 59	CK	31.8075	89.3026	60.5551	-1.49041	0.62498	-2.38472	0.0170919	0.19684	154.792	79.8979	33.2177	46.5224	20.3332	28.5669	Down	1.54083	0.769421	0.312316	0.447497	0.196342	0.277747	159	80	32	46	20	30
Glyma.10G237800	Bott 59	CK	62.8011	230.776	146.789	-1.87897	0.521958	-3.59985	0.000318397	0.0116241	244.358	354.547	93.4247	65.7382	87.4326	35.2325	Down	3.15128	4.42342	1.138	0.819223	1.0938	0.443799	251	355	90	65	86	37
Glyma.10G241100	Bott 59	CK	69.3566	154.647	112.002	-1.15637	0.398574	-2.90126	0.0037167	0.0718214	213.205	143.816	106.919	49.5565	67.0995	91.414	Down	3.38056	2.20609	1.60129	0.759305	1.03208	1.41575	219	144	103	49	66	96
Glyma.10G243800	Bott 59	CK	48.0481	703.808	375.928	-3.87177	0.437919	-8.84129	9.46224e-19	1.85757e-15	1179.93	544.304	387.193	31.352	51.8496	60.9426	Down	22.0175	9.82604	6.82435	0.56533	0.938561	1.11075	1212	545	373	31	51	64
Glyma.10G245800	Bott 59	CK	262.689	95.0196	178.854	1.46685	0.691665	2.12076	0.0339422	0.295674	39.915	206.736	38.4079	482.417	119.966	185.685	Up	0.505024	2.53055	0.459005	5.89824	1.47244	2.29474	41	207	37	477	118	195
Glyma.10G246300	Bott 59	CK	45.317	20.367	32.842	1.15339	0.459494	2.51013	0.0120687	0.1594	20.4443	21.9719	18.6849	45.511	44.733	45.707	Up	0.169008	0.175723	0.145898	0.36356	0.35873	0.369063	21	22	18	45	44	48
Glyma.10G246800	Bott 59	CK	967.325	1987.06	1477.19	-1.0384	0.243624	-4.26229	2.02343e-05	0.00132209	1725.11	1824.67	2411.39	1131.71	692.344	1077.92	Down	28.8509	29.5224	38.0919	18.2895	11.2323	17.6081	1772	1827	2323	1119	681	1132
Glyma.10G247600	Bott 59	CK	134.956	55.0265	94.9913	1.2943	0.360116	3.59412	0.000325485	0.0118428	63.2799	50.9349	50.8646	94.0561	141.316	169.497	Up	0.832722	0.648446	0.632223	1.19604	1.80397	2.1786	65	51	49	93	139	178
Glyma.10G251500	Bott 59	CK	61.0713	3.37415	32.2227	4.18397	0.950211	4.4032	1.06666e-05	0.000783472	3.89415	0	6.22831	23.2612	44.733	115.22	Up	0.0451374	0	0.0681892	0.260544	0.502987	1.30447	4	0	6	23	44	121
Glyma.10G253300	Bott 59	CK	67.4424	140.848	104.145	-1.06365	0.441955	-2.4067	0.0160974	0.189436	108.063	185.763	128.718	100.124	65.0661	37.1369	Down	0.114563	0.190524	0.128893	0.102573	0.0669156	0.0384553	111	186	124	99	64	39
Glyma.10G255000	Bott 59	CK	248.256	118.315	183.285	1.0687	0.331536	3.22349	0.0012664	0.0326146	103.195	170.782	80.9681	272.055	231.798	240.914	Up	0.962295	1.54069	0.713156	2.45149	2.09684	2.19429	106	171	78	269	228	253
Glyma.10G261000	Bott 59	CK	10.9276	51.3176	31.1226	-2.23308	0.598747	-3.72959	0.000191793	0.00792666	76.9094	46.94	30.1035	11.1249	11.1832	10.4745	Down	0.850145	0.501974	0.314305	0.118832	0.119918	0.113092	79	47	29	11	11	11
Glyma.10G261100	Bott 59	CK	86.0511	201.753	143.902	-1.22898	0.317123	-3.87539	0.000106454	0.00499202	264.802	158.797	181.659	81.9199	76.2494	99.984	Down	0.737979	0.428143	0.47819	0.220615	0.206141	0.272167	272	159	175	81	75	105
Glyma.10G262600	Bott 59	CK	26.7507	88.9783	57.8645	-1.73256	0.620837	-2.79069	0.00525961	0.0921817	48.6768	45.9413	172.317	31.352	20.3332	28.5669	Down	0.672583	0.614117	2.24891	0.418614	0.272542	0.385539	50	46	166	31	20	30
Glyma.10G264100	Bott 59	CK	705.028	332.332	518.68	1.08517	0.336594	3.22398	0.00126422	0.0326044	245.331	392.498	359.166	1045.74	465.63	603.713	Up	4.46776	6.9151	6.17806	18.4028	8.22586	10.7386	252	393	346	1034	458	634
Glyma.10G266300	Bott 59	CK	1225.16	3945.99	2585.58	-1.68738	0.29407	-5.73803	9.57817e-09	2.04788e-06	2481.55	4522.22	4834.21	1567.6	926.176	1181.72	Down	48.7072	85.871	89.6225	29.7324	17.6347	22.6551	2549	4528	4657	1550	911	1241
Glyma.10G272000	Bott 59	CK	114.504	277.317	195.91	-1.27637	0.403838	-3.16059	0.00157451	0.0384841	247.278	283.638	301.035	188.112	63.0328	92.3662	Down	2.02974	2.25238	2.33395	1.49209	0.501909	0.740541	254	284	290	186	62	97
Glyma.10G279200	Bott 59	CK	52.0173	107.83	79.9238	-1.04946	0.445271	-2.35689	0.0184288	0.207049	87.6183	125.839	110.034	47.5337	29.4831	79.035	Down	0.876678	1.21811	1.0399	0.45959	0.286169	0.772408	90	126	106	47	29	83
Glyma.10G281000	Bott 59	CK	65.8312	138.348	102.09	-1.07112	0.330835	-3.23761	0.00120536	0.0313417	125.586	135.826	153.632	83.9426	48.7996	64.7516	Down	0.516155	0.540066	0.596403	0.333384	0.194562	0.259939	129	136	148	83	48	68
Glyma.10G290300	Bott 59	CK	319.419	126.401	222.91	1.33763	0.36008	3.71482	0.000203349	0.00831793	156.739	70.9094	151.556	239.691	354.814	363.751	Up	2.04252	0.893955	1.86544	3.01831	4.48531	4.62993	161	71	146	237	349	382
Glyma.10G290500	Bott 59	CK	32.2814	145.566	88.9234	-2.17238	0.631741	-3.43871	0.000584485	0.0185613	128.507	213.727	94.4627	52.5905	7.11661	37.1369	Down	1.43415	2.30756	0.995752	0.567154	0.0770455	0.404816	132	214	91	52	7	39
Glyma.10G295300	Bott 59	CK	1345.28	190.434	767.855	2.82107	0.487359	5.78848	7.10265e-09	1.60605e-06	115.851	111.857	343.595	1535.24	1878.78	621.805	Up	1.19558	1.11678	3.34925	15.3101	18.8088	6.26781	119	112	331	1518	1848	653
Glyma.10G296400	Bott 59	CK	64.6757	133.63	99.1528	-1.0452	0.527816	-1.98024	0.0476764	0.355731	168.422	106.863	125.604	32.3634	41.683	119.981	Down	1.56802	0.962511	1.10453	0.291159	0.376458	1.09106	173	107	121	32	41	126
Glyma.11G006300	Bott 59	CK	39.7621	91.0402	65.4011	-1.19561	0.500198	-2.39027	0.0168361	0.195046	83.7242	119.847	69.5495	62.7041	21.3498	35.2325	Down	4.08298	5.65427	3.20362	2.95492	1.01001	1.67823	86	120	67	62	21	37
Glyma.11G010600	Bott 59	CK	14.8744	0	7.43722	6.33309	1.61348	3.92511	8.66899e-05	0.00426753	0	0	0	18.2044	11.1832	15.2357	Up	0	0	0	0.439402	0.270978	0.371711	0	0	0	18	11	16
Glyma.11G014200	Bott 59	CK	106.24	405.139	255.69	-1.93105	0.518962	-3.72098	0.000198453	0.00815507	302.77	469.4	443.248	189.124	31.5164	98.0796	Down	2.92843	4.39227	4.04939	1.76763	0.295708	0.926579	311	470	427	187	31	103
Glyma.11G014300	Bott 59	CK	16.3271	51.6281	33.9776	-1.65692	0.736765	-2.24891	0.024518	0.246947	22.3913	35.9541	96.5388	9.10221	13.2166	26.6624	Down	0.208465	0.323836	0.848937	0.0818886	0.119365	0.242457	23	36	93	9	13	28
Glyma.11G017500	Bott 59	CK	10.8072	0	5.40362	5.87127	2.36025	2.48756	0.0128621	0.165557	0	0	0	21.2385	11.1832	0	Up	0	0	0	0.429972	0.227282	0	0	0	0	21	11	0
Glyma.11G018100	Bott 59	CK	11.3524	1.29805	6.3252	3.11137	1.52017	2.04672	0.0406851	0.327582	3.89415	0	0	11.1249	16.2665	6.6656	Up	0.0467239	0	0	0.128988	0.189333	0.0781175	4	0	0	11	16	7
Glyma.11G021500	Bott 59	CK	90.4548	206.988	148.721	-1.19478	0.42088	-2.83875	0.004529	0.0832708	139.216	287.632	194.116	137.544	68.1161	65.7038	Down	1.26433	2.52717	1.66515	1.20709	0.600104	0.582834	143	288	187	136	67	69
Glyma.11G022600	Bott 59	CK	310.545	693.787	502.166	-1.15914	0.265346	-4.36841	1.25157e-05	0.000891982	725.285	702.103	653.973	316.555	209.432	405.649	Down	8.2476	7.72403	7.02424	3.4785	2.31029	4.5056	745	703	630	313	206	426
Glyma.11G024100	Bott 59	CK	2.71109	23.6138	13.1624	-3.13154	1.34068	-2.33579	0.0195022	0.213776	22.3913	34.9553	13.4947	0	8.13327	0	Down	0.421893	0.637177	0.240163	0	0.148659	0	23	35	13	0	8	0
Glyma.11G025700	Bott 59	CK	676.565	1396.51	1036.54	-1.04579	0.272927	-3.83177	0.000127225	0.00577782	1583.94	1448.15	1157.43	942.584	595.762	491.35	Down	13.0015	11.4998	8.97364	7.47649	4.74385	3.93937	1627	1450	1115	932	586	516
Glyma.11G029100	Bott 59	CK	76.6007	21.3506	48.9756	1.84216	0.634029	2.90549	0.0036668	0.0710915	14.6031	35.9541	13.4947	43.4883	130.132	56.1815	Up	0.149992	0.35727	0.130921	0.431639	1.29662	0.563638	15	36	13	43	128	59
Glyma.11G033300	Bott 59	CK	37.7436	14.7543	26.249	1.35488	0.667731	2.02908	0.0424506	0.334318	16.5501	7.98979	19.723	32.3634	58.9662	21.9013	Up	0.144573	0.0675222	0.162735	0.27319	0.499683	0.18687	17	8	19	32	58	23
Glyma.11G035400	Bott 59	CK	223.675	460.78	342.227	-1.04281	0.284117	-3.67035	0.00024222	0.00948434	432.25	388.504	561.586	300.373	184.015	186.637	Down	7.39961	6.43417	9.08052	4.96887	3.05585	3.12071	444	389	541	297	181	196
Glyma.11G036900	Bott 59	CK	1557.3	3276.39	2416.84	-1.07299	0.173677	-6.17805	6.48971e-10	1.94642e-07	2785.29	3171.95	3871.93	1644.47	1477.2	1550.23	Down	28.6592	31.575	37.6307	16.3509	14.7448	15.5802	2861	3176	3730	1626	1453	1628
Glyma.11G037800	Bott 59	CK	12.8553	36.8953	24.8753	-1.52056	0.575204	-2.64352	0.00820493	0.124556	47.7033	34.9553	28.0274	10.1136	13.2166	15.2357	Down	1.01405	0.718866	0.562748	0.207749	0.272542	0.31634	49	35	27	10	13	16
Glyma.11G038600	Bott 59	CK	270.938	1585.31	928.126	-2.5488	0.944093	-2.69973	0.00693957	0.112168	488.716	927.814	3339.41	429.826	273.481	109.506	Down	7.18013	13.1875	46.3412	6.10229	3.89769	1.57144	502	929	3217	425	269	115
Glyma.11G040600	Bott 59	CK	28.8828	163.86	96.3715	-2.50299	0.566459	-4.41866	9.93129e-06	0.000743383	189.84	245.686	56.0548	21.2385	25.4165	39.9936	Down	2.73826	3.4284	0.763696	0.296029	0.355637	0.563456	195	246	54	21	25	42
Glyma.11G043700	Bott 59	CK	123.781	523.152	323.467	-2.07826	0.380918	-5.45592	4.87205e-08	8.38323e-06	373.838	638.185	557.434	123.385	66.0828	181.876	Down	3.13057	5.17023	4.40914	0.998453	0.536825	1.48764	384	639	537	122	65	191
Glyma.11G045600	Bott 59	CK	2.63782	36.2565	19.4471	-3.77788	0.88733	-4.25759	2.06646e-05	0.00134007	27.259	38.9502	42.5601	5.05678	0	2.85669	Down	0.293128	0.405211	0.432286	0.0525467	0	0.0300049	28	39	41	5	0	3
Glyma.11G048300	Bott 59	CK	3400.75	8546.18	5973.46	-1.32942	0.350584	-3.79202	0.000149426	0.00651215	4669.08	11420.4	9549.04	4783.72	2349.5	3069.03	Down	14.6623	34.6958	28.3238	14.5164	7.15732	9.41358	4796	11435	9199	4730	2311	3223
Glyma.11G055100	Bott 59	CK	24.7315	101.884	63.308	-2.04292	0.86611	-2.35873	0.0183377	0.206671	22.3913	55.9285	227.333	50.5678	12.1999	11.4267	Down	0.295998	0.715263	2.83852	0.645961	0.156448	0.147541	23	56	219	50	12	12
Glyma.11G056200	Bott 59	CK	472.002	960.669	716.335	-1.02531	0.287776	-3.5629	0.000366787	0.0129952	665.899	978.749	1237.36	591.643	461.563	362.799	Down	6.8925	9.80085	12.0972	5.91769	4.63451	3.6679	684	980	1192	585	454	381
Glyma.11G057100	Bott 59	CK	85.5405	24.2497	54.8951	1.81811	0.847564	2.1451	0.031945	0.286214	24.3384	35.9541	12.4566	8.09085	135.216	113.315	Up	0.686755	0.981479	0.331994	0.220611	3.70118	3.12306	25	36	12	8	133	119
Glyma.11G057200	Bott 59	CK	265.248	722.416	493.832	-1.44487	0.344241	-4.19728	2.70139e-05	0.00166377	785.644	660.156	721.446	143.613	253.148	398.984	Down	17.1403	13.9336	14.8668	3.02766	5.3576	8.50216	807	661	695	142	249	419
Glyma.11G057800	Bott 59	CK	17.209	50.7978	34.0034	-1.56174	0.497443	-3.13953	0.00169218	0.0403837	59.3857	36.9528	56.0548	15.1703	19.3165	17.1401	Down	0.788631	0.474748	0.703113	0.194675	0.248843	0.222325	61	37	54	15	19	18
Glyma.11G059800	Bott 59	CK	0	13.3163	6.65816	-6.18801	2.92396	-2.11632	0.0343179	0.297365	0	39.949	0	0	0	0	Down	0	0.455249	0	0	0	0	0	40	0	0	0	0
Glyma.11G066500	Bott 59	CK	20.1245	64.3331	42.2288	-1.67824	0.716827	-2.3412	0.0192216	0.212155	28.2326	59.9234	104.843	33.3748	20.3332	6.6656	Down	0.288962	0.59335	1.01356	0.33009	0.201883	0.0666364	29	60	101	33	20	7
Glyma.11G067100	Bott 59	CK	92.6081	41.8048	67.2065	1.14842	0.514337	2.23282	0.025561	0.253062	24.3384	42.9451	58.1309	142.601	75.2327	59.9904	Up	0.427576	0.729892	0.964603	2.42085	1.28213	1.0294	25	43	56	141	74	63
Glyma.11G067900	Bott 59	CK	0	7.6233	3.81165	-5.38366	2.60013	-2.07054	0.038402	0.317356	3.89415	18.9758	0	0	0	0	Down	0.0878192	0.414	0	0	0	0	4	19	0	0	0	0
Glyma.11G069700	Bott 59	CK	18.9823	68.6905	43.8364	-1.85675	0.541577	-3.42842	0.000607095	0.0190413	60.3593	42.9451	102.767	19.2158	24.3998	13.3312	Down	1.24655	0.858034	2.00467	0.383485	0.48883	0.268917	62	43	99	19	24	14
Glyma.11G070500	Bott 59	CK	3163.51	1219.19	2191.35	1.37577	0.336528	4.08812	4.34879e-05	0.0024302	845.03	831.937	1980.6	2617.39	3409.87	3463.26	Up	9.59675	9.14043	21.2457	28.724	37.566	38.4166	868	833	1908	2588	3354	3637
Glyma.11G083700	Bott 59	CK	13.0791	0	6.53957	6.14625	1.74699	3.5182	0.000434483	0.0148421	0	0	0	17.1931	17.2832	4.76114	Up	0	0	0	0.32032	0.323247	0.0896603	0	0	0	17	17	5
Glyma.11G083800	Bott 59	CK	374.42	797.897	586.158	-1.09094	0.217521	-5.01534	5.29395e-07	6.45877e-05	813.877	767.02	812.795	307.452	341.597	474.21	Down	7.87629	7.18115	7.42959	2.87518	3.20687	4.48246	836	768	783	304	336	498
Glyma.11G085200	Bott 59	CK	194.351	96.6186	145.485	1.00828	0.459101	2.19621	0.028077	0.2661	69.1211	114.853	105.881	330.714	135.216	117.124	Up	1.00032	1.60804	1.44733	4.62492	1.89828	1.65561	71	115	102	327	133	123
Glyma.11G085400	Bott 59	CK	270.858	723.769	497.314	-1.41806	0.473651	-2.9939	0.00275437	0.0577592	315.426	742.052	1113.83	439.94	200.282	172.353	Down	2.12602	4.83869	7.09103	2.86541	1.30953	1.13468	324	743	1073	435	197	181
Glyma.11G086200	Bott 59	CK	374.326	0	187.163	10.9862	3.90699	2.81193	0.0049245	0.0880316	0	0	0	276.1	846.876	0	Up	0	0	0	5.8281	17.9457	0	0	0	0	273	833	0
Glyma.11G093100	Bott 59	CK	38.5234	0	19.2617	7.7057	3.90905	1.97125	0.0486957	0.359513	0	0	0	62.7041	52.8662	0	Up	0	0	0	0.546301	0.462376	0	0	0	0	62	52	0
Glyma.11G093900	Bott 59	CK	138.188	296.553	217.371	-1.10172	0.258881	-4.25569	2.08407e-05	0.00134946	307.638	324.585	257.437	164.851	108.782	140.93	Down	1.92451	1.96442	1.52115	0.996545	0.660153	0.861126	316	325	248	163	107	148
Glyma.11G096600	Bott 59	CK	178.621	485.097	331.859	-1.44179	0.215207	-6.69954	2.09079e-11	8.85286e-09	462.43	541.308	451.553	209.351	163.682	162.831	Down	4.52293	5.12204	4.17161	1.97867	1.55303	1.55559	475	542	435	207	161	171
Glyma.11G096700	Bott 59	CK	2450.08	6667.31	4558.7	-1.44425	0.329993	-4.3766	1.20544e-05	0.000863378	3304.18	7495.42	9202.33	2733.7	2120.75	2495.79	Down	33.7392	74.044	88.7541	26.9739	21.007	24.892	3394	7505	8865	2703	2086	2621
Glyma.11G096900	Bott 59	CK	8.45448	0	4.22724	5.51689	2.47989	2.22465	0.0261047	0.255734	0	0	0	10.1136	15.2499	0	Up	0	0	0	0.396611	0.600354	0	0	0	0	10	15	0
Glyma.11G107000	Bott 59	CK	220.898	48.4568	134.677	2.19003	0.56764	3.85813	0.000114256	0.00529881	21.4178	41.9464	82.0061	364.088	189.098	109.506	Up	0.18101	0.342962	0.654627	2.97343	1.55031	0.903959	22	42	79	360	186	115
Glyma.11G115500	Bott 59	CK	76.8733	36.5553	56.7143	1.07331	0.517138	2.07547	0.037943	0.31526	17.5237	58.9247	33.2177	63.7154	79.2994	87.605	Up	0.124728	0.405751	0.22332	0.438234	0.547535	0.609045	18	59	32	63	78	92
Glyma.11G117400	Bott 59	CK	1405.57	608.556	1007.06	1.208	0.313535	3.85284	0.000116755	0.0053775	354.367	570.271	901.029	1514	1386.72	1315.98	Up	7.06698	11.0024	16.9723	29.1763	26.8271	25.6337	364	571	868	1497	1364	1382
Glyma.11G117600	Bott 59	CK	5353.99	1283.66	3318.82	2.06046	0.282206	7.30127	2.85062e-13	1.75879e-10	921.939	1485.1	1443.93	3648.97	5375.07	7037.92	Up	15.0853	23.5089	22.3162	57.6962	85.3182	112.481	947	1487	1391	3608	5287	7391
Glyma.11G121800	Bott 59	CK	7.7661	0	3.88305	5.39442	2.54566	2.11907	0.0340848	0.296135	0	0	0	16.1817	7.11661	0	Up	0	0	0	0.269272	0.118883	0	0	0	0	16	7	0
Glyma.11G121900	Bott 59	CK	70.4791	286.865	178.672	-2.02589	0.398005	-5.09011	3.57859e-07	4.62742e-05	278.432	294.624	287.54	117.317	42.6997	51.4203	Down	4.28977	4.39144	4.18442	1.74663	0.638182	0.773808	286	295	277	116	42	54
Glyma.11G123300	Bott 59	CK	93.871	42.3575	68.1142	1.14982	0.572577	2.00816	0.0446266	0.343133	15.5766	41.9464	69.5495	131.476	70.1494	79.9872	Up	0.300316	0.782394	1.26655	2.4495	1.312	1.50629	16	42	67	130	69	84
Glyma.11G124200	Bott 59	CK	7.12097	0	3.56049	5.2714	2.58601	2.03843	0.041507	0.330868	0	0	0	7.07949	0	14.2834	Up	0	0	0	0.0620325	0	0.126505	0	0	0	7	0	15
Glyma.11G124700	Bott 59	CK	796.051	1946.59	1371.32	-1.28991	0.247152	-5.21912	1.79776e-07	2.5714e-05	1363.93	2562.73	1913.13	800.994	733.011	854.149	Down	38.6109	70.1852	51.1546	21.9115	20.1295	23.6176	1401	2566	1843	792	721	897
Glyma.11G127100	Bott 59	CK	867.118	1783.4	1325.26	-1.04023	0.247385	-4.2049	2.61201e-05	0.00162411	2096.02	1347.28	1906.9	649.291	946.509	1005.55	Down	20.8166	12.9448	17.888	6.23125	9.11888	9.75439	2153	1349	1837	642	931	1056
Glyma.11G128900	Bott 59	CK	6.64179	0	3.3209	5.1694	2.03783	2.53672	0.0111896	0.151637	0	0	0	4.04543	10.1666	5.71337	Up	0	0	0	0.0302482	0.0763117	0.0431804	0	0	0	4	10	6
Glyma.11G129500	Bott 59	CK	440.47	2048.21	1244.34	-2.21731	0.749258	-2.95934	0.00308303	0.0626929	1464.2	3166.95	1513.48	874.823	195.198	251.388	Down	12.9398	27.0766	12.6336	7.47089	1.67343	2.16998	1504	3171	1458	865	192	264
Glyma.11G129600	Bott 59	CK	286.189	1152.83	719.51	-2.01037	0.362919	-5.53946	3.03413e-08	5.52984e-06	1044.61	1702.82	711.066	407.577	219.598	231.392	Down	9.22698	14.5513	5.93251	3.47889	1.88166	1.99635	1073	1705	685	403	216	243
Glyma.11G129700	Bott 59	CK	432.94	2629.47	1531.21	-2.6027	0.444733	-5.85227	4.84919e-09	1.15708e-06	1994.78	3648.34	2245.31	807.062	231.798	259.958	Down	18.752	33.1797	19.9365	7.33136	2.11382	2.38693	2049	3653	2163	798	228	273
Glyma.11G129800	Bott 59	CK	300.286	2091.96	1196.12	-2.80067	0.453099	-6.18113	6.36435e-10	1.92217e-07	1560.58	2835.38	1879.91	567.371	153.515	179.971	Down	17.2176	30.2637	19.5905	6.04893	1.64302	1.93942	1603	2839	1811	561	151	189
Glyma.11G130100	Bott 59	CK	27.3294	5.59227	16.4608	2.28281	0.977102	2.33631	0.0194751	0.213588	7.78829	8.98851	0	29.3293	34.5664	18.0923	Up	0.0720472	0.0804427	0	0.262181	0.310194	0.163475	8	9	0	29	34	19
Glyma.11G130200	Bott 59	CK	52.0702	140.476	96.2734	-1.43183	0.448333	-3.19368	0.00140471	0.0354187	77.8829	185.763	157.784	71.8063	39.6497	44.7547	Down	0.442969	1.02215	0.847646	0.394655	0.218764	0.248629	80	186	152	71	39	47
Glyma.11G130600	Bott 59	CK	272.474	112.824	192.649	1.27295	0.257267	4.94796	7.49957e-07	8.59149e-05	111.957	99.8724	126.642	251.828	239.931	325.662	Up	0.727022	0.627432	0.776779	1.58025	1.51143	2.0656	115	100	122	249	236	342
Glyma.11G136600	Bott 59	CK	477.719	205.517	341.618	1.21772	0.238523	5.10525	3.30359e-07	4.36327e-05	168.422	218.721	229.41	421.736	438.18	573.242	Up	0.934415	1.17396	1.20219	2.26103	2.35829	3.10643	173	219	221	417	431	602
Glyma.11G140500	Bott 59	CK	1144.55	4011.52	2578.03	-1.80958	0.235165	-7.69494	1.41557e-14	1.21602e-11	4019.73	4375.41	3639.41	1410.84	1236.26	786.541	Down	29.3799	30.9382	25.1249	9.96448	8.76528	5.61508	4129	4381	3506	1395	1216	826
Glyma.11G142500	Bott 59	CK	3.95925	29.6899	16.8246	-2.90555	0.934576	-3.10895	0.00187756	0.0437142	36.9944	21.9719	30.1035	0	7.11661	4.76114	Down	0.669507	0.38469	0.514585	0	0.124939	0.0841614	38	22	29	0	7	5
Glyma.11G143100	Bott 59	CK	679.322	1441.49	1060.41	-1.08529	0.21076	-5.14943	2.61281e-07	3.57103e-05	1493.41	1626.92	1204.14	735.256	541.879	760.831	Down	24.8328	26.1721	18.9124	11.8144	8.74086	12.3571	1534	1629	1160	727	533	799
Glyma.11G144300	Bott 59	CK	29.0744	60.2378	44.6561	-1.05027	0.441776	-2.37737	0.0174365	0.199805	48.6768	73.9056	58.1309	22.2498	33.5497	31.4235	Down	0.547806	0.804646	0.61792	0.241966	0.366267	0.345415	50	74	56	22	33	33
Glyma.11G144600	Bott 59	CK	339.401	722.297	530.849	-1.0891	0.288297	-3.77771	0.00015828	0.00683594	638.64	600.233	928.019	371.168	232.815	414.219	Down	4.35682	3.96148	5.97986	2.44685	1.54074	2.76011	656	601	894	367	229	435
Glyma.11G148600	Bott 59	CK	445.65	212.428	329.039	1.0689	0.518872	2.06005	0.0393941	0.322494	99.3008	388.504	149.48	717.052	270.431	349.468	Up	1.58171	5.98678	2.24893	11.0369	4.17864	5.43706	102	389	144	709	266	367
Glyma.11G151000	Bott 59	CK	198.208	415.133	306.671	-1.06586	0.256552	-4.15456	3.25914e-05	0.0019415	362.156	504.356	378.889	186.09	165.715	242.818	Down	7.67974	10.3469	7.58899	3.81327	3.40893	5.02939	372	505	365	184	163	255
Glyma.11G153000	Bott 59	CK	401.058	1121.72	761.391	-1.48363	0.323804	-4.58189	4.60798e-06	0.0003887	593.857	1325.31	1446.01	416.679	359.897	426.598	Down	2.79205	6.02811	6.42143	1.89307	1.64143	1.95904	610	1327	1393	412	354	448
Glyma.11G155000	Bott 59	CK	31.8413	8.10041	19.9709	1.979	0.682934	2.89779	0.00375799	0.0724112	3.89415	8.98851	11.4186	39.4429	28.4664	27.6146	Up	0.0874792	0.195346	0.242284	0.85622	0.62034	0.605919	4	9	11	39	28	29
Glyma.11G155600	Bott 59	CK	6.30114	0.346017	3.32358	4.13171	1.86608	2.21411	0.0268212	0.259829	0	0	1.03805	5.05678	8.13327	5.71337	Up	0	0	0.0221689	0.110485	0.178391	0.126176	0	0	1	5	8	6
Glyma.11G157100	Bott 59	CK	216.953	775.949	496.451	-1.83833	0.272151	-6.75483	1.43001e-11	6.23845e-09	647.402	663.153	1017.29	262.953	170.799	217.108	Down	13.9841	13.8579	20.7551	5.48859	3.57889	4.58055	665	664	980	260	168	228
Glyma.11G157200	Bott 59	CK	102.213	474.469	288.341	-2.21446	0.28027	-7.90116	2.76315e-15	2.65195e-12	398.177	457.416	567.814	129.454	76.2494	100.936	Down	6.73682	7.4871	9.07415	2.11649	1.25147	1.66805	409	458	547	128	75	106
Glyma.11G158700	Bott 59	CK	0	4.38127	2.19064	-4.58325	2.31001	-1.98408	0.0472465	1	2.92061	3.9949	6.22831	0	0	0	Down	0.201775	0.267007	0.406429	0	0	0	3	4	6	0	0	0
Glyma.11G163100	Bott 59	CK	8.11262	55.0447	31.5787	-2.75773	0.930792	-2.96278	0.00304878	0.0622277	63.2799	75.903	25.9513	9.10221	0	15.2357	Down	2.48129	2.87935	0.96115	0.344891	0	0.583519	65	76	25	9	0	16
Glyma.11G168800	Bott 59	CK	224.864	83.0833	153.974	1.43759	0.410094	3.50551	0.000455738	0.0153772	47.7033	74.9043	126.642	278.123	230.781	165.688	Up	0.349981	0.531652	0.877599	1.97177	1.64249	1.18732	49	75	122	275	227	174
Glyma.11G174500	Bott 59	CK	608.337	266.423	437.38	1.19108	0.472707	2.51971	0.0117453	0.156564	194.707	358.542	246.018	1141.82	337.531	345.659	Up	1.18691	2.11446	1.41653	6.72602	1.99597	2.0581	200	359	237	1129	332	363
Glyma.11G178300	Bott 59	CK	842.074	1740.33	1291.2	-1.04727	0.2004	-5.22591	1.73303e-07	2.51167e-05	1344.45	2071.35	1805.17	865.721	823.493	837.009	Down	13.1425	19.5888	16.6675	8.17772	7.80899	7.99177	1381	2074	1739	856	810	879
Glyma.11G179200	Bott 59	CK	39.4472	82.6235	61.0353	-1.06915	0.478373	-2.23496	0.0254197	0.252308	102.221	70.9094	74.7398	39.4429	57.9495	20.949	Down	0.480988	0.32279	0.332174	0.179343	0.264513	0.0962806	105	71	72	39	57	22
Glyma.11G181200	Bott 59	CK	353.594	886.382	619.988	-1.32588	0.343883	-3.85562	0.000115435	0.00533211	717.497	1226.43	715.218	505.678	224.682	330.423	Down	7.79743	12.8944	7.3416	5.31043	2.36866	3.5074	737	1228	689	500	221	347
Glyma.11G188500	Bott 59	CK	119.563	340.818	230.19	-1.51156	0.45573	-3.3168	0.000910554	0.0255363	363.129	338.567	320.758	214.408	52.8662	91.414	Down	3.15627	2.84697	2.63337	1.80085	0.445755	0.776083	373	339	309	212	52	96
Glyma.11G190400	Bott 59	CK	67.185	148.769	107.977	-1.14514	0.335685	-3.41135	0.00064643	0.020012	128.507	127.837	189.964	57.6473	62.0162	81.8917	Down	0.939639	0.904304	1.31198	0.407322	0.43989	0.584867	132	128	183	57	61	86
Glyma.11G193900	Bott 59	CK	0	7.37583	3.68791	-5.33545	2.54997	-2.09235	0.036407	0.307497	10.7089	0	11.4186	0	0	0	Down	0.130014	0	0.130942	0	0	0	11	0	11	0	0	0
Glyma.11G195200	Bott 59	CK	611.492	198.815	405.154	1.62074	0.567284	2.85702	0.00427645	0.0796101	161.607	292.626	142.213	1286.45	263.315	284.716	Up	1.31352	2.30097	1.09178	10.1039	2.07613	2.26032	166	293	137	1272	259	299
Glyma.11G198300	Bott 59	CK	3100.41	6378.51	4739.46	-1.04077	0.341165	-3.05063	0.00228363	0.0504231	3929.19	8253.45	6952.87	4627.97	2219.37	2453.89	Down	32.1158	65.2641	53.6784	36.5535	17.5974	19.5908	4036	8264	6698	4576	2183	2577
Glyma.11G200100	Bott 59	CK	202.338	483.264	342.801	-1.25575	0.421587	-2.97862	0.00289549	0.0598914	455.615	270.654	723.522	275.089	113.866	218.06	Down	8.02852	4.61398	12.0423	4.68419	1.94641	3.75315	468	271	697	272	112	229
Glyma.11G203400	Bott 59	CK	0	5.33699	2.66849	-4.8691	2.15338	-2.26114	0.0237504	0.241924	4.86768	6.99107	4.15221	0	0	0	Down	0.0373328	0.0518723	0.0300793	0	0	0	5	7	4	0	0	0
Glyma.11G206400	Bott 59	CK	212.636	93.1285	152.882	1.1902	0.531811	2.23801	0.0252204	0.251565	113.904	120.846	44.6362	115.295	373.114	149.5	Up	0.866337	0.889208	0.320669	0.847386	2.75292	1.11064	117	121	43	114	367	157
Glyma.11G210300	Bott 59	CK	71.4286	17.9383	44.6834	1.99496	0.792157	2.51839	0.0117891	0.157003	3.89415	23.9694	25.9513	50.5678	134.199	29.5191	Up	0.0407675	0.242763	0.256615	0.511564	1.36287	0.301847	4	24	25	50	132	31
Glyma.11G214500	Bott 59	CK	3301.64	8846.37	6074	-1.42189	0.40003	-3.55446	0.000378761	0.013332	5381.71	6805.3	14352.1	4851.48	1922.5	3130.93	Down	54.0027	66.0642	136.029	47.0427	18.714	30.6867	5528	6814	13826	4797	1891	3288
Glyma.11G218100	Bott 59	CK	15.807	34.725	25.266	-1.13398	0.578395	-1.96056	0.0499303	0.364818	42.8356	23.9694	37.3699	17.1931	11.1832	19.0446	Down	0.726862	0.393484	0.598948	0.281919	0.184085	0.315646	44	24	36	17	11	20
Glyma.11G220900	Bott 59	CK	27.1196	114.892	71.0059	-2.08512	0.560542	-3.71983	0.000199359	0.00818453	116.824	65.9158	161.936	41.4656	28.4664	11.4267	Down	0.907582	0.495411	1.18828	0.311289	0.214531	0.0867076	120	66	156	41	28	12
Glyma.11G221000	Bott 59	CK	53.4952	122.934	88.2146	-1.20051	0.399153	-3.00766	0.00263269	0.0558189	93.4595	98.8737	176.469	56.636	60.9995	42.8503	Down	0.878571	0.899203	1.5669	0.514481	0.556268	0.39345	96	99	170	56	60	45
Glyma.11G222300	Bott 59	CK	145.553	0	72.7767	9.62387	1.3788	6.97991	2.95374e-12	1.41743e-09	0	0	0	33.3748	188.082	215.204	Up	0	0	0	0.253835	1.43602	1.6544	0	0	0	33	185	226
Glyma.11G223000	Bott 59	CK	215.563	581.913	398.738	-1.43337	0.296359	-4.83659	1.32086e-06	0.000131748	764.226	592.243	389.27	241.714	229.765	175.21	Down	4.71643	3.53602	2.26915	1.44151	1.37556	1.05617	785	593	375	239	226	184
Glyma.11G228000	Bott 59	CK	19944.5	45569.1	32756.8	-1.19206	0.154802	-7.70055	1.35484e-14	1.19416e-11	48143.3	47541.3	41022.8	21067.6	17214.1	21551.8	Down	673.768	643.678	542.275	284.913	233.702	294.605	49452	47602	39519	20831	16932	22633
Glyma.11G228900	Bott 59	CK	343.946	133.054	238.5	1.37074	0.397089	3.45197	0.000556507	0.0178832	72.0417	154.802	172.317	487.474	280.598	263.767	Up	0.720824	1.49846	1.62852	4.71325	2.72354	2.5778	74	155	166	482	276	277
Glyma.11G229700	Bott 59	CK	37.7688	10.1298	23.9493	1.90294	0.80127	2.3749	0.0175535	0.200666	7.78829	5.99234	16.6088	34.3861	13.2166	65.7038	Up	0.364497	0.271314	0.734195	1.5551	0.600032	3.00348	8	6	16	34	13	69
Glyma.11G230300	Bott 59	CK	445.017	1536.96	990.991	-1.78793	0.244413	-7.31518	2.57038e-13	1.60887e-10	1653.07	1834.66	1123.17	403.531	394.463	537.057	Down	15.3491	16.4805	9.85054	3.62071	3.55307	4.87075	1698	1837	1082	399	388	564
Glyma.11G233300	Bott 59	CK	1559.16	587.408	1073.28	1.40851	0.339411	4.14988	3.32651e-05	0.00196807	319.32	685.125	757.778	2058.11	1409.09	1210.28	Up	4.56429	9.47416	10.2308	28.4276	19.5384	16.8973	328	686	730	2035	1386	1271
Glyma.11G242100	Bott 59	CK	573.83	1246.54	910.187	-1.1191	0.347149	-3.22369	0.0012655	0.0326109	678.555	1506.08	1555	723.12	397.513	600.856	Down	11.7431	25.2155	25.4184	12.0929	6.67348	10.1566	697	1508	1498	715	391	631
Glyma.11G244800	Bott 59	CK	25.4763	0.332908	12.9046	6.14892	1.66515	3.6927	0.000221884	0.00880785	0	0.998724	0	4.04543	15.2499	57.1337	Up	0	0.015073	0	0.0609843	0.230781	0.870573	0	1	0	4	15	60
Glyma.11G245700	Bott 59	CK	5.38126	0	2.69063	4.86477	2.3479	2.07196	0.0382689	0.316847	0	0	0	11.1249	4.06663	0.952229	Up	0	0	0	0.204547	0.0750607	0.0176969	0	0	0	11	4	1
Glyma.11G246600	Bott 59	CK	13.3142	34.3134	23.8138	-1.36889	0.577314	-2.37113	0.0177338	0.202089	42.8356	28.963	31.1416	15.1703	15.2499	9.52229	Down	0.671252	0.439084	0.460937	0.22972	0.23182	0.145748	44	29	30	15	15	10
Glyma.11G250700	Bott 59	CK	107.216	254.63	180.923	-1.24692	0.268997	-4.63545	3.56157e-06	0.000311378	207.363	286.634	269.894	111.249	89.4659	120.933	Down	4.26733	5.70657	5.24611	2.2123	1.78602	2.43081	213	287	260	110	88	127
Glyma.11G251100	Bott 59	CK	363.408	162.694	263.051	1.15945	0.412393	2.81153	0.0049307	0.0880398	88.5919	267.658	131.833	467.247	303.981	318.997	Up	1.36856	4.00013	1.9236	6.97494	4.55534	4.81325	91	268	127	462	299	335
Glyma.11G255100	Bott 59	CK	38.8791	16.0009	27.44	1.27948	0.628628	2.03536	0.041815	0.332159	23.3649	6.99107	17.6469	35.3975	49.8163	31.4235	Up	1.08474	0.314001	0.773841	1.58803	2.24356	1.42495	24	7	17	35	49	33
Glyma.11G255800	Bott 59	CK	33.337	4.89287	19.1149	2.76187	1.26982	2.175	0.02963	0.274258	11.6824	2.99617	0	11.1249	80.316	8.57006	Up	0.196322	0.0487108	0	0.180657	1.30931	0.14067	12	3	0	11	79	9
Glyma.12G002400	Bott 59	CK	366.199	1036.79	701.493	-1.50112	0.333095	-4.50658	6.58802e-06	0.000531832	667.846	896.854	1545.66	417.69	271.448	409.458	Down	3.9521	5.13449	8.63945	2.38852	1.55827	2.3667	686	898	1489	413	267	430
Glyma.12G002600	Bott 59	CK	46.9067	10.5692	28.738	2.15346	0.968148	2.22431	0.0261275	0.255734	0	11.9847	19.723	34.3861	70.1494	36.1847	Up	0	0.0646979	0.103952	0.185416	0.379724	0.197218	0	12	19	34	69	38
Glyma.12G008400	Bott 59	CK	158.98	77.9795	118.48	1.02941	0.408399	2.5206	0.0117154	0.156456	57.4387	51.9336	124.566	149.681	145.382	181.876	Up	1.27877	1.11856	2.61944	3.22016	3.13981	3.95498	59	52	120	148	143	191
Glyma.12G011700	Bott 59	CK	206.435	554.128	380.281	-1.42527	0.381861	-3.73243	0.000189643	0.00788303	585.096	717.084	360.204	277.112	230.781	111.411	Down	2.87833	3.41277	1.67372	1.31732	1.10133	0.535332	601	718	347	274	227	117
Glyma.12G012200	Bott 59	CK	97.3925	228.167	162.78	-1.22692	0.429334	-2.85773	0.00426679	0.0795676	184.972	178.772	320.758	106.192	49.8163	136.169	Down	1.83599	1.71667	3.00721	1.01855	0.479667	1.32015	190	179	309	105	49	143
Glyma.12G013100	Bott 59	CK	13.5342	62.3593	37.9468	-2.2075	0.948083	-2.32839	0.0198916	0.216507	75.9359	50.9349	60.207	12.1363	28.4664	0	Down	1.24018	0.804779	0.928763	0.191534	0.450998	0	78	51	58	12	28	0
Glyma.12G015100	Bott 59	CK	527.204	175.301	351.252	1.58934	0.401876	3.95479	7.66006e-05	0.00382463	136.295	96.8762	292.731	399.486	577.462	604.665	Up	0.427391	0.293891	0.86703	1.21051	1.7566	1.85201	140	97	282	395	568	635
Glyma.12G015400	Bott 59	CK	389.66	123.682	256.671	1.65675	0.353584	4.68558	2.79165e-06	0.000252764	102.221	79.8979	188.925	318.577	406.663	443.739	Up	0.957834	0.724282	1.67209	2.88461	3.69648	4.06124	105	80	182	315	400	466
Glyma.12G019800	Bott 59	CK	0	54.8316	27.4158	-8.22968	3.90839	-2.10564	0.0352353	0.302109	88.5919	75.903	0	0	0	0	Down	0.963378	0.79852	0	0	0	0	91	76	0	0	0	0
Glyma.12G022700	Bott 59	CK	214.2	537.329	375.764	-1.32682	0.32533	-4.07839	4.53477e-05	0.00250771	521.816	627.199	462.971	299.361	127.082	216.156	Down	7.19297	8.36411	6.0279	3.98759	1.69934	2.91032	536	628	446	296	125	227
Glyma.12G023600	Bott 59	CK	9.30109	47.4715	28.3863	-2.35339	0.642892	-3.66063	0.000251598	0.00976186	30.1796	75.903	36.3318	9.10221	11.1832	7.61783	Down	0.441531	1.07431	0.50206	0.128682	0.158716	0.108858	31	76	35	9	11	8
Glyma.12G027100	Bott 59	CK	91.9348	10.1288	51.0318	3.18696	0.647477	4.92212	8.56096e-07	9.61761e-05	4.86768	10.986	14.5327	40.4543	92.5159	142.834	Up	0.0216298	0.0472272	0.0609955	0.173707	0.398796	0.619933	5	11	14	40	91	150
Glyma.12G030300	Bott 59	CK	784.692	1612.98	1198.83	-1.03922	0.240784	-4.31598	1.58894e-05	0.00108241	1285.07	1750.76	1803.1	769.642	599.828	984.604	Down	22.5988	29.7859	29.9501	13.0789	10.2327	16.9123	1320	1753	1737	761	590	1034
Glyma.12G032000	Bott 59	CK	1721.53	308.986	1015.26	2.47825	0.486094	5.0983	3.42724e-07	4.47188e-05	135.322	405.482	386.155	3056.32	1202.71	905.569	Up	1.16113	3.36595	3.12965	25.3416	10.011	7.58956	139	406	372	3022	1183	951
Glyma.12G045500	Bott 59	CK	1680.19	547.996	1114.09	1.61641	0.32388	4.99075	6.01455e-07	7.13633e-05	429.33	629.196	585.461	1258.13	2587.4	1195.05	Up	7.04482	9.98824	9.07398	19.9493	41.1857	19.1534	441	630	564	1244	2545	1255
Glyma.12G046500	Bott 59	CK	329.806	665.967	497.887	-1.01413	0.265955	-3.81315	0.000137209	0.00611552	752.544	693.114	552.244	440.951	255.181	293.286	Down	3.28692	2.92877	2.27829	1.86111	1.08121	1.25121	773	694	532	436	251	308
Glyma.12G046800	Bott 59	CK	144.045	302.459	223.252	-1.07019	0.331299	-3.23027	0.00123672	0.0320029	360.209	260.667	286.502	193.169	89.4659	149.5	Down	6.19681	4.33834	4.65546	3.21126	1.49306	2.5121	370	261	276	191	88	157
Glyma.12G049300	Bott 59	CK	1376.81	3259.98	2318.39	-1.24337	0.276021	-4.50462	6.64904e-06	0.000535756	2410.48	4077.79	3291.66	1207.56	1059.36	1863.51	Down	56.4818	92.4388	72.852	27.3425	24.0798	42.6501	2476	4083	3171	1194	1042	1957
Glyma.12G050100	Bott 59	CK	54.769	117.81	86.2896	-1.10556	0.409976	-2.69666	0.00700392	0.112618	91.5125	149.809	112.11	78.8858	40.6663	44.7547	Down	0.333309	0.52787	0.385683	0.277644	0.143683	0.159216	94	150	108	78	40	47
Glyma.12G054100	Bott 59	CK	304.29	1573.4	938.846	-2.37044	0.794954	-2.98186	0.002865	0.0595275	750.597	2633.63	1335.97	593.666	153.515	165.688	Down	7.06747	23.9904	11.8816	5.40161	1.40221	1.52381	771	2637	1287	587	151	174
Glyma.12G055000	Bott 59	CK	288.444	105.928	197.186	1.44531	0.22743	6.35496	2.08487e-10	6.92643e-08	106.116	107.862	103.805	254.862	301.948	308.522	Up	0.681214	0.669881	0.629426	1.581	1.88036	1.93452	109	108	100	252	297	324
Glyma.12G059200	Bott 59	CK	76.431	0	38.2155	8.69414	3.90791	2.22475	0.0260979	0.255734	0	0	0	90.0107	139.282	0	Up	0	0	0	1.19897	1.86248	0	0	0	0	89	137	0
Glyma.12G059300	Bott 59	CK	59.9735	6.60513	33.2893	3.17486	0.648338	4.89692	9.73518e-07	0.00010553	10.7089	5.99234	3.11416	58.6587	80.316	40.9458	Up	0.174243	0.0943259	0.0478599	0.922288	1.2677	0.650733	11	6	3	58	79	43
Glyma.12G060200	Bott 59	CK	316.153	97.3703	206.761	1.70023	0.348045	4.8851	1.03379e-06	0.000109432	89.5654	75.903	126.642	303.407	216.548	428.503	Up	0.535112	0.43872	0.714668	1.75168	1.25506	2.50058	92	76	122	300	213	450
Glyma.12G060300	Bott 59	CK	53.5279	116.8	85.1638	-1.12554	0.314524	-3.57853	0.000345526	0.0124048	117.798	129.834	102.767	47.5337	55.9162	57.1337	Down	0.633367	0.675352	0.521906	0.24697	0.291648	0.300049	121	130	99	47	55	60
Glyma.12G060700	Bott 59	CK	1601.25	3995.91	2798.58	-1.3193	0.302921	-4.35527	1.32903e-05	0.000938145	2641.21	3851.08	5495.45	2120.81	1225.07	1457.86	Down	26.8278	37.8434	52.7239	20.8166	12.0712	14.4638	2713	3856	5294	2097	1205	1531
Glyma.12G064000	Bott 59	CK	1790.92	6139.9	3965.41	-1.77765	0.218657	-8.1299	4.29656e-16	4.52595e-13	6110.89	5994.34	6314.47	2109.69	2009.93	1253.13	Down	46.56	44.1849	45.4429	15.5328	14.8557	9.32583	6277	6002	6083	2086	1977	1316
Glyma.12G066600	Bott 59	CK	0	6.05995	3.02998	-5.05137	2.11166	-2.39213	0.016751	0.194374	5.84122	2.99617	9.34247	0	0	0	Down	0.233781	0.11601	0.353173	0	0	0	6	3	9	0	0	0
Glyma.12G075200	Bott 59	CK	662.108	1446.56	1054.34	-1.12733	0.267856	-4.2087	2.56839e-05	0.0016053	1191.61	1247.41	1900.67	805.04	489.013	692.27	Down	11.2443	11.3875	16.9405	7.34073	4.47633	6.38052	1224	1249	1831	796	481	727
Glyma.12G075300	Bott 59	CK	264.134	563.421	413.777	-1.09243	0.260119	-4.19975	2.6721e-05	0.00164895	571.466	427.454	691.343	277.112	212.482	302.809	Down	5.28646	3.8255	6.04072	2.47716	1.90678	2.73606	587	428	666	274	209	318
Glyma.12G076800	Bott 59	CK	55.8801	111.869	83.8744	-1.00163	0.495466	-2.02159	0.0432188	0.337816	94.4331	175.775	65.3973	34.3861	74.2161	59.0382	Down	0.44883	0.808238	0.293588	0.15793	0.342184	0.274077	97	176	63	34	73	62
Glyma.12G079500	Bott 59	CK	400.082	920.624	660.353	-1.20235	0.299397	-4.01592	5.92154e-05	0.00311771	902.469	889.863	969.541	241.714	565.262	393.27	Down	9.81375	9.3616	9.9584	2.53997	5.9629	4.17712	927	891	934	239	556	413
Glyma.12G083500	Bott 59	CK	181.547	38.6969	110.122	2.23027	0.609748	3.6577	0.000254493	0.00983506	27.259	63.9183	24.9133	68.7722	146.399	329.471	Up	0.128437	0.29136	0.110874	0.313124	0.669147	1.51628	28	64	24	68	144	346
Glyma.12G086100	Bott 59	CK	290.342	110.569	200.455	1.39208	0.536942	2.59261	0.00952503	0.13708	132.401	131.832	67.4734	195.192	552.046	123.79	Up	1.86344	1.79501	0.89697	2.65467	7.53709	1.70173	136	132	65	193	543	130
Glyma.12G086300	Bott 59	CK	0	6.00752	3.00376	-5.03978	2.06381	-2.44197	0.0146073	0.178996	5.84122	6.99107	5.19026	0	0	0	Down	0.112246	0.129967	0.0942055	0	0	0	6	7	5	0	0	0
Glyma.12G087200	Bott 59	CK	287.846	1697.42	992.632	-2.56001	0.894503	-2.86193	0.00421068	0.0787252	533.498	1248.4	3310.35	538.042	162.665	162.831	Down	4.49135	10.1677	26.3232	4.37707	1.32844	1.33895	548	1250	3189	532	160	171
Glyma.12G091200	Bott 59	CK	141.638	337.909	239.773	-1.25382	0.381154	-3.28953	0.00100353	0.0273526	176.21	347.556	489.961	151.703	118.949	154.261	Down	2.62204	5.00331	6.88637	2.18136	1.71701	2.24206	181	348	472	150	117	162
Glyma.12G093100	Bott 59	CK	4197.8	8767.5	6482.65	-1.06252	0.31135	-3.41261	0.000643431	0.0199486	5579.34	8975.53	11747.6	5663.6	2997.11	3932.7	Down	39.5986	61.6284	78.7532	38.843	20.635	27.2628	5731	8987	11317	5600	2948	4130
Glyma.12G097200	Bott 59	CK	32.2093	130.166	81.1876	-2.01258	0.506274	-3.97528	7.02962e-05	0.00357179	84.6977	89.8851	215.915	32.3634	22.3665	41.8981	Down	1.11964	1.14953	2.69595	0.413415	0.286821	0.540985	87	90	208	32	22	44
Glyma.12G100600	Bott 59	CK	686.646	277.399	482.023	1.30826	0.268498	4.87252	1.10182e-06	0.000113032	192.76	263.663	375.775	708.961	702.511	648.468	Up	3.42092	4.52688	6.29903	12.1583	12.0944	11.2408	198	264	362	701	691	681
Glyma.12G103200	Bott 59	CK	43.7158	99.8838	71.7998	-1.19099	0.420955	-2.82926	0.00466558	0.0848428	118.771	98.8737	82.0061	26.2953	46.7663	58.086	Down	2.67502	2.15437	1.74454	0.57229	1.02177	1.27782	122	99	79	26	46	61
Glyma.12G103700	Bott 59	CK	505.756	248.414	377.085	1.02559	0.3938	2.60433	0.00920532	0.134087	238.517	259.668	247.056	862.687	291.781	362.799	Up	1.20468	1.26881	1.17861	4.21047	1.4296	1.78979	245	260	238	853	287	381
Glyma.12G104600	Bott 59	CK	22.6541	217.446	120.05	-3.26364	1.44946	-2.25162	0.0243462	0.245618	116.824	266.659	268.855	29.3293	38.633	0	Down	1.77788	3.92599	3.86463	0.431315	0.570337	0	120	267	259	29	38	0
Glyma.12G104800	Bott 59	CK	49.2044	923.826	486.515	-4.23121	1.23403	-3.42878	0.00060629	0.0190298	497.477	1116.57	1157.43	119.34	25.4165	2.85669	Down	7.00727	15.2155	15.3989	1.62437	0.347292	0.0393026	511	1118	1115	118	25	3
Glyma.12G105600	Bott 59	CK	78.7698	162.401	120.586	-1.04395	0.340126	-3.06931	0.00214556	0.0481376	187.893	122.843	176.469	58.6587	98.6159	79.035	Down	1.70374	1.07762	1.51141	0.513983	0.86745	0.699995	193	123	170	58	97	83
Glyma.12G114900	Bott 59	CK	0	8.11352	4.05676	-5.47203	1.94209	-2.8176	0.00483836	0.0868151	3.89415	7.98979	12.4566	0	0	0	Down	0.0278196	0.0552202	0.0840543	0	0	0	4	8	12	0	0	0
Glyma.12G121800	Bott 59	CK	89.2314	0	44.6157	8.9181	1.56304	5.70562	1.15923e-08	2.41864e-06	0	0	0	6.06814	86.416	175.21	Up	0	0	0	0.158276	2.26273	4.6193	0	0	0	6	85	184
Glyma.12G123400	Bott 59	CK	0	9.47344	4.73672	-5.69613	2.42069	-2.3531	0.0186176	0.207879	9.73537	0	18.6849	0	0	0	Down	0.0537044	0	0.0973576	0	0	0	10	0	18	0	0	0
Glyma.12G130200	Bott 59	CK	557.296	2371.6	1464.45	-2.08937	0.361282	-5.78322	7.32846e-09	1.63994e-06	1948.05	3681.3	1485.45	754.472	382.264	535.153	Down	17.8501	32.6336	12.8564	6.68048	3.39788	4.78962	2001	3686	1431	746	376	562
Glyma.12G132200	Bott 59	CK	69.3525	228.997	149.175	-1.72424	0.44327	-3.88982	0.000100321	0.00478228	147.978	309.604	229.41	109.226	56.9329	41.8981	Down	0.703897	1.42477	1.03073	0.502071	0.262712	0.194666	152	310	221	108	56	44
Glyma.12G133400	Bott 59	CK	154.702	752.615	453.659	-2.28299	0.486277	-4.69483	2.66832e-06	0.00024364	684.396	1139.54	433.906	277.112	110.816	76.1783	Down	5.82936	9.39006	3.49084	2.28083	0.915629	0.633763	703	1141	418	274	109	80
Glyma.12G137700	Bott 59	CK	35.329	144.762	90.0455	-2.03497	0.756113	-2.69136	0.00711603	0.113282	21.4178	138.823	274.046	56.636	27.4498	21.9013	Down	0.102524	0.642888	1.23907	0.261979	0.127466	0.102401	22	139	264	56	27	23
Glyma.12G142900	Bott 59	CK	277.238	780.736	528.987	-1.49391	0.447672	-3.33707	0.000846656	0.0243573	696.079	1297.34	348.786	195.192	397.513	239.009	Down	10.0737	18.1638	4.76769	2.72969	5.58065	3.37852	715	1299	336	193	391	251
Glyma.12G143400	Bott 59	CK	169.603	83.8415	126.722	1.0171	0.40952	2.48364	0.0130046	0.166713	94.4331	43.9438	113.148	128.442	187.065	193.302	Up	1.14013	0.513276	1.29031	1.49851	2.19092	2.27955	97	44	109	127	184	203
Glyma.12G143800	Bott 59	CK	11.9422	0	5.97109	6.01609	2.31132	2.60288	0.0092445	0.134567	0	0	0	0	24.3998	11.4267	Up	0	0	0	0	0.57634	0.271765	0	0	0	0	24	12
Glyma.12G145700	Bott 59	CK	52.0308	107.144	79.5874	-1.04273	0.378128	-2.75761	0.00582252	0.0988558	101.248	128.835	91.3486	69.7836	39.6497	46.6592	Down	2.00993	2.47431	1.71284	1.33866	0.763552	0.904721	104	129	88	69	39	49
Glyma.12G150900	Bott 59	CK	115.37	29.3118	72.3409	1.97459	0.761816	2.59195	0.00954346	0.137177	42.8356	40.9477	4.15221	137.544	165.715	42.8503	Up	0.611279	0.565311	0.0559673	1.89671	2.29404	0.59727	44	41	4	136	163	45
Glyma.12G156500	Bott 59	CK	36.6666	6.37769	21.5221	2.5235	1.25608	2.00904	0.0445333	0.342843	0	14.9809	4.15221	81.9199	22.3665	5.71337	Up	0	0.41028	0.111025	2.24095	0.614216	0.157977	0	15	4	81	22	6
Glyma.12G161900	Bott 59	CK	8.09291	0	4.04646	5.45593	2.50719	2.17611	0.0295471	0.273852	0	0	0	8.09085	0	16.1879	Up	0	0	0	0.0935512	0	0.189192	0	0	0	8	0	17
Glyma.12G169600	Bott 59	CK	17.6444	84.3745	51.0094	-2.25964	0.583259	-3.87415	0.000106996	0.00501197	111.957	52.9324	88.2344	9.10221	30.4998	13.3312	Down	2.19252	1.00285	1.63212	0.172252	0.57942	0.255002	115	53	85	9	30	14
Glyma.12G170500	Bott 59	CK	165.521	355.837	260.679	-1.10395	0.346128	-3.18944	0.00142551	0.0357665	279.405	310.603	477.504	228.567	111.832	156.166	Down	0.842319	0.905883	1.35969	0.665854	0.32705	0.459843	287	311	460	226	110	164
Glyma.12G181700	Bott 59	CK	348.935	725.86	537.397	-1.05676	0.305936	-3.45421	0.000551917	0.0177621	755.465	975.753	446.362	289.248	369.047	388.509	Down	13.3936	16.7358	7.47466	4.95538	6.34701	6.7277	776	977	430	286	363	408
Glyma.12G182300	Bott 59	CK	438.905	154.176	296.54	1.50916	0.496006	3.04263	0.00234523	0.0514937	91.5125	252.677	118.338	317.566	755.377	243.771	Up	1.5574	4.16015	1.90223	5.22247	12.4706	4.05212	94	253	114	314	743	256
Glyma.12G184800	Bott 59	CK	0	8.95906	4.47953	-5.61683	1.94549	-2.88711	0.00388799	0.0741328	15.5766	2.99617	8.30442	0	0	0	Down	0.121717	0.0226501	0.0612927	0	0	0	16	3	8	0	0	0
Glyma.12G186800	Bott 59	CK	335.825	938.377	637.101	-1.48237	0.441143	-3.36028	0.000778631	0.0228143	485.795	713.089	1616.25	487.474	226.715	293.286	Down	4.47256	6.35141	14.055	4.33688	2.02482	2.63741	499	714	1557	482	223	308
Glyma.12G188500	Bott 59	CK	50.953	204.84	127.897	-2.00724	0.801806	-2.50339	0.0123009	0.161478	495.53	88.8864	30.1035	28.318	56.9329	67.6082	Down	6.59564	1.14458	0.378464	0.364227	0.735113	0.878959	509	89	29	28	56	71
Glyma.12G189300	Bott 59	CK	57.1776	140.942	99.0597	-1.30232	0.566091	-2.30055	0.0214172	0.227493	156.739	175.775	90.3105	107.204	23.3831	40.9458	Down	1.39438	1.51281	0.758862	0.921589	0.201795	0.355792	161	176	87	106	23	43
Glyma.12G192900	Bott 59	CK	1097.31	538.483	817.895	1.02716	0.381549	2.69208	0.00710089	0.113166	591.91	368.529	655.011	541.076	1139.67	1611.17	Up	3.22638	1.94337	3.37232	2.84998	6.02621	8.57795	608	369	631	535	1121	1692
Glyma.12G199200	Bott 59	CK	28.058	120.611	74.3347	-2.10149	0.604008	-3.47925	0.000502828	0.0165145	155.766	91.8826	114.186	7.07949	29.4831	47.6114	Down	2.65348	1.51426	1.83728	0.116539	0.487215	0.792204	160	92	110	7	29	50
Glyma.12G199900	Bott 59	CK	11.7218	76.7654	44.2436	-2.71703	0.581947	-4.66885	3.02884e-06	0.000270833	96.3801	78.8992	55.0168	18.2044	12.1999	4.76114	Down	1.04416	0.826942	0.562982	0.190581	0.128215	0.0503816	99	79	53	18	12	5
Glyma.12G206700	Bott 59	CK	66.8883	140.161	103.525	-1.06735	0.410285	-2.60148	0.00928212	0.134856	98.3272	201.742	120.414	48.5451	86.416	65.7038	Down	2.59373	5.14839	3.00019	1.23743	2.21131	1.69287	101	202	116	48	85	69
Glyma.12G209000	Bott 59	CK	350.902	0	175.451	10.893	3.90701	2.78806	0.00530242	0.0926221	0	0	0	0	323.297	729.407	Up	0	0	0	0	5.7596	13.0839	0	0	0	0	318	766
Glyma.12G209900	Bott 59	CK	284.565	96.6455	190.605	1.55929	0.463197	3.36636	0.000761669	0.0224851	63.2799	69.9107	156.746	155.749	299.914	398.032	Up	0.640146	0.684197	1.49772	1.52252	2.94317	3.9329	65	70	151	154	295	418
Glyma.12G214100	Bott 59	CK	256.42	735.206	495.813	-1.51938	0.264196	-5.75093	8.87532e-09	1.92235e-06	550.048	662.154	993.416	276.1	238.915	254.245	Down	7.98686	9.30161	13.6247	3.87406	3.36529	3.60587	565	663	957	273	235	267
Glyma.12G217200	Bott 59	CK	15.1398	2.68212	8.91095	2.49923	1.11501	2.24144	0.0249975	0.250317	3.89415	0	4.15221	11.1249	15.2499	19.0446	Up	0.10134	0	0.102063	0.279762	0.384981	0.484085	4	0	4	11	15	20
Glyma.12G217500	Bott 59	CK	476.432	1018.87	747.65	-1.09686	0.254166	-4.31553	1.5922e-05	0.00108292	913.178	1348.28	795.148	557.257	462.58	409.458	Down	21.3686	30.5228	17.5748	12.6009	10.5006	9.35866	938	1350	766	551	455	430
Glyma.12G221100	Bott 59	CK	36.2795	112.975	74.6274	-1.64003	0.651588	-2.51698	0.0118366	0.157393	146.031	162.792	30.1035	57.6473	26.4331	24.7579	Down	1.51602	1.635	0.295188	0.578315	0.266204	0.251049	150	163	29	57	26	26
Glyma.12G221200	Bott 59	CK	533.618	1180.57	857.095	-1.14542	0.285036	-4.01852	5.8564e-05	0.00309566	848.924	1078.62	1614.17	643.223	415.813	541.818	Down	7.83649	9.63265	14.0742	5.7377	3.72353	4.88527	872	1080	1555	636	409	569
Glyma.12G223500	Bott 59	CK	8.10705	0	4.05353	5.45835	2.50661	2.17758	0.029437	0.273645	0	0	0	0	8.13327	16.1879	Up	0	0	0	0	0.142196	0.284964	0	0	0	0	8	17
Glyma.12G225900	Bott 59	CK	0.634819	11.2904	5.96263	-4.11862	1.63073	-2.52564	0.0115488	0.15519	18.4972	4.99362	10.3805	0	0	1.90446	Down	0.460705	0.120325	0.244206	0	0	0.0463309	19	5	10	0	0	2
Glyma.12G235800	Bott 59	CK	0	11.5846	5.79231	-5.98738	2.35161	-2.54608	0.0108942	0.148518	7.78829	26.9655	0	0	0	0	Down	0.195098	0.653496	0	0	0	0	8	27	0	0	0	0
Glyma.12G236500	Bott 59	CK	1586.07	3532.43	2559.25	-1.15526	0.310458	-3.72113	0.000198334	0.00815507	3974.95	4545.19	2077.14	2040.92	1226.09	1491.19	Down	13.927	15.4064	6.87404	6.90994	4.16727	5.10318	4083	4551	2001	2018	1206	1566
Glyma.13G005700	Bott 59	CK	49.0697	5.62423	27.347	3.12087	0.920066	3.39201	0.000693824	0.0210728	11.6824	0	5.19026	70.7949	48.7996	27.6146	Up	0.0709167	0	0.0297595	0.41528	0.287366	0.163733	12	0	5	70	48	29
Glyma.13G007200	Bott 59	CK	590.811	1484.16	1037.48	-1.32882	0.253712	-5.23751	1.62759e-07	2.3748e-05	1727.05	1146.53	1578.88	724.131	434.113	614.188	Down	7.75941	4.98349	6.70026	3.14386	1.89204	2.69529	1774	1148	1521	716	427	645
Glyma.13G028100	Bott 59	CK	281.376	696.568	488.972	-1.30741	0.326975	-3.9985	6.37439e-05	0.0032931	386.494	744.049	959.16	276.1	263.315	304.713	Down	0.939644	1.75003	2.20258	0.648651	0.621012	0.723593	397	745	924	273	259	320
Glyma.13G030300	Bott 59	CK	127.586	55.846	91.7161	1.19227	0.514463	2.3175	0.0204766	0.22054	55.4916	27.9643	84.0822	171.931	141.316	69.5127	Up	0.330065	0.160916	0.472385	0.988208	0.815391	0.403848	57	28	81	170	139	73
Glyma.13G031600	Bott 59	CK	858.615	1887.02	1372.82	-1.13615	0.258549	-4.39433	1.11115e-05	0.000807902	1577.13	1944.52	2139.43	1169.13	770.627	636.089	Down	4.47483	5.33758	5.73359	3.20549	2.12108	1.76282	1620	1947	2061	1156	758	668
Glyma.13G032100	Bott 59	CK	1477.5	4061.1	2769.3	-1.45874	0.335333	-4.35012	1.36062e-05	0.000955511	2651.91	4402.37	5129.02	2228.02	1097.99	1106.49	Down	19.7982	31.7963	36.1677	16.0734	7.95186	8.06855	2724	4408	4941	2203	1080	1162
Glyma.13G033200	Bott 59	CK	98.9278	374.676	236.802	-1.92134	0.414141	-4.63934	3.4953e-06	0.000306204	204.443	451.423	468.161	146.647	70.1494	79.9872	Down	1.47201	3.14446	3.18386	1.02031	0.489967	0.562524	210	452	451	145	69	84
Glyma.13G033900	Bott 59	CK	27.0034	67.967	47.4852	-1.33244	0.653068	-2.04027	0.0413231	0.330073	70.0947	28.963	104.843	46.5224	18.2999	16.1879	Down	0.596741	0.238544	0.843067	0.382725	0.151131	0.134609	72	29	101	46	18	17
Glyma.13G034200	Bott 59	CK	310.354	637.92	474.137	-1.03905	0.24741	-4.19971	2.67259e-05	0.00164895	718.47	620.207	575.081	320.6	226.715	383.748	Down	5.10757	4.26547	3.86149	2.20238	1.56347	2.66461	738	621	554	317	223	403
Glyma.13G035100	Bott 59	CK	54.9502	143.274	99.1119	-1.38239	0.45886	-3.01265	0.00258976	0.0552069	230.728	110.858	88.2344	43.4883	51.8496	69.5127	Down	3.55481	1.65237	1.28403	0.647459	0.774935	1.04607	237	111	85	43	51	73
Glyma.13G039300	Bott 59	CK	13.9525	0	6.97626	6.24025	1.63403	3.81894	0.000134028	0.00601094	0	0	0	13.1476	17.2832	11.4267	Up	0	0	0	0.502705	0.663392	0.441618	0	0	0	13	17	12
Glyma.13G041300	Bott 59	CK	14.3508	0	7.1754	6.28061	1.75088	3.58712	0.000334348	0.0120387	0	0	0	28.318	7.11661	7.61783	Up	0	0	0	0.416078	0.10497	0.113136	0	0	0	28	7	8
Glyma.13G043800	Bott 59	CK	4780.96	1158.68	2969.82	2.04487	0.852453	2.3988	0.0164488	0.192262	381.626	686.123	2408.28	6780.13	4569.88	2992.85	Up	2.30137	4.00289	13.7175	39.5102	26.7336	17.6285	392	687	2320	6704	4495	3143
Glyma.13G051600	Bott 59	CK	6.42293	293.645	150.034	-5.5167	1.73073	-3.1875	0.00143511	0.0359101	19.4707	134.828	726.636	9.10221	10.1666	0	Down	0.17251	1.15567	6.08093	0.0779296	0.0873798	0	20	135	700	9	10	0
Glyma.13G052800	Bott 59	CK	37.8074	111.875	74.8409	-1.56635	0.452437	-3.46202	0.00053613	0.0173445	146.031	114.853	74.7398	54.6132	26.4331	32.3758	Down	1.80438	1.37294	0.87228	0.652086	0.316837	0.390738	150	115	72	54	26	34
Glyma.13G053600	Bott 59	CK	1598.52	3208.19	2403.35	-1.005	0.226015	-4.4466	8.72412e-06	0.000666878	2872.91	3475.56	3276.09	2035.86	1174.24	1585.46	Down	14.0064	16.3928	15.0863	9.59127	5.55349	7.54992	2951	3480	3156	2013	1155	1665
Glyma.13G053800	Bott 59	CK	519.593	1317.1	918.346	-1.34199	0.240906	-5.57059	2.53875e-08	4.87317e-06	1393.13	1281.36	1276.8	691.768	383.28	483.732	Down	9.19415	8.18117	7.95911	4.41168	2.45381	3.11822	1431	1283	1230	684	377	508
Glyma.13G054000	Bott 59	CK	0	12.5079	6.25395	-6.09651	1.73044	-3.52309	0.000426548	0.0146324	6.81476	10.986	19.723	0	0	0	Down	0.0680687	0.10616	0.186076	0	0	0	7	11	19	0	0	0
Glyma.13G054200	Bott 59	CK	52.9067	235.152	144.029	-2.15336	0.355722	-6.0535	1.41734e-09	3.84991e-07	186.919	249.681	268.855	42.477	76.2494	39.9936	Down	1.07329	1.38699	1.45816	0.235691	0.424723	0.224305	192	250	259	42	75	42
Glyma.13G054300	Bott 59	CK	274.309	818.047	546.178	-1.57633	0.29053	-5.42572	5.77228e-08	9.81492e-06	867.421	828.941	757.778	373.19	169.782	279.955	Down	5.95726	5.50762	4.91563	2.47668	1.13113	1.87796	891	830	730	369	167	294
Glyma.13G059000	Bott 59	CK	14.4997	33.3257	23.9127	-1.19964	0.549928	-2.18145	0.0291503	0.272413	36.9944	34.9553	28.0274	14.159	12.1999	17.1401	Down	0.378862	0.346324	0.271112	0.14012	0.121201	0.171452	38	35	27	14	12	18
Glyma.13G065200	Bott 59	CK	33.787	99.4241	66.6056	-1.55787	0.375552	-4.14823	3.3506e-05	0.0019796	96.3801	118.848	83.0442	40.4543	29.4831	31.4235	Down	3.22685	3.84953	2.62616	1.30882	0.957565	1.02761	99	119	80	40	29	33
Glyma.13G065300	Bott 59	CK	644.829	1485.54	1065.18	-1.20404	0.227626	-5.28958	1.22598e-07	1.83213e-05	1090.36	1822.67	1543.58	688.734	664.895	580.86	Down	19.8775	32.1457	26.5792	12.1329	11.7584	10.3429	1120	1825	1487	681	654	610
Glyma.13G066000	Bott 59	CK	56.8443	178.469	117.657	-1.64805	0.415086	-3.97039	7.17552e-05	0.00362037	155.766	191.755	187.887	34.3861	44.733	91.414	Down	4.98503	5.93699	5.67955	1.06341	1.38876	2.85753	160	192	181	34	44	96
Glyma.13G068600	Bott 59	CK	1.69443	13.8705	7.78245	-3.04304	1.48624	-2.04748	0.0406111	0.327328	7.78829	10.986	22.8371	0	5.08329	0	Down	0.189375	0.25843	0.524498	0	0.119903	0	8	11	22	0	5	0
Glyma.13G069800	Bott 59	CK	5090.48	10953	8021.75	-1.10544	0.191193	-5.78177	7.39168e-09	1.64556e-06	8321.79	12473.1	12064.2	5257.03	4835.23	5179.17	Down	57.2426	83.004	78.3832	34.9435	32.2644	34.7972	8548	12489	11622	5198	4756	5439
Glyma.13G080600	Bott 59	CK	37.4779	97.9555	67.7167	-1.38348	0.513512	-2.69414	0.00705701	0.112924	116.824	90.8839	86.1583	19.2158	28.4664	64.7516	Down	0.940311	0.707699	0.655022	0.149458	0.222267	0.509062	120	91	83	19	28	68
Glyma.13G082300	Bott 59	CK	74.9927	172.897	123.945	-1.20375	0.483311	-2.49062	0.0127519	0.164843	169.395	118.848	230.448	32.3634	79.2994	113.315	Down	2.15738	1.46434	2.77216	0.398294	0.979715	1.4096	174	119	222	32	78	119
Glyma.13G084000	Bott 59	CK	48.9874	1.29805	25.1427	5.21438	1.17292	4.44565	8.76268e-06	0.000668642	3.89415	0	0	14.159	67.0995	65.7038	Up	0.0226214	0	0	0.0794811	0.378121	0.372804	4	0	0	14	66	69
Glyma.13G087100	Bott 59	CK	577.317	1281.86	929.588	-1.1506	0.206614	-5.56883	2.56454e-08	4.87929e-06	1302.59	1192.48	1350.51	661.427	439.196	631.328	Down	7.72935	6.84554	7.56922	3.79263	2.52812	3.65908	1338	1194	1301	654	432	663
Glyma.13G087200	Bott 59	CK	384.046	1635.1	1009.57	-2.08988	0.188432	-11.0909	1.38911e-28	1.49985e-24	1944.15	1513.07	1448.08	360.043	373.114	418.981	Down	7.38542	5.56066	5.19587	1.32167	1.37496	1.55461	1997	1515	1395	356	367	440
Glyma.13G095000	Bott 59	CK	30.5143	74.5995	52.5569	-1.29018	0.514308	-2.50858	0.0121217	0.159904	44.7827	119.847	59.169	35.3975	29.4831	26.6624	Down	0.643283	1.66549	0.802798	0.491346	0.410837	0.374088	46	120	57	35	29	28
Glyma.13G095100	Bott 59	CK	418.086	1323.56	870.824	-1.66292	0.236297	-7.0374	1.9586e-12	9.72299e-10	1348.35	1497.09	1125.25	358.02	543.912	352.325	Down	23.381	25.1149	18.4302	5.99918	9.14943	5.96741	1385	1499	1084	354	535	370
Glyma.13G095200	Bott 59	CK	631.563	2954.67	1793.12	-2.22605	0.238232	-9.34406	9.2711e-21	3.08007e-17	2640.23	3989.9	2233.89	662.438	617.112	615.14	Down	35.277	51.5746	28.1924	8.55302	7.99867	8.02798	2712	3995	2152	655	607	646
Glyma.13G095300	Bott 59	CK	194.826	860.451	527.638	-2.14313	0.321417	-6.66774	2.59764e-11	1.07874e-08	519.869	1188.48	873.002	232.612	188.082	163.783	Down	7.72914	17.0944	12.2595	3.3419	2.71262	2.37843	534	1190	841	230	185	172
Glyma.13G095500	Bott 59	CK	66.3322	14.0256	40.1789	2.24039	0.651453	3.43907	0.000583725	0.0185508	11.6824	18.9758	11.4186	107.204	66.0828	25.7102	Up	0.104142	0.16365	0.0961445	0.923477	0.571459	0.223862	12	19	11	106	65	27
Glyma.13G110700	Bott 59	CK	1576.52	3593.32	2584.92	-1.18856	0.282295	-4.21035	2.54979e-05	0.0015983	2740.51	3723.24	4316.22	2178.46	1097.99	1453.1	Down	25.1511	33.0577	37.4155	19.3197	9.7753	13.0258	2815	3728	4158	2154	1080	1526
Glyma.13G112000	Bott 59	CK	1611.77	4974.02	3292.89	-1.62576	0.649621	-2.50264	0.0123272	0.161676	2236.21	4143.71	8542.13	2396.91	1363.34	1075.07	Down	16.4966	29.573	59.5209	17.0867	9.75642	7.7464	2297	4149	8229	2370	1341	1129
Glyma.13G112400	Bott 59	CK	164.155	881.738	522.947	-2.42515	0.450112	-5.38788	7.12923e-08	1.17074e-05	465.351	660.156	1519.71	234.635	101.666	156.166	Down	8.40422	11.5342	25.9238	4.09481	1.78113	2.75477	478	661	1464	232	100	164
Glyma.13G122500	Bott 59	CK	63.8694	19.2306	41.55	1.73363	0.687149	2.52293	0.011638	0.155952	3.89415	30.9604	22.8371	79.8971	49.8163	61.8949	Up	0.0644453	0.495689	0.356978	1.27771	0.79975	1.0005	4	31	22	79	49	65
Glyma.13G122800	Bott 59	CK	23.2248	5.34538	14.2851	2.11858	0.814133	2.60226	0.00926129	0.134766	3.89415	7.98979	4.15221	14.159	34.5664	20.949	Up	0.111875	0.222065	0.112673	0.393077	0.963341	0.587852	4	8	4	14	34	22
Glyma.13G127300	Bott 59	CK	621.822	1489.99	1055.91	-1.26076	0.143017	-8.81545	1.19205e-18	2.05933e-15	1435.97	1429.17	1604.83	640.189	627.278	598	Down	8.6926	8.36979	9.17603	3.74487	3.68358	3.53581	1475	1431	1546	633	617	628
Glyma.13G131500	Bott 59	CK	72.7369	149.29	111.014	-1.03566	0.330718	-3.13154	0.00173892	0.041197	114.877	163.791	169.202	66.7495	60.9995	90.4617	Down	4.16665	5.74733	5.7967	2.33951	2.14627	3.2048	118	164	163	66	60	95
Glyma.13G133000	Bott 59	CK	32.725	234.906	133.815	-2.84599	0.429307	-6.62927	3.3735e-11	1.36166e-08	152.845	246.685	305.187	44.4997	35.583	18.0923	Down	5.01132	7.82467	9.4512	1.40987	1.13174	0.579398	157	247	294	44	35	19
Glyma.13G133100	Bott 59	CK	130.616	319.515	225.065	-1.29022	0.406759	-3.17196	0.00151416	0.037326	190.813	353.548	414.183	185.078	77.266	129.503	Down	3.53783	6.34164	7.2534	3.31595	1.3897	2.34526	196	354	399	183	76	136
Glyma.13G140800	Bott 59	CK	0	4.66277	2.33139	-4.67442	2.24551	-2.08168	0.037372	1	5.84122	3.9949	4.15221	0	0	0	Down	0.0574546	0.0380146	0.0385763	0	0	0	6	4	4	0	0	0
Glyma.13G143100	Bott 59	CK	29.2647	68.8209	49.0428	-1.23499	0.510107	-2.42104	0.015476	0.185458	66.2005	75.903	64.3592	48.5451	18.2999	20.949	Down	2.13829	2.37186	1.96353	1.51522	0.5734	0.660925	68	76	62	48	18	22
Glyma.13G143200	Bott 59	CK	56.9974	250.164	153.581	-2.13432	0.281056	-7.59394	3.1033e-14	2.2338e-11	211.257	277.645	261.589	50.5678	67.0995	53.3248	Down	6.7734	8.61209	7.922	1.56672	2.08698	1.66996	217	278	252	50	66	56
Glyma.13G147900	Bott 59	CK	28.7805	80.4873	54.6339	-1.48378	0.379929	-3.90541	9.40641e-05	0.00457242	82.7506	81.8954	76.8159	33.3748	24.3998	28.5669	Down	1.0824	1.03633	0.949047	0.42185	0.309604	0.364973	85	82	74	33	24	30
Glyma.13G157400	Bott 59	CK	249.368	584.885	417.126	-1.2298	0.405119	-3.03564	0.00240027	0.0522507	253.12	725.073	776.463	318.577	211.465	218.06	Down	5.70086	15.7987	16.518	6.93351	4.62017	4.79705	260	726	748	315	208	229
Glyma.13G158100	Bott 59	CK	11.1949	35.7237	23.4593	-1.67236	0.648523	-2.57873	0.00991656	0.140237	42.8356	26.9655	37.3699	15.1703	5.08329	13.3312	Down	1.44248	0.87849	1.18863	0.493654	0.166055	0.438486	44	27	36	15	5	14
Glyma.13G161000	Bott 59	CK	6.31908	0	3.15954	5.09737	2.03587	2.50379	0.0122872	0.161444	0	0	0	7.07949	7.11661	4.76114	Up	0	0	0	0.133673	0.134894	0.0908678	0	0	0	7	7	5
Glyma.13G161100	Bott 59	CK	68.2164	153.276	110.746	-1.16818	0.395976	-2.95013	0.00317645	0.0641064	146.031	176.774	137.023	101.136	40.6663	62.8471	Down	1.29978	1.52219	1.15197	0.869868	0.351128	0.546378	150	177	132	100	40	66
Glyma.13G164600	Bott 59	CK	25.4975	54.0499	39.7737	-1.08019	0.529834	-2.03873	0.0414773	0.330754	41.8621	55.9285	64.3592	19.2158	17.2832	39.9936	Down	1.20068	1.5519	1.74356	0.532583	0.480877	1.12041	43	56	62	19	17	42
Glyma.13G165000	Bott 59	CK	95.6376	19.2282	57.4329	2.31353	0.795433	2.90851	0.0036315	0.0706809	32.1267	9.98724	15.5708	15.1703	110.816	160.927	Up	0.730183	0.219601	0.334269	0.333185	2.44327	3.57253	33	10	15	15	109	169
Glyma.13G167700	Bott 59	CK	4373.18	10507.2	7440.19	-1.26457	0.354763	-3.56457	0.000364459	0.0129233	10544.4	6557.62	14419.6	3250.5	3142.49	6726.54	Down	81.5892	49.0888	105.387	24.3044	23.588	50.8377	10831	6566	13891	3214	3091	7064
Glyma.13G168500	Bott 59	CK	54.1259	0	27.063	8.19737	1.40098	5.85118	4.88084e-09	1.15823e-06	0	0	0	26.2953	43.7163	92.3662	Up	0	0	0	0.212887	0.355301	0.755865	0	0	0	26	43	97
Glyma.13G172100	Bott 59	CK	0	4.37288	2.18644	-4.58069	2.31055	-1.98251	0.0474221	1	3.89415	2.99617	6.22831	0	0	0	Down	0.0229585	0.0170892	0.0346834	0	0	0	4	3	6	0	0	0
Glyma.13G172500	Bott 59	CK	261.877	532.475	397.176	-1.02296	0.247797	-4.12823	3.65567e-05	0.00211358	505.266	550.297	541.863	227.555	211.465	346.611	Down	6.36511	6.70667	6.44758	2.77011	2.58422	4.26492	519	551	522	225	208	364
Glyma.13G173600	Bott 59	CK	8.12853	0	4.06426	5.46205	2.49807	2.18651	0.0287785	0.270317	0	0	0	0	9.14993	15.2357	Up	0	0	0	0	0.140739	0.235958	0	0	0	0	9	16
Glyma.13G174300	Bott 59	CK	110.246	11.9271	61.0866	3.21162	0.949204	3.38348	0.000715723	0.021518	0	13.9821	21.7991	219.464	57.9495	53.3248	Up	0	0.0772386	0.11757	1.21095	0.32099	0.297405	0	14	21	217	57	56
Glyma.13G175700	Bott 59	CK	46.3822	118.751	82.5665	-1.35448	0.436646	-3.10202	0.00192208	0.0445108	92.486	102.869	160.898	27.3066	51.8496	59.9904	Down	1.52912	1.6454	2.51268	0.436272	0.831602	0.968791	95	103	155	27	51	63
Glyma.13G176000	Bott 59	CK	18.5148	71.4773	44.996	-1.94498	0.690004	-2.81879	0.00482045	0.0867064	83.7242	54.9298	75.7778	4.04543	16.2665	35.2325	Down	1.07021	0.679281	0.914913	0.0499695	0.201705	0.439888	86	55	73	4	16	37
Glyma.13G176300	Bott 59	CK	542.472	1232.38	887.427	-1.18333	0.241924	-4.89134	1.00152e-06	0.000107332	1174.09	1197.47	1325.59	463.201	430.047	734.168	Down	19.0145	18.7618	20.2776	7.24902	6.75625	11.6135	1206	1199	1277	458	423	771
Glyma.13G177100	Bott 59	CK	12.3193	0	6.15964	6.06188	2.29541	2.64087	0.00826932	0.125182	0	0	0	0	12.1999	24.7579	Up	0	0	0	0	0.21896	0.447406	0	0	0	0	12	26
Glyma.13G183000	Bott 59	CK	128.492	17.5597	73.0257	2.87236	0.921168	3.11818	0.00181974	0.0427189	10.7089	14.9809	26.9894	329.702	38.633	17.1401	Up	0.109221	0.147816	0.26	3.24942	0.382229	0.170749	11	15	26	326	38	18
Glyma.13G183500	Bott 59	CK	107.958	21.3332	64.6457	2.33862	0.899224	2.60071	0.00930304	0.134856	27.259	15.9796	20.761	275.089	33.5497	15.2357	Up	0.226744	0.128592	0.163115	2.21117	0.270719	0.123785	28	16	20	272	33	16
Glyma.13G183700	Bott 59	CK	2474.17	756.824	1615.5	1.70898	0.690667	2.47439	0.0133462	0.169582	340.738	659.158	1270.58	4033.29	1761.87	1627.36	Up	3.31963	6.21274	11.6921	37.9711	16.6513	15.4859	350	660	1224	3988	1733	1709
Glyma.13G202900	Bott 59	CK	6.08228	32.7465	19.4144	-2.43501	0.988194	-2.4641	0.0137359	0.172632	22.3913	50.9349	24.9133	10.1136	8.13327	0	Down	0.523964	1.15308	0.550646	0.228691	0.184625	0	23	51	24	10	8	0
Glyma.13G203000	Bott 59	CK	3416.84	9453.68	6435.26	-1.46819	0.18913	-7.76286	8.30367e-15	7.63037e-12	8231.25	11812.9	8316.87	3273.76	3317.36	3659.41	Down	29.3057	40.688	27.9683	11.2631	11.4573	12.7256	8455	11828	8012	3237	3263	3843
Glyma.13G203900	Bott 59	CK	162.839	62.3563	112.597	1.38472	0.554292	2.49817	0.0124835	0.162994	42.8356	106.863	37.3699	231.601	72.1827	184.732	Up	0.50152	1.21042	0.413262	2.62027	0.819825	2.11256	44	107	36	229	71	194
Glyma.13G206500	Bott 59	CK	68.9615	28.0964	48.529	1.29731	0.594829	2.18098	0.0291846	0.272413	17.5237	17.977	48.7884	102.147	59.9828	44.7547	Up	0.0845108	0.0838743	0.222241	0.476032	0.28062	0.210818	18	18	47	101	59	47
Glyma.13G206700	Bott 59	CK	70.4245	156.123	113.274	-1.14891	0.361091	-3.18177	0.0014638	0.0364801	102.221	191.755	174.393	74.8404	79.2994	57.1337	Down	1.04624	1.89872	1.68593	0.740201	0.787343	0.571169	105	192	168	74	78	60
Glyma.13G207700	Bott 59	CK	0	6.37504	3.18752	-5.12485	2.0301	-2.52443	0.0115885	0.155627	4.86768	6.99107	7.26636	0	0	0	Down	0.0262614	0.0364891	0.0370283	0	0	0	5	7	7	0	0	0
Glyma.13G213200	Bott 59	CK	1096.68	481.233	788.958	1.18837	0.30021	3.95848	7.54281e-05	0.00378041	380.653	604.228	458.819	725.142	1481.27	1083.64	Up	2.79389	4.29047	3.18084	5.14312	10.5467	7.76865	391	605	442	717	1457	1138
Glyma.13G213300	Bott 59	CK	9604.74	3635.36	6620.05	1.4017	0.338261	4.14385	3.4153e-05	0.00200496	2116.47	2889.31	5900.29	10729.5	9827.02	8257.73	Up	20.8177	27.4941	54.817	101.982	93.7664	79.3348	2174	2893	5684	10609	9666	8672
Glyma.13G215600	Bott 59	CK	461.967	230.677	346.322	1.00233	0.391808	2.55823	0.0105207	0.145786	129.48	212.728	349.824	619.961	441.23	324.71	Up	1.01725	1.61686	2.59594	4.70666	3.36274	2.49174	133	213	337	613	434	341
Glyma.13G218200	Bott 59	CK	175.668	73.295	124.482	1.26169	0.442284	2.85267	0.0043354	0.0804302	72.0417	67.9132	79.93	78.8858	204.348	243.771	Up	0.895242	0.816459	0.938181	0.947281	2.46338	2.95883	74	68	77	78	201	256
Glyma.13G219100	Bott 59	CK	57.0317	178.707	117.869	-1.64746	0.494048	-3.33461	0.00085419	0.0244964	72.0417	182.766	281.312	67.7609	52.8662	50.4681	Down	1.48606	3.64731	5.48102	1.35069	1.05788	1.01684	74	183	271	67	52	53
Glyma.13G221700	Bott 59	CK	124.186	302.681	213.434	-1.28571	0.321894	-3.99421	6.49103e-05	0.00334162	241.437	364.534	302.073	172.942	99.6325	99.984	Down	1.22655	1.79161	1.44948	0.848993	0.491005	0.496127	248	365	291	171	98	105
Glyma.13G226600	Bott 59	CK	225.499	531.024	378.261	-1.23555	0.494728	-2.49744	0.0125095	0.163135	245.331	518.338	829.404	371.168	114.882	190.446	Down	5.48994	11.2215	17.5308	8.02618	2.49386	4.16264	252	519	799	367	113	200
Glyma.13G226700	Bott 59	CK	71.4705	165.889	118.68	-1.21472	0.270604	-4.48891	7.15874e-06	0.000568979	166.475	156.8	174.393	79.8971	64.0495	70.4649	Down	2.17264	1.97974	2.14975	1.00761	0.810884	0.898243	171	157	168	79	63	74
Glyma.13G227100	Bott 59	CK	103.463	298.226	200.844	-1.52637	0.25013	-6.1023	1.04555e-09	2.93222e-07	331.003	289.63	274.046	88.9994	97.5992	123.79	Down	2.60284	2.20335	2.03545	0.676281	0.744505	0.950788	340	290	264	88	96	130
Glyma.13G232300	Bott 59	CK	34.6662	0	17.3331	7.55449	1.68557	4.48185	7.40001e-06	0.000582148	0	0	0	3.03407	30.4998	70.4649	Up	0	0	0	0.124194	1.25329	2.91547	0	0	0	3	30	74
Glyma.13G245600	Bott 59	CK	140.605	362.454	251.529	-1.36631	0.391766	-3.48757	0.00048743	0.0161935	250.199	356.544	480.618	218.453	98.6159	104.745	Down	3.64512	5.02532	6.61374	3.07545	1.39373	1.49054	257	357	463	216	97	110
Glyma.13G247200	Bott 59	CK	17.2952	85.5071	51.4012	-2.30377	0.881117	-2.6146	0.00893314	0.131697	82.7506	94.8788	78.892	0	22.3665	29.5191	Down	0.973428	1.07976	0.876569	0	0.255232	0.33917	85	95	76	0	22	31
Glyma.13G248000	Bott 59	CK	356.526	89.2397	222.883	1.99959	0.411968	4.85374	1.21153e-06	0.000122254	54.5181	68.9119	144.289	483.428	293.814	292.334	Up	0.650103	0.794987	1.62516	5.57054	3.39875	3.40489	56	69	139	478	289	307
Glyma.13G252100	Bott 59	CK	3.59359	46.5973	25.0955	-3.69118	1.14828	-3.21453	0.0013066	0.0334901	18.4972	3.9949	117.3	3.03407	2.03332	5.71337	Down	0.2566	0.0536142	1.53698	0.0406724	0.0273628	0.0774151	19	4	113	3	2	6
Glyma.13G255100	Bott 59	CK	683.2	323.971	503.585	1.07614	0.250002	4.30454	1.67336e-05	0.00112923	377.732	358.542	235.638	629.064	613.045	807.49	Up	3.52236	3.23455	2.07547	5.6685	5.54558	7.35478	388	359	227	622	603	848
Glyma.13G266100	Bott 59	CK	373.575	156.341	264.958	1.25761	0.324839	3.8715	0.000108167	0.00505127	115.851	125.839	227.333	449.042	321.264	350.42	Up	0.565128	0.593865	1.04745	2.1167	1.52025	1.66963	119	126	219	444	316	368
Glyma.13G272100	Bott 59	CK	263.298	79.4209	171.359	1.7284	0.332337	5.20073	1.98502e-07	2.79254e-05	76.9094	93.88	67.4734	362.066	229.765	198.064	Up	0.489751	0.578353	0.405835	2.22796	1.41933	1.23192	79	94	65	358	226	208
Glyma.13G278600	Bott 59	CK	7.94378	0	3.97189	5.428	1.90244	2.85317	0.00432849	0.0803365	0	0	0	10.1136	6.09995	7.61783	Up	0	0	0	0.0913292	0.0552983	0.0695337	0	0	0	10	6	8
Glyma.13G280500	Bott 59	CK	1.35554	27.4229	14.3892	-4.35607	1.26334	-3.44804	0.000564662	0.0181018	40.8885	29.9617	11.4186	0	4.06663	0	Down	0.440509	0.31228	0.116194	0	0.0425003	0	42	30	11	0	4	0
Glyma.13G283600	Bott 59	CK	904.645	2767.69	1836.17	-1.61335	0.220331	-7.3224	2.43573e-13	1.54701e-10	2635.36	3560.45	2107.25	945.618	917.026	851.292	Down	27.7731	36.3005	20.9759	9.62995	9.37498	8.76285	2707	3565	2030	935	902	894
Glyma.13G285400	Bott 59	CK	965.421	2959	1962.21	-1.61589	0.748427	-2.15905	0.0308466	0.281062	1290.91	2214.17	5371.92	1540.3	811.293	544.675	Down	6.35591	10.5467	24.9823	7.32841	3.87493	2.6194	1326	2217	5175	1523	798	572
Glyma.13G287700	Bott 59	CK	53.656	0	26.828	8.18333	1.62659	5.03098	4.87988e-07	6.02164e-05	0	0	0	19.2158	133.182	8.57006	Up	0	0	0	0.196521	1.36735	0.088592	0	0	0	19	131	9
Glyma.13G292300	Bott 59	CK	312.378	0	156.189	10.7253	2.57848	4.15955	3.18871e-05	0.00191009	0	0	0	4.04543	374.13	558.958	Up	0	0	0	0.0964001	8.94987	13.4633	0	0	0	4	368	587
Glyma.13G294200	Bott 59	CK	228.575	632.592	430.584	-1.4688	0.243524	-6.03144	1.62505e-09	4.35927e-07	576.334	738.057	583.385	181.033	285.681	219.013	Down	14.3341	17.7587	13.7048	4.35088	6.89258	5.32044	592	739	562	179	281	230
Glyma.13G297100	Bott 59	CK	13.1236	0	6.56179	6.15125	1.92561	3.19444	0.00140101	0.0353848	0	0	0	4.04543	31.5164	3.80891	Up	0	0	0	0.0130081	0.101734	0.0123797	0	0	0	4	31	4
Glyma.13G299100	Bott 59	CK	453.099	189.489	321.294	1.25824	0.549527	2.28968	0.02204	0.231434	61.3328	143.816	363.318	667.495	383.28	308.522	Up	0.452263	1.02596	2.5305	4.75631	2.74169	2.22212	63	144	350	660	377	324
Glyma.13G302500	Bott 59	CK	306.031	1004.51	655.268	-1.7148	0.279682	-6.13126	8.71873e-10	2.51036e-07	771.041	1073.63	1168.85	415.667	234.848	267.576	Down	7.84552	10.5687	11.2337	4.08709	2.31812	2.65934	792	1075	1126	411	231	281
Glyma.13G303300	Bott 59	CK	0	9.21228	4.60614	-5.65716	2.41699	-2.34057	0.0192541	0.212351	12.656	14.9809	0	0	0	0	Down	0.204775	0.2345	0	0	0	0	13	15	0	0	0	0
Glyma.13G305600	Bott 59	CK	1183.09	2446.46	1814.77	-1.04792	0.261707	-4.00416	6.22371e-05	0.00322684	2160.28	2629.64	2549.46	1080.13	826.543	1642.59	Down	32.0905	37.7909	35.7713	15.5048	11.9107	23.833	2219	2633	2456	1068	813	1725
Glyma.13G306300	Bott 59	CK	143.826	327.715	235.77	-1.18787	0.40436	-2.93766	0.00330698	0.0661534	486.768	311.602	184.773	104.17	131.149	196.159	Down	6.35274	3.93425	2.27771	1.31372	1.66038	2.50051	500	312	178	103	129	206
Glyma.13G310800	Bott 59	CK	60.5633	16.4188	38.4911	1.88454	0.762744	2.47074	0.0134836	0.170725	16.5501	12.9834	19.723	12.1363	60.9995	108.554	Up	0.235789	0.178952	0.26541	0.167083	0.843051	1.51061	17	13	19	12	60	114
Glyma.13G316500	Bott 59	CK	12.2563	33.6492	22.9528	-1.45825	0.574459	-2.53847	0.0111337	0.150975	35.0473	39.949	25.9513	14.159	11.1832	11.4267	Down	0.741395	0.817568	0.518531	0.289435	0.229492	0.236102	36	40	25	14	11	12
Glyma.13G317600	Bott 59	CK	0	23.976	11.988	-7.03675	1.47035	-4.78578	1.70328e-06	0.000163838	31.1532	18.9758	21.7991	0	0	0	Down	0.258026	0.152049	0.170538	0	0	0	32	19	21	0	0	0
Glyma.13G323800	Bott 59	CK	3828.44	345.699	2087.07	3.46919	1.22884	2.82315	0.0047555	0.0858994	50.6239	677.135	309.34	8946.46	920.076	1618.79	Up	0.417901	5.40775	2.41198	71.3662	7.36793	13.0524	52	678	298	8846	905	1700
Glyma.13G329000	Bott 59	CK	400.927	835.229	618.078	-1.05855	0.217234	-4.87283	1.10011e-06	0.000113032	873.263	749.043	883.382	452.076	306.014	444.691	Down	10.3004	8.54749	9.84187	5.1528	3.5015	5.12328	897	750	851	447	301	467
Glyma.13G333100	Bott 59	CK	331.848	1022.94	677.392	-1.6246	0.296649	-5.47651	4.33793e-08	7.55446e-06	1105.94	1188.48	774.387	459.156	304.998	231.392	Down	17.1148	17.7934	11.3193	6.86635	4.5787	3.49761	1136	1190	746	454	300	243
Glyma.13G334600	Bott 59	CK	61.6929	9.21344	35.4532	2.74768	1.04189	2.6372	0.00835933	0.125839	5.84122	0	21.7991	21.2385	60.9995	102.841	Up	0.0432927	0	0.152606	0.15211	0.438573	0.74449	6	0	21	21	60	108
Glyma.13G360000	Bott 59	CK	556.114	1840.65	1198.38	-1.72683	0.225919	-7.64357	2.11274e-14	1.62941e-11	2427.03	1569	1525.94	526.917	566.279	575.146	Down	17.3957	10.8796	10.3306	3.64949	3.93733	4.0265	2493	1571	1470	521	557	604
Glyma.13G361900	Bott 59	CK	222.347	78.3122	150.33	1.50677	0.581667	2.59043	0.0095856	0.137357	24.3384	55.9285	154.67	299.361	197.232	170.449	Up	0.0831164	0.184779	0.498908	0.987903	0.653395	0.568553	25	56	149	296	194	179
Glyma.13G362200	Bott 59	CK	101.204	299.965	200.585	-1.56855	0.328427	-4.77594	1.78866e-06	0.000170908	324.188	247.684	328.024	142.601	91.4993	69.5127	Down	3.36156	2.48465	3.2127	1.42886	0.920377	0.704028	333	248	316	141	90	73
Glyma.13G363300	Bott 59	CK	8.09792	58.6237	33.3608	-2.85949	1.17057	-2.44282	0.0145728	0.178651	85.6712	81.8954	8.30442	20.2271	4.06663	0	Down	2.01285	1.86148	0.184292	0.459234	0.0926863	0	88	82	8	20	4	0
Glyma.13G365400	Bott 59	CK	41.4381	20.4662	30.9521	1.01871	0.495437	2.05619	0.039764	0.323623	16.5501	20.9732	23.8752	36.4088	49.8163	38.0891	Up	0.0942541	0.115555	0.12843	0.200368	0.275216	0.211876	17	21	23	36	49	40
Glyma.13G370100	Bott 59	CK	206.699	1551.47	879.085	-2.90811	1.21959	-2.38451	0.0171021	0.196861	340.738	1224.44	3089.24	443.985	149.449	26.6624	Down	3.75693	13.0609	32.1725	4.73047	1.59849	0.28714	350	1226	2976	439	147	28
Glyma.13G372200	Bott 59	CK	149.028	67.4611	108.244	1.14433	0.341161	3.35423	0.00079585	0.0231461	50.6239	73.9056	77.8539	118.329	184.015	144.739	Up	0.389807	0.550548	0.566233	0.880456	1.37452	1.08858	52	74	75	117	181	152
Glyma.14G001600	Bott 59	CK	358.823	86.5419	222.682	2.05217	0.379732	5.40426	6.50765e-08	1.09361e-05	98.3272	68.9119	92.3866	215.419	319.231	541.818	Up	0.758803	0.514486	0.673419	1.60643	2.38982	4.08405	101	69	89	213	314	569
Glyma.14G002800	Bott 59	CK	997.289	2363.37	1680.33	-1.24479	0.256257	-4.85759	1.18824e-06	0.000120467	2051.24	2948.23	2090.64	1305.66	748.261	937.945	Down	30.1365	41.9046	29.0118	18.5366	10.6643	13.4597	2107	2952	2014	1291	736	985
Glyma.14G003000	Bott 59	CK	0	8.6372	4.3186	-5.56406	1.87519	-2.96719	0.00300531	0.0616132	9.73537	10.986	5.19026	0	0	0	Down	0.0713046	0.0778444	0.0359067	0	0	0	10	11	5	0	0	0
Glyma.14G013600	Bott 59	CK	4.31078	16.647	10.4789	-1.94782	0.972719	-2.00245	0.0452359	0.345169	6.81476	11.9847	31.1416	5.05678	4.06663	3.80891	Down	0.129101	0.219649	0.557237	0.0925714	0.074734	0.0704794	7	12	30	5	4	4
Glyma.14G014400	Bott 59	CK	1.01136	10.6252	5.81829	-3.40428	1.67873	-2.02789	0.0425712	0.334962	7.78829	20.9732	3.11416	3.03407	0	0	Down	0.0811447	0.211401	0.0306464	0.0305469	0	0	8	21	3	3	0	0
Glyma.14G016300	Bott 59	CK	11004.8	27364.2	19184.5	-1.31416	0.257995	-5.09375	3.51054e-07	4.55306e-05	25086.1	27344.1	29662.3	15587	7731.69	9695.59	Down	115.206	121.486	128.667	69.1716	34.4444	43.4908	25768	27379	28575	15412	7605	10182
Glyma.14G029700	Bott 59	CK	21.6062	52.7045	37.1554	-1.28341	0.515887	-2.48778	0.0128543	0.165557	62.3064	44.9426	50.8646	17.1931	15.2499	32.3758	Down	1.42355	0.993393	1.09768	0.379591	0.337995	0.722507	64	45	49	17	15	34
Glyma.14G032400	Bott 59	CK	12.1069	0	6.05346	6.03489	1.93669	3.11608	0.00183272	0.0429713	0	0	0	4.04543	28.4664	3.80891	Up	0	0	0	0.0369081	0.260718	0.0351251	0	0	0	4	28	4
Glyma.14G035100	Bott 59	CK	88.0332	2.35761	45.1954	5.22921	0.909444	5.74989	8.9299e-09	1.92235e-06	2.92061	0	4.15221	29.3293	83.366	151.404	Up	0.0251719	0	0.033802	0.244269	0.697006	1.27457	3	0	4	29	82	159
Glyma.14G040100	Bott 59	CK	115.624	279.501	197.563	-1.27367	0.364413	-3.49515	0.000473803	0.0158383	370.918	304.611	162.974	135.522	89.4659	121.885	Down	8.08211	6.42121	3.35419	2.85352	1.89108	2.59407	381	305	157	134	88	128
Glyma.14G040200	Bott 59	CK	2653.71	5665.13	4159.42	-1.09417	0.17107	-6.39607	1.59427e-10	5.5528e-08	6296.84	5974.37	4724.18	2921.81	2601.63	2437.71	Down	52.9854	48.6351	37.5475	23.758	21.2365	20.0354	6468	5982	4551	2889	2559	2560
Glyma.14G043200	Bott 59	CK	0	78.2078	39.1039	-8.74196	3.9079	-2.23699	0.0252868	0.251754	118.771	115.852	0	0	0	0	Down	2.55915	2.41496	0	0	0	0	122	116	0	0	0	0
Glyma.14G047300	Bott 59	CK	40.5005	17.1193	28.8099	1.24332	0.537731	2.31217	0.0207683	0.222793	15.5766	13.9821	21.7991	52.5905	35.583	33.328	Up	0.146192	0.126954	0.193246	0.47696	0.323965	0.305522	16	14	21	52	35	35
Glyma.14G061300	Bott 59	CK	358.673	71.4333	215.053	2.32945	0.554557	4.20056	2.6625e-05	0.00164743	30.1796	42.9451	141.175	537.03	300.931	238.057	Up	0.239591	0.329833	1.05861	4.11982	2.31754	1.84595	31	43	136	531	296	250
Glyma.14G066000	Bott 59	CK	604.92	1285.69	945.305	-1.08799	0.282621	-3.84966	0.000118284	0.00542886	1584.92	1427.18	844.974	755.483	562.212	497.063	Down	10.7283	9.34598	5.40241	4.94165	3.69171	3.28638	1628	1429	814	747	553	522
Glyma.14G069900	Bott 59	CK	411.06	201.433	306.247	1.02971	0.283539	3.63165	0.000281617	0.0106411	130.454	224.713	249.133	432.86	412.763	387.557	Up	1.72845	2.88039	3.11781	5.54205	5.30523	5.01553	134	225	240	428	406	407
Glyma.14G073500	Bott 59	CK	553.527	1126.72	840.125	-1.02543	0.163795	-6.26046	3.8384e-10	1.20128e-07	1215.95	1004.72	1159.5	593.666	517.479	549.436	Down	5.98345	4.78304	5.38927	2.82295	2.47021	2.6408	1249	1006	1117	587	509	577
Glyma.14G074400	Bott 59	CK	77.9488	31.8966	54.9227	1.2871	0.461207	2.79072	0.0052591	0.0921817	33.1003	44.9426	17.6469	81.9199	83.366	68.5605	Up	0.523881	0.688151	0.26381	1.2529	1.27996	1.05988	34	45	17	81	82	72
Glyma.14G082400	Bott 59	CK	628.362	263.481	445.921	1.25427	0.365656	3.4302	0.000603141	0.0189586	143.11	379.515	267.817	605.802	472.746	806.538	Up	2.97672	7.63698	5.26173	12.1765	9.53897	16.3861	147	380	258	599	465	847
Glyma.14G083000	Bott 59	CK	94.0113	23.2364	58.6239	2.01925	0.52015	3.88205	0.00010358	0.00488909	22.3913	10.986	36.3318	79.8971	79.2994	122.838	Up	0.217539	0.103257	0.333399	0.750087	0.747361	1.16565	23	11	35	79	78	129
Glyma.14G087400	Bott 59	CK	130.238	57.0672	93.6526	1.1913	0.534382	2.22931	0.0257935	0.254336	41.8621	36.9528	92.3866	215.419	91.4993	83.7961	Up	0.651306	0.556206	1.35767	3.23871	1.38098	1.27342	43	37	89	213	90	88
Glyma.14G091000	Bott 59	CK	256.419	542.84	399.63	-1.08142	0.216129	-5.00356	5.62802e-07	6.78962e-05	466.324	564.279	597.918	271.043	213.498	284.716	Down	6.21165	7.27171	7.52283	3.48884	2.75878	3.70436	479	565	576	268	210	299
Glyma.14G093000	Bott 59	CK	10.8125	0	5.40627	5.87194	2.34834	2.50047	0.0124029	0.162275	0	0	0	18.2044	14.2332	0	Up	0	0	0	0.427145	0.335261	0	0	0	0	18	14	0
Glyma.14G096800	Bott 59	CK	11.7433	54.5201	33.1317	-2.21893	0.850103	-2.61019	0.00904925	0.132672	111.957	33.9566	17.6469	18.2044	13.2166	3.80891	Down	1.02912	0.301969	0.153216	0.161702	0.117852	0.0341978	115	34	17	18	13	4
Glyma.14G099200	Bott 59	CK	627.861	203.428	415.645	1.62589	0.308192	5.27559	1.32329e-07	1.95724e-05	163.554	280.641	166.088	774.699	458.513	650.372	Up	1.58368	2.62894	1.51902	7.24872	4.30686	6.15105	168	281	160	766	451	683
Glyma.14G103100	Bott 59	CK	24.3115	99.2717	61.7916	-2.03244	0.420401	-4.83452	1.33466e-06	0.000132817	87.6183	118.848	91.3486	23.2612	32.5331	17.1401	Down	1.26591	1.66121	1.24661	0.32476	0.45597	0.241882	90	119	88	23	32	18
Glyma.14G103700	Bott 59	CK	70.8395	26.9477	48.8936	1.39552	0.594124	2.34888	0.0188302	0.209127	13.6295	32.9579	34.2557	117.317	44.733	50.4681	Up	0.103664	0.242511	0.246095	0.862253	0.330051	0.374928	14	33	33	116	44	53
Glyma.14G105800	Bott 59	CK	357.305	772.24	564.773	-1.11212	0.263233	-4.22484	2.39113e-05	0.00151236	964.775	806.969	544.977	414.656	303.981	353.277	Down	6.93213	5.60947	3.69862	2.87907	2.11881	2.47935	991	808	525	410	299	371
Glyma.14G106200	Bott 59	CK	0	26.1565	13.0783	-7.16162	1.45973	-4.90612	9.2898e-07	0.000102351	17.5237	33.9566	26.9894	0	0	0	Down	0.406778	0.762573	0.591761	0	0	0	18	34	26	0	0	0
Glyma.14G112500	Bott 59	CK	32.3132	105.318	68.8157	-1.7031	0.422206	-4.0338	5.48811e-05	0.00294077	70.0947	135.826	110.034	34.3861	25.4165	37.1369	Down	1.24906	2.34157	1.85202	0.592116	0.439359	0.64638	72	136	106	34	25	39
Glyma.14G114700	Bott 59	CK	4.6479	0	2.32395	4.65442	2.25068	2.06801	0.0386394	1	0	0	0	6.06814	4.06663	3.80891	Up	0	0	0	0.13241	0.0890798	0.0840086	0	0	0	6	4	4
Glyma.14G116400	Bott 59	CK	0	87.7773	43.8887	-8.9084	1.5589	-5.71454	1.09998e-08	2.30617e-06	5.84122	156.8	100.691	0	0	0	Down	0.0385499	1.00113	0.62767	0	0	0	6	157	97	0	0	0
Glyma.14G117900	Bott 59	CK	0	8.7814	4.3907	-5.58675	2.45653	-2.27424	0.0229513	0.23734	9.73537	0	16.6088	0	0	0	Down	0.257194	0	0.414447	0	0	0	10	0	16	0	0	0
Glyma.14G118700	Bott 59	CK	233.565	625.114	429.339	-1.42059	0.363819	-3.90465	9.4363e-05	0.00457242	476.06	580.259	819.023	171.931	364.98	163.783	Down	3.59883	4.24371	5.84813	1.25596	2.67654	1.20935	489	581	789	170	359	172
Glyma.14G139200	Bott 59	CK	0	17.9926	8.99632	-6.62252	1.54161	-4.29586	1.7402e-05	0.00115984	19.4707	19.9745	14.5327	0	0	0	Down	0.257781	0.25584	0.181734	0	0	0	20	20	14	0	0	0
Glyma.14G142500	Bott 59	CK	36.6775	17.038	26.8577	1.10623	0.530767	2.08421	0.0371407	0.311349	20.4443	11.9847	18.6849	33.3748	37.6164	39.0414	Up	0.24213	0.137318	0.209021	0.381961	0.432174	0.451632	21	12	18	33	37	41
Glyma.14G145900	Bott 59	CK	79.9023	13.5523	46.7273	2.56078	1.15903	2.20941	0.0271459	0.261464	0	21.9719	18.6849	150.692	82.3493	6.6656	Up	0	0.17852	0.14822	1.22295	0.670903	0.0546785	0	22	18	149	81	7
Glyma.14G147100	Bott 59	CK	31.328	74.5823	52.9552	-1.25352	0.503453	-2.48984	0.0127802	0.165061	105.142	45.9413	72.6636	31.352	41.683	20.949	Down	1.04006	0.439652	0.678922	0.299689	0.399986	0.202408	108	46	70	31	41	22
Glyma.14G147500	Bott 59	CK	55.4497	157.878	106.664	-1.51086	0.388364	-3.89033	0.000100109	0.00477747	172.316	203.74	97.5769	52.5905	67.0995	46.6592	Down	1.98019	2.26507	1.05913	0.584	0.748006	0.523723	177	204	94	52	66	49
Glyma.14G149800	Bott 59	CK	61.579	28.1723	44.8756	1.1283	0.548829	2.05584	0.0397982	0.323658	32.1267	13.9821	38.4079	84.9539	56.9329	42.8503	Up	0.0808383	0.0340368	0.0912836	0.206566	0.138969	0.105314	33	14	37	84	56	45
Glyma.14G156300	Bott 59	CK	15.8893	76.228	46.0587	-2.26307	0.47798	-4.73464	2.19442e-06	0.000204256	101.248	58.9247	68.5114	19.2158	13.2166	15.2357	Down	1.17435	0.661203	0.750581	0.215375	0.148709	0.172607	104	59	66	19	13	16
Glyma.14G157400	Bott 59	CK	0	5.74752	2.87376	-4.97464	2.18266	-2.27916	0.0226577	0.235458	1.94707	6.99107	8.30442	0	0	0	Down	0.0282957	0.098289	0.11399	0	0	0	2	7	8	0	0	0
Glyma.14G159900	Bott 59	CK	34.9472	7.9892	21.4682	2.12744	0.626791	3.39418	0.000688335	0.0209651	10.7089	5.99234	7.26636	29.3293	34.5664	40.9458	Up	0.1647	0.0891597	0.105557	0.435887	0.515711	0.615092	11	6	7	29	34	43
Glyma.14G168100	Bott 59	CK	8.43857	0	4.21929	5.51429	2.51749	2.19039	0.0284958	0.268596	0	0	0	19.2158	6.09995	0	Up	0	0	0	0.105029	0.0334701	0	0	0	0	19	6	0
Glyma.14G169700	Bott 59	CK	258.514	986.285	622.399	-1.93146	0.27052	-7.13982	9.34531e-13	5.17454e-10	1301.62	909.837	747.398	218.453	240.948	316.14	Down	8.21347	5.55431	4.45466	1.33206	1.47493	1.94852	1337	911	720	216	237	332
Glyma.14G169800	Bott 59	CK	10.2371	35.946	23.0916	-1.81192	0.626182	-2.8936	0.00380858	0.0730737	38.9415	42.9451	25.9513	6.06814	13.2166	11.4267	Down	2.37882	2.53797	1.49737	0.358203	0.783199	0.681796	40	43	25	6	13	12
Glyma.14G170700	Bott 59	CK	23.408	63.2186	43.3133	-1.43186	0.444701	-3.21982	0.0012827	0.032995	67.174	52.9324	69.5495	17.1931	25.4165	27.6146	Down	0.31702	0.241675	0.310028	0.0784084	0.11636	0.127294	69	53	67	17	25	29
Glyma.14G171800	Bott 59	CK	2100.76	4569.38	3335.07	-1.12108	0.251683	-4.45435	8.41491e-06	0.000647828	3647.84	5548.91	4511.37	2744.82	1576.84	1980.64	Down	23.9835	35.2946	28.016	17.4387	10.057	12.7193	3747	5556	4346	2714	1551	2080
Glyma.14G176400	Bott 59	CK	1457.27	3058.38	2257.82	-1.06951	0.346324	-3.08817	0.00201391	0.045875	3141.6	4181.66	1851.88	872.8	1841.17	1657.83	Down	39.3205	50.6337	21.8928	10.5562	22.3545	20.267	3227	4187	1784	863	1811	1741
Glyma.14G179200	Bott 59	CK	228.115	883.26	555.687	-1.95287	0.196969	-9.91459	3.59747e-23	1.72635e-19	753.518	1034.68	861.583	223.51	224.682	236.153	Down	10.1146	13.4364	10.9238	2.89918	2.92567	3.0962	774	1036	830	221	221	248
Glyma.14G179800	Bott 59	CK	475.723	1110.03	792.876	-1.22245	0.139765	-8.74646	2.20153e-18	3.27868e-15	1142.93	1107.58	1079.57	478.372	471.73	477.067	Down	10.3799	9.73135	9.26073	4.19818	4.15594	4.23188	1174	1109	1040	473	464	501
Glyma.14G181400	Bott 59	CK	94.9308	216.456	155.693	-1.18793	0.487926	-2.43465	0.0149061	0.181092	164.528	182.766	302.073	108.215	36.5997	139.978	Down	2.55978	2.75096	4.43912	1.62696	0.55239	2.12718	169	183	291	107	36	147
Glyma.14G193700	Bott 59	CK	1026.23	382.738	704.484	1.42289	0.162079	8.77897	1.64985e-18	2.63908e-15	354.367	428.453	365.394	1035.63	1045.12	997.936	Up	2.0422	2.38875	1.98896	5.76729	5.84273	5.61731	364	429	352	1024	1028	1048
Glyma.14G195000	Bott 59	CK	16288.6	38784.6	27536.6	-1.25163	0.173455	-7.21585	5.35991e-13	3.12823e-10	37326.4	43352.6	35674.7	19155.1	13990.2	15720.3	Down	281.929	316.783	254.51	139.808	102.507	115.976	38341	43408	34367	18940	13761	16509
Glyma.14G195200	Bott 59	CK	1225.17	3716.77	2470.97	-1.60103	0.272609	-5.87298	4.28042e-09	1.04445e-06	2798.92	3446.6	4904.8	1564.57	913.976	1196.95	Down	26.5262	31.6009	43.9063	14.3286	8.40281	11.0801	2875	3451	4725	1547	899	1257
Glyma.14G195300	Bott 59	CK	206.102	424.269	315.185	-1.04163	0.424363	-2.45457	0.0141054	0.175511	205.416	388.504	678.886	243.737	230.781	143.787	Down	2.4428	4.46964	7.62555	2.8009	2.66231	1.67014	211	389	654	241	227	151
Glyma.14G199500	Bott 59	CK	181.253	401.541	291.397	-1.14681	0.254445	-4.50711	6.57176e-06	0.000531512	426.409	324.585	453.629	185.078	145.382	213.299	Down	3.47227	2.55705	3.48906	1.45635	1.14842	1.69652	438	325	437	183	143	224
Glyma.14G199600	Bott 59	CK	178.749	449.378	314.064	-1.3298	0.29624	-4.48893	7.15813e-06	0.000568979	338.791	465.405	543.939	231.601	134.199	170.449	Down	2.73576	3.63581	4.14875	1.80721	1.05123	1.34438	348	466	524	229	132	179
Glyma.14G199700	Bott 59	CK	79.3066	214.532	146.919	-1.43603	0.337834	-4.25069	2.1311e-05	0.00137168	217.099	161.793	264.703	105.181	66.0828	66.656	Down	2.95055	2.1273	3.39801	1.38136	0.87124	0.884844	223	162	255	104	65	70
Glyma.14G199900	Bott 59	CK	778.492	1557.76	1168.13	-1.00039	0.296416	-3.37495	0.000738278	0.0220052	1321.09	1336.29	2015.9	586.587	640.495	1108.39	Down	25.641	25.0915	36.9565	11.0017	12.0593	21.0125	1357	1338	1942	580	630	1164
Glyma.14G200500	Bott 59	CK	21.5804	150.318	85.9492	-2.80116	0.634921	-4.41182	1.02503e-05	0.000761966	113.904	271.653	65.3973	10.1136	35.583	19.0446	Down	4.10568	9.47296	2.22653	0.35227	1.24421	0.670503	117	272	63	10	35	20
Glyma.14G211300	Bott 59	CK	721.524	356.761	539.142	1.01633	0.263899	3.85121	0.000117537	0.00540035	249.225	396.493	424.563	784.812	796.044	583.716	Up	1.00953	1.55377	1.62439	3.07197	3.12802	2.30947	256	397	409	776	783	613
Glyma.14G211400	Bott 59	CK	55.6015	4.73937	30.1704	3.55899	0.869942	4.09107	4.29387e-05	0.00241155	0	7.98979	6.22831	31.352	48.7996	86.6528	Up	0	0.143161	0.108958	0.561121	0.876773	1.56759	0	8	6	31	48	91
Glyma.14G212200	Bott 59	CK	633.903	2573.93	1603.92	-2.02165	0.778085	-2.59824	0.00937042	0.135465	941.41	1928.54	4851.86	996.186	495.113	410.411	Down	10.1611	20.1378	49.4639	10.3902	5.18404	4.32674	967	1931	4674	985	487	431
Glyma.14G212400	Bott 59	CK	377.721	798.707	588.214	-1.08007	0.309736	-3.48709	0.000488312	0.0162104	546.154	734.062	1115.91	457.133	284.664	391.366	Down	8.80412	11.4479	16.991	7.12094	4.45152	6.1622	561	735	1075	452	280	411
Glyma.14G214800	Bott 59	CK	30.7205	89.6861	60.2033	-1.54457	0.43999	-3.51047	0.000447317	0.0151523	86.6448	59.9234	122.49	25.2839	33.5497	33.328	Down	1.9143	1.28082	2.55617	0.539804	0.719054	0.719217	89	60	118	25	33	35
Glyma.15G002500	Bott 59	CK	235.552	751.56	493.556	-1.67358	0.31473	-5.31751	1.05197e-07	1.61112e-05	602.619	935.804	716.256	302.396	143.349	260.911	Down	19.758	29.6831	22.1814	9.58074	4.5593	8.35553	619	937	690	299	141	274
Glyma.15G003300	Bott 59	CK	1525.35	4509.18	3017.26	-1.56374	0.39514	-3.95742	7.5763e-05	0.00379157	2651.91	4245.57	6630.04	2456.58	1018.69	1100.78	Down	28.5172	44.168	67.3417	25.5272	10.6266	11.5619	2724	4251	6387	2429	1002	1156
Glyma.15G003900	Bott 59	CK	831.785	3545.03	2188.41	-2.0917	0.231588	-9.032	1.68564e-19	4.28242e-16	4029.47	3387.67	3217.96	680.643	1108.16	706.554	Down	45.2012	36.7644	34.0961	7.37812	12.0589	7.74159	4139	3392	3100	673	1090	742
Glyma.15G006200	Bott 59	CK	31.8225	82.222	57.0222	-1.36652	0.583665	-2.34128	0.0192177	0.212155	93.4595	89.8851	63.3212	20.2271	15.2499	59.9904	Down	1.0013	0.93165	0.640783	0.209411	0.158494	0.627777	96	90	61	20	15	63
Glyma.15G008300	Bott 59	CK	40.1922	104.205	72.1985	-1.37258	0.408852	-3.35714	0.00078752	0.0230123	69.1211	116.851	126.642	32.3634	39.6497	48.5637	Down	1.20459	1.97008	2.08463	0.545013	0.670306	0.826652	71	117	122	32	39	51
Glyma.15G012000	Bott 59	CK	0	8.697	4.3485	-5.57329	1.8774	-2.96862	0.00299144	0.0614348	5.84122	12.9834	7.26636	0	0	0	Down	0.0213152	0.045835	0.0250451	0	0	0	6	13	7	0	0	0
Glyma.15G012100	Bott 59	CK	157.46	26.4344	91.9474	2.57457	0.530754	4.85078	1.22979e-06	0.00012352	22.3913	30.9604	25.9513	69.7836	267.381	135.216	Up	0.254624	0.340604	0.27874	0.766825	2.94954	1.50187	23	31	25	69	263	142
Glyma.15G014000	Bott 59	CK	285.284	625.629	455.456	-1.13356	0.285397	-3.97187	7.13109e-05	0.00360216	827.506	582.256	467.123	297.339	338.547	219.965	Down	6.04563	4.11536	3.22346	2.09916	2.39935	1.56966	850	583	450	294	333	231
Glyma.15G015100	Bott 59	CK	82.9755	363.215	223.095	-2.13053	0.492784	-4.32345	1.53608e-05	0.00105808	177.184	421.461	490.999	141.59	55.9162	51.4203	Down	0.95829	2.20524	2.50827	0.739996	0.29337	0.271638	182	422	473	140	55	54
Glyma.15G015900	Bott 59	CK	505.124	221.064	363.094	1.19299	0.295869	4.03214	5.52702e-05	0.00295159	154.792	190.756	317.644	485.451	534.762	495.159	Up	2.36603	2.82081	4.58598	7.17034	7.92932	7.39261	159	191	306	480	526	520
Glyma.15G024200	Bott 59	CK	8.87453	0	4.43727	5.58856	1.86572	2.99539	0.00274092	0.0576047	0	0	0	10.1136	5.08329	11.4267	Up	0	0	0	0.0779415	0.0393269	0.0890114	0	0	0	10	5	12
Glyma.15G025500	Bott 59	CK	92.7443	191.193	141.969	-1.04212	0.400667	-2.60096	0.00929626	0.134856	170.369	146.812	256.399	87.988	56.9329	133.312	Down	1.60243	1.3359	2.27785	0.799715	0.519464	1.22473	175	147	247	87	56	140
Glyma.15G026400	Bott 59	CK	117.381	242.148	179.764	-1.04407	0.417379	-2.50148	0.0123674	0.162141	153.819	167.786	404.84	100.124	130.132	121.885	Down	0.886448	0.935454	2.20368	0.55758	0.7275	0.686084	158	168	390	99	128	128
Glyma.15G026500	Bott 59	CK	91.88	184.487	138.184	-1.00406	0.460364	-2.18101	0.029183	0.272413	138.242	131.832	283.388	71.8063	60.9995	142.834	Down	0.77264	0.71282	1.49602	0.387813	0.330725	0.779742	142	132	273	71	60	150
Glyma.15G028100	Bott 59	CK	9.69177	30.6977	20.1947	-1.66649	0.797867	-2.08868	0.0367369	0.309526	25.312	43.9438	22.8371	4.04543	19.3165	5.71337	Down	0.442003	0.742371	0.376671	0.0682633	0.327214	0.0974482	26	44	22	4	19	6
Glyma.15G038500	Bott 59	CK	506.787	167.344	337.065	1.59922	0.459129	3.48315	0.000495541	0.0163749	95.4066	112.856	293.769	746.381	417.847	356.134	Up	1.10956	1.26976	3.227	8.38797	4.71405	4.04546	98	113	283	738	411	374
Glyma.15G040700	Bott 59	CK	88.0081	185.936	136.972	-1.07847	0.370671	-2.90952	0.00361989	0.0704866	162.581	217.722	177.507	113.272	49.8163	100.936	Down	3.19109	4.13425	3.29084	2.14841	0.948519	1.93509	167	218	171	112	49	106
Glyma.15G048400	Bott 59	CK	59.9388	5.97025	32.9545	3.32552	0.945535	3.51707	0.000436333	0.0148421	11.6824	0	6.22831	21.2385	68.1161	90.4617	Up	0.0657154	0	0.0330921	0.115447	0.371696	0.497028	12	0	6	21	67	95
Glyma.15G049000	Bott 59	CK	54.9825	117.793	86.3876	-1.0982	0.485492	-2.26204	0.0236951	0.241759	56.4651	183.765	113.148	49.5565	47.7829	67.6082	Down	0.947973	2.98471	1.79425	0.80397	0.778203	1.10866	58	184	109	49	47	71
Glyma.15G049600	Bott 59	CK	343.587	153.737	248.662	1.16103	0.442505	2.62377	0.00869623	0.129199	103.195	81.8954	276.122	306.441	400.563	323.758	Up	1.5984	1.22719	4.0397	4.58668	6.01871	4.89813	106	82	266	303	394	340
Glyma.15G054000	Bott 59	CK	172.31	75.4114	123.861	1.19389	0.521574	2.28901	0.0220786	0.23164	32.1267	52.9324	141.175	164.851	146.399	205.681	Up	0.226079	0.360363	0.938369	1.12101	0.999394	1.41375	33	53	136	163	144	216
Glyma.15G055400	Bott 59	CK	65.4076	9.09177	37.2497	2.84839	0.826125	3.44789	0.000564988	0.0181018	7.78829	5.99234	13.4947	140.579	36.5997	19.0446	Up	0.0451525	0.0336093	0.0738962	0.787557	0.205836	0.107843	8	6	13	139	36	20
Glyma.15G057700	Bott 59	CK	522.326	1292.98	907.654	-1.30768	0.268239	-4.87505	1.0878e-06	0.000112607	1477.83	1447.15	953.97	371.168	613.045	582.764	Down	12.4836	11.8264	7.61153	3.02978	5.02358	4.8083	1518	1449	919	367	603	612
Glyma.15G062400	Bott 59	CK	118.397	27.2565	72.8269	2.12081	0.557375	3.80499	0.00014181	0.00625825	19.4707	25.9668	36.3318	45.511	153.515	156.166	Up	0.37374	0.482203	0.658711	0.844165	2.85853	2.92789	20	26	35	45	151	164
Glyma.15G070900	Bott 59	CK	133.96	31.1905	82.5753	2.10302	0.46369	4.5354	5.74946e-06	0.000467634	20.4443	40.9477	32.1796	194.18	121.999	85.7006	Up	0.346911	0.672203	0.515761	3.18402	2.0082	1.42041	21	41	31	192	120	90
Glyma.15G071000	Bott 59	CK	1231.46	441.802	836.631	1.47904	0.486321	3.04129	0.00235566	0.0516178	274.537	333.574	717.294	2151.15	1001.41	541.818	Up	2.75167	3.23452	6.79067	20.8348	9.73666	5.30433	282	334	691	2127	985	569
Glyma.15G077700	Bott 59	CK	11.7848	55.9926	33.8887	-2.2446	0.627495	-3.57708	0.000347455	0.0124533	70.0947	44.9426	52.9407	4.04543	13.2166	18.0923	Down	0.864873	0.536475	0.616989	0.0482342	0.158194	0.218044	72	45	51	4	13	19
Glyma.15G078600	Bott 59	CK	352.04	773.265	562.652	-1.13526	0.419333	-2.70731	0.00678304	0.110528	407.912	717.084	1194.8	527.928	295.848	232.344	Down	3.35777	5.71055	9.28965	4.19935	2.36242	1.86809	419	718	1151	522	291	244
Glyma.15G082200	Bott 59	CK	16.0947	0	8.04736	6.44629	2.25295	2.86126	0.00421963	0.0788583	0	0	0	0	40.6663	7.61783	Up	0	0	0	0	0.481631	0.0908424	0	0	0	0	40	8
Glyma.15G085300	Bott 59	CK	43.5561	129.54	86.5482	-1.57359	0.529411	-2.97233	0.00295547	0.0608408	120.719	208.733	59.169	61.6927	36.5997	32.3758	Down	1.40393	2.34849	0.649961	0.693315	0.412909	0.367769	124	209	57	61	36	34
Glyma.15G086000	Bott 59	CK	186.402	67.9175	127.16	1.4568	0.717889	2.02928	0.0424297	0.334318	16.5501	122.843	64.3592	354.986	67.0995	137.121	Up	0.258417	1.85564	0.949185	5.35617	1.01635	2.09125	17	123	62	351	66	144
Glyma.15G086200	Bott 59	CK	1856.83	4213.83	3035.33	-1.18226	0.264647	-4.46733	7.92035e-06	0.000612447	3480.39	3366.7	5794.41	2305.89	1538.2	1726.39	Down	19.5084	18.2566	30.6777	12.4898	8.36395	9.4518	3575	3371	5582	2280	1513	1813
Glyma.15G087300	Bott 59	CK	76.683	21.2762	48.9796	1.85311	0.520453	3.56058	0.000370041	0.013089	16.5501	11.9847	35.2938	64.7268	84.3826	80.9394	Up	0.244389	0.171211	0.492265	0.92361	1.20875	1.16741	17	12	34	64	83	85
Glyma.15G090500	Bott 59	CK	84.2667	210.464	147.366	-1.32003	0.319817	-4.12747	3.66778e-05	0.00211775	147.978	271.653	211.763	86.9766	77.266	88.5573	Down	1.33485	2.37069	1.80429	0.758165	0.67613	0.780268	152	272	204	86	76	93
Glyma.15G093100	Bott 59	CK	90.393	252.735	171.564	-1.48279	0.521269	-2.84458	0.00444697	0.082112	88.5919	314.598	355.014	118.329	52.8662	99.984	Down	1.94743	6.69035	7.37115	2.51352	1.12733	2.14675	91	315	342	117	52	105
Glyma.15G099300	Bott 59	CK	46.3727	9.56404	27.9684	2.27336	0.888504	2.55864	0.0105082	0.145694	16.5501	7.98979	4.15221	90.0107	38.633	10.4745	Up	0.170898	0.0798171	0.0404983	0.898162	0.38699	0.105646	17	8	4	89	38	11
Glyma.15G102000	Bott 59	CK	328.637	143.376	236.006	1.19611	0.306763	3.89912	9.65412e-05	0.00465348	130.454	192.754	106.919	300.373	404.63	280.907	Up	0.62636	0.895351	0.48489	1.39364	1.88464	1.31738	134	193	103	297	398	295
Glyma.15G105900	Bott 59	CK	32.8818	143.112	87.9967	-2.1211	0.510252	-4.15696	3.22505e-05	0.00192691	229.755	124.84	74.7398	35.3975	21.3498	41.8981	Down	2.25225	1.18394	0.692028	0.335311	0.203025	0.401169	236	125	72	35	21	44
Glyma.15G107100	Bott 59	CK	26.6463	55.6168	41.1316	-1.06299	0.516476	-2.05816	0.039575	0.32332	62.3064	33.9566	70.5875	32.3634	29.4831	18.0923	Down	0.618087	0.325886	0.661403	0.310238	0.283723	0.175305	64	34	68	32	29	19
Glyma.15G109500	Bott 59	CK	462.177	1436.83	949.503	-1.63632	0.38301	-4.27227	1.93492e-05	0.00127195	1036.82	1089.61	2184.06	689.745	281.614	415.172	Down	9.40635	9.56343	18.7157	6.04689	2.47844	3.679	1065	1091	2104	682	277	436
Glyma.15G124900	Bott 59	CK	5088.8	2284.29	3686.55	1.15559	0.247949	4.66061	3.1527e-06	0.000280169	1988.94	2355.99	2507.93	7048.14	4185.58	4032.69	Up	9.97322	11.4291	11.8782	34.1518	20.3599	19.7511	2043	2359	2416	6969	4117	4235
Glyma.15G128200	Bott 59	CK	82.1425	24.4086	53.2756	1.7515	0.708547	2.47197	0.0134372	0.170414	16.5501	36.9528	19.723	20.2271	83.366	142.834	Up	0.29522	0.637699	0.332306	0.34866	1.44257	2.48862	17	37	19	20	82	150
Glyma.15G131200	Bott 59	CK	352.16	162.401	257.281	1.1173	0.30858	3.62076	0.000293737	0.0109863	145.057	115.852	226.295	322.623	415.813	318.044	Up	1.18121	0.91267	1.74054	2.53866	3.28465	2.52963	149	116	218	319	409	334
Glyma.15G132800	Bott 59	CK	1470.46	4538.13	3004.3	-1.62579	0.281931	-5.76662	8.08748e-09	1.78209e-06	3127	4482.27	6005.13	1868.99	1111.21	1431.2	Down	25.0532	34.7422	45.4441	14.4699	8.63643	11.2	3212	4488	5785	1848	1093	1503
Glyma.15G134900	Bott 59	CK	218.463	538.248	378.355	-1.30024	0.219754	-5.91682	3.28223e-09	8.24165e-07	585.096	503.357	526.292	179.01	214.515	261.863	Down	5.30542	4.41563	4.50755	1.56854	1.88693	2.31926	601	504	507	177	211	275
Glyma.15G137600	Bott 59	CK	6.31378	0	3.15689	5.09628	2.07484	2.45623	0.0140405	0.175056	0	0	0	10.1136	4.06663	4.76114	Up	0	0	0	0.334276	0.134932	0.159063	0	0	0	10	4	5
Glyma.15G140200	Bott 59	CK	166.501	61.688	114.094	1.43338	0.474828	3.01873	0.00253833	0.0544917	37.9679	86.889	60.207	88.9994	166.732	243.771	Up	0.229679	0.508501	0.34401	0.520253	0.978423	1.44035	39	87	58	88	164	256
Glyma.15G141400	Bott 59	CK	80.0329	22.2524	51.1427	1.85011	0.455115	4.06515	4.80018e-05	0.00263424	14.6031	19.9745	32.1796	86.9766	72.1827	80.9394	Up	0.112444	0.148797	0.234043	0.647173	0.539177	0.608746	15	20	31	86	71	85
Glyma.15G142400	Bott 59	CK	8014.95	1953.35	4984.15	2.03681	0.366898	5.55144	2.83329e-08	5.32031e-06	1471.99	1180.49	3207.58	10794.2	7143.04	6107.59	Up	18.45	14.3146	37.9744	130.739	86.852	74.773	1512	1182	3090	10673	7026	6414
Glyma.15G146000	Bott 59	CK	134.842	290.611	212.727	-1.10651	0.28158	-3.92965	8.507e-05	0.00419417	273.564	254.675	343.595	110.238	120.982	173.306	Down	6.02873	5.42971	7.15213	2.34759	2.58639	3.73046	281	255	331	109	119	182
Glyma.15G147500	Bott 59	CK	10.0815	0.998724	5.54012	3.33443	1.67267	1.99348	0.0462094	0.349639	0	2.99617	0	9.10221	3.04998	18.0923	Up	0	0.0403392	0	0.122407	0.0411754	0.245932	0	3	0	9	3	19
Glyma.15G147900	Bott 59	CK	13.1994	32.8618	23.0306	-1.31443	0.613452	-2.14267	0.0321393	0.28685	27.259	33.9566	37.3699	7.07949	17.2832	15.2357	Down	0.665603	0.802145	0.861881	0.167044	0.409386	0.363369	28	34	36	7	17	16
Glyma.15G149800	Bott 59	CK	16.5295	39.2956	27.9125	-1.24816	0.5475	-2.27975	0.0226225	0.23526	25.312	47.9387	44.6362	16.1817	16.2665	17.1401	Down	0.378263	0.693073	0.630053	0.233677	0.235813	0.250187	26	48	43	16	16	18
Glyma.15G155200	Bott 59	CK	18.7702	1.38407	10.0771	3.77975	1.47893	2.55573	0.0105965	0.146684	0	0	4.15221	8.09085	39.6497	8.57006	Up	0	0	0.0729488	0.145424	0.715422	0.155699	0	0	4	8	39	9
Glyma.15G156100	Bott 59	CK	24.8801	2.76814	13.8241	3.18138	1.28195	2.48166	0.0130771	0.167215	0	0	8.30442	24.2726	28.4664	21.9013	Up	0	0	0.0721777	0.21583	0.254104	0.196845	0	0	8	24	28	23
Glyma.15G156200	Bott 59	CK	7.92584	0	3.96292	5.42498	1.89201	2.86731	0.00413978	0.077651	0	0	0	8.09085	7.11661	8.57006	Up	0	0	0	0.0775154	0.0684459	0.0829919	0	0	0	8	7	9
Glyma.15G161600	Bott 59	CK	72.8084	175.372	124.09	-1.26685	0.324097	-3.90885	9.27363e-05	0.00452053	130.454	206.736	188.925	62.7041	68.1161	87.605	Down	1.43383	2.19826	1.96133	0.665976	0.726262	0.940482	134	207	182	62	67	92
Glyma.15G162800	Bott 59	CK	44.831	134.864	89.8473	-1.58829	0.366565	-4.33289	1.47162e-05	0.00102019	150.898	147.811	105.881	31.352	49.8163	53.3248	Down	2.74229	2.59872	1.81748	0.550578	0.878222	0.946543	155	148	102	31	49	56
Glyma.15G170100	Bott 59	CK	303.874	817.719	560.797	-1.42771	0.433614	-3.29258	0.00099274	0.0271192	409.859	622.205	1421.09	292.282	216.548	402.793	Down	5.47626	8.0428	17.9347	3.77377	2.80678	5.25671	421	623	1369	289	213	423
Glyma.15G180000	Bott 59	CK	425.811	1107.25	766.53	-1.37852	0.343281	-4.01571	5.9266e-05	0.00311771	772.015	862.897	1686.83	541.076	304.998	431.36	Down	11.1819	12.0913	23.0772	7.57306	4.28539	6.10255	793	864	1625	535	300	453
Glyma.15G186100	Bott 59	CK	3690.16	606.181	2148.17	2.60609	0.403582	6.45739	1.06524e-10	3.89888e-08	470.218	292.626	1055.7	3106.89	4734.58	3229.01	Up	7.2127	4.34246	15.2953	46.0519	70.4505	48.3782	483	293	1017	3072	4657	3391
Glyma.15G195200	Bott 59	CK	163.666	81.4112	122.539	1.00733	0.314181	3.2062	0.001345	0.0342103	71.0682	83.8928	89.2725	168.897	199.265	122.838	Up	1.40282	1.60204	1.66442	3.22159	3.81559	2.36831	73	84	86	167	196	129
Glyma.15G198900	Bott 59	CK	287.928	126.912	207.42	1.18249	0.371813	3.18035	0.001471	0.0366172	81.7771	131.832	167.126	406.565	227.731	229.487	Up	2.48469	3.8751	4.79629	11.937	6.71224	6.81052	84	132	161	402	224	241
Glyma.15G221300	Bott 59	CK	3098.62	6498.29	4798.46	-1.06836	0.194575	-5.49073	4.00272e-08	7.08498e-06	7036.72	5365.14	7093.01	2810.56	2774.46	3710.84	Down	54.4481	40.1622	51.8398	21.015	20.8255	28.0457	7228	5372	6833	2779	2729	3897
Glyma.15G223500	Bott 59	CK	477.79	177.852	327.821	1.42554	0.577602	2.46803	0.013586	0.171318	128.507	284.636	120.414	156.76	941.426	335.184	Up	0.919935	1.97126	0.814195	1.0844	6.53764	2.34367	132	285	116	155	926	352
Glyma.15G227700	Bott 59	CK	453.309	1239.21	846.261	-1.45047	0.309367	-4.68851	2.75202e-06	0.000249699	1360.03	1049.66	1307.95	269.021	445.296	645.611	Down	15.1103	11.2823	13.7257	2.88825	4.79931	7.00614	1397	1051	1260	266	438	678
Glyma.15G228000	Bott 59	CK	24.9086	0	12.4543	7.07642	1.46493	4.83056	1.36147e-06	0.000134863	0	0	0	20.2271	33.5497	20.949	Up	0	0	0	0.214425	0.357035	0.224473	0	0	0	20	33	22
Glyma.15G228300	Bott 59	CK	14623.7	5619.27	10121.5	1.37988	0.33334	4.13957	3.47956e-05	0.00203354	3895.12	3782.17	9180.53	16922	12605.5	14343.4	Up	97.9962	92.0562	218.161	411.4	307.648	352.471	4001	3787	8844	16732	12399	15063
Glyma.15G234700	Bott 59	CK	535.188	1650.54	1092.86	-1.6245	0.227187	-7.15049	8.64661e-13	4.91367e-10	1852.64	1308.33	1790.64	525.905	433.096	646.563	Down	19.5007	13.3229	17.8028	5.34922	4.4223	6.64741	1903	1310	1725	520	426	679
Glyma.15G236100	Bott 59	CK	646.454	273.976	460.215	1.2382	0.321275	3.85401	0.0001162	0.0053617	230.728	381.512	209.687	614.905	855.01	469.449	Up	1.75565	2.80848	1.50706	4.52137	6.31123	3.48906	237	382	202	608	841	493
Glyma.15G242200	Bott 59	CK	57.8672	181.504	119.685	-1.65059	0.383705	-4.30171	1.69485e-05	0.00113663	244.358	127.837	172.317	75.8517	54.8996	42.8503	Down	1.90601	0.964672	1.26955	0.571728	0.415407	0.326465	251	128	166	75	54	45
Glyma.15G243600	Bott 59	CK	0	6.81547	3.40774	-5.22061	2.60973	-2.00044	0.0454528	0.34628	0	7.98979	12.4566	0	0	0	Down	0	0.0921724	0.140302	0	0	0	0	8	12	0	0	0
Glyma.15G247800	Bott 59	CK	152.46	422.397	287.429	-1.47017	0.388206	-3.78707	0.000152433	0.00661653	324.188	621.206	321.796	213.396	93.5326	150.452	Down	7.88275	14.6131	7.39065	5.01409	2.20622	3.57324	333	622	310	211	92	158
Glyma.15G248300	Bott 59	CK	60.6969	139.351	100.024	-1.1987	0.399724	-2.99881	0.00271035	0.0571796	181.078	97.8749	139.099	39.4429	72.1827	70.4649	Down	3.18116	1.66347	2.30816	0.669597	1.23015	1.20914	186	98	134	39	71	74
Glyma.15G250100	Bott 59	CK	403.799	922.191	662.995	-1.19141	0.266071	-4.4778	7.54174e-06	0.000590073	754.491	1098.6	913.486	527.928	296.864	386.605	Down	4.83814	6.81532	5.53283	3.27132	1.84666	2.42144	775	1100	880	522	292	406
Glyma.15G256000	Bott 59	CK	89.818	264.121	176.969	-1.55607	0.322734	-4.82151	1.42474e-06	0.000140486	171.342	309.604	311.416	99.1129	88.4493	81.8917	Down	4.98004	8.7056	8.54926	2.78369	2.49383	2.32482	176	310	300	98	87	86
Glyma.15G257700	Bott 59	CK	43.9923	94.5591	69.2757	-1.10396	0.475218	-2.32305	0.0201764	0.218505	76.9094	126.838	79.93	64.7268	24.3998	42.8503	Down	1.01824	1.62458	0.999538	0.828088	0.313371	0.554121	79	127	77	64	24	45
Glyma.15G260600	Bott 59	CK	17.3978	0	8.69892	6.55992	2.18822	2.99783	0.00271911	0.0572299	0	0	0	0	12.1999	39.9936	Up	0	0	0	0	0.106317	0.350924	0	0	0	0	12	42
Glyma.15G266600	Bott 59	CK	4393.41	2163.34	3278.37	1.02208	0.245418	4.16466	3.11815e-05	0.00187667	2054.16	1838.65	2597.21	5527.06	4524.13	3129.02	Up	11.3065	9.7908	13.5028	29.3977	24.1565	16.8223	2110	1841	2502	5465	4450	3286
Glyma.15G270000	Bott 59	CK	97.1625	202.873	150.018	-1.06061	0.336489	-3.15199	0.00162164	0.0392584	171.342	230.705	206.572	93.0448	66.0828	132.36	Down	3.73347	4.86328	4.25148	1.95913	1.39682	2.81699	176	231	199	92	65	139
Glyma.16G003500	Bott 59	CK	20.9261	69.5157	45.2209	-1.73292	0.453498	-3.82122	0.000132794	0.00596799	51.5975	73.9056	83.0442	21.2385	24.3998	17.1401	Down	0.925131	1.28197	1.40639	0.367978	0.424391	0.300173	53	74	80	21	24	18
Glyma.16G013000	Bott 59	CK	79.4425	342.676	211.059	-2.10946	0.488024	-4.32245	1.54303e-05	0.00105949	231.702	233.701	562.624	128.442	66.0828	43.8025	Down	5.16503	5.03998	11.8463	2.76678	1.42901	0.953728	238	234	542	127	65	46
Glyma.16G014700	Bott 59	CK	178.35	66.1175	122.234	1.43279	0.416878	3.43696	0.00058829	0.0186137	43.8092	55.9285	98.6149	237.669	169.782	127.599	Up	0.588965	0.727415	1.25224	3.0876	2.21422	1.67553	45	56	95	235	167	134
Glyma.16G016700	Bott 59	CK	872.665	1760.27	1316.47	-1.01216	0.142536	-7.1011	1.23768e-12	6.44024e-10	1763.08	1850.64	1667.11	819.199	857.043	941.754	Down	11.0453	11.2163	9.86487	4.95928	5.2085	5.7627	1811	1853	1606	810	843	989
Glyma.16G017200	Bott 59	CK	763.025	375.824	569.424	1.0219	0.227776	4.48641	7.24328e-06	0.000572949	348.526	411.474	367.47	576.473	804.177	908.426	Up	6.41414	7.32605	6.38773	10.2519	14.3568	16.3296	358	412	354	570	791	954
Glyma.16G017500	Bott 59	CK	50.9859	5.76534	28.3756	3.14754	1.15054	2.7357	0.00622469	0.103678	2.92061	3.9949	10.3805	8.09085	137.249	7.61783	Up	0.0389336	0.0515206	0.130705	0.104224	1.77486	0.0991893	3	4	10	8	135	8
Glyma.16G019900	Bott 59	CK	558.675	269.267	413.971	1.05345	0.472071	2.23154	0.0256452	0.253311	151.872	134.828	521.102	570.405	632.362	473.258	Up	1.13188	0.972131	3.6683	4.10798	4.57184	3.4451	156	135	502	564	622	497
Glyma.16G024400	Bott 59	CK	78.192	196.041	137.117	-1.3243	0.424542	-3.11936	0.00181247	0.042589	178.157	159.796	250.171	42.477	71.1661	120.933	Down	1.54313	1.33902	2.0467	0.355529	0.597965	1.02312	183	160	241	42	70	127
Glyma.16G024700	Bott 59	CK	0	12.1853	6.09266	-6.06118	1.80602	-3.3561	0.000790511	0.023049	21.4178	10.986	4.15221	0	0	0	Down	0.189568	0.0940702	0.0347128	0	0	0	22	11	4	0	0	0
Glyma.16G026400	Bott 59	CK	169.333	400.618	284.976	-1.24345	0.249312	-4.98752	6.11588e-07	7.23668e-05	411.806	419.464	370.585	198.226	185.032	124.742	Down	3.92848	3.87124	3.33918	1.82732	1.71231	1.16232	423	420	357	196	182	131
Glyma.16G026600	Bott 59	CK	102.891	214.887	158.889	-1.06142	0.3131	-3.39004	0.000698817	0.0212096	248.252	187.76	208.648	74.8404	98.6159	135.216	Down	1.76265	1.28974	1.3993	0.513492	0.679243	0.937747	255	188	201	74	97	142
Glyma.16G033900	Bott 59	CK	454.789	1165.04	809.916	-1.35718	0.357627	-3.79496	0.000147669	0.00645514	1046.55	1691.84	756.74	636.143	296.864	431.36	Down	2.80097	4.38056	1.913	1.64523	0.770743	1.12764	1075	1694	729	629	292	453
Glyma.16G037600	Bott 59	CK	28.8191	8.4071	18.6131	1.77789	0.814547	2.18268	0.0290596	0.272251	3.89415	11.9847	9.34247	26.2953	47.7829	12.379	Up	0.0365676	0.108877	0.0828642	0.238609	0.435273	0.113541	4	12	9	26	47	13
Glyma.16G040000	Bott 59	CK	174.82	76.9964	125.908	1.18454	0.367422	3.22392	0.0012645	0.0326044	62.3064	65.9158	102.767	120.351	186.048	218.06	Up	0.411667	0.421334	0.641341	0.768402	1.19246	1.40726	64	66	99	119	183	229
Glyma.16G042000	Bott 59	CK	1988.67	4037.47	3013.07	-1.02166	0.247154	-4.1337	3.56968e-05	0.00206941	4113.19	4929.7	3069.52	1479.61	2381.01	2105.38	Down	51.3333	59.5202	36.1836	17.844	28.8261	25.6645	4225	4936	2957	1463	2342	2211
Glyma.16G043300	Bott 59	CK	1767.38	4807.21	3287.29	-1.44346	0.324461	-4.44881	8.63478e-06	0.000661219	5580.31	3921.99	4919.33	1162.05	1349.11	2790.98	Down	52.9729	36.0185	44.1084	10.6597	12.4235	25.8782	5732	3927	4739	1149	1327	2931
Glyma.16G044300	Bott 59	CK	25.9927	3.71443	14.8536	2.80886	1.28683	2.18277	0.0290527	0.272251	0	6.99107	4.15221	21.2385	53.8829	2.85669	Up	0	0.0707209	0.0410091	0.214599	0.546557	0.0291759	0	7	4	21	53	3
Glyma.16G044900	Bott 59	CK	48.737	120.83	84.7833	-1.30797	0.396142	-3.30176	0.000960801	0.0265268	87.6183	110.858	164.012	49.5565	37.6164	59.0382	Down	0.942198	1.15329	1.66588	0.514958	0.3924	0.620102	90	111	158	49	37	62
Glyma.16G049000	Bott 59	CK	166.926	51.4303	109.178	1.69964	0.588162	2.88975	0.00385545	0.0736588	43.8092	14.9809	95.5008	184.067	204.348	112.363	Up	0.953387	0.315402	1.96305	3.87083	4.314	2.38842	45	15	92	182	201	118
Glyma.16G050900	Bott 59	CK	285.457	124.402	204.93	1.19783	0.271666	4.4092	1.03753e-05	0.000768609	149.925	102.869	120.414	233.623	330.414	292.334	Up	1.53449	1.01858	1.16409	2.31063	3.2806	2.92248	154	103	116	231	325	307
Glyma.16G057500	Bott 59	CK	49.4039	14.4382	31.9211	1.77687	0.71204	2.49546	0.0125794	0.163629	14.6031	8.98851	19.723	16.1817	54.8996	77.1305	Up	0.174373	0.103836	0.222449	0.186717	0.635931	0.899592	15	9	19	16	54	81
Glyma.16G059800	Bott 59	CK	461.507	217.88	339.693	1.08238	0.334532	3.23551	0.00121426	0.0315351	224.887	262.664	166.088	327.679	674.045	382.796	Up	2.18607	2.47015	1.52496	3.07802	6.35611	3.63453	231	263	160	324	663	402
Glyma.16G060800	Bott 59	CK	674.057	190.545	432.301	1.82242	0.440224	4.13975	3.47689e-05	0.00203354	147.004	314.598	110.034	977.982	654.728	389.462	Up	2.72268	5.63698	1.92492	17.5033	11.7634	7.04553	151	315	106	967	644	409
Glyma.16G060900	Bott 59	CK	488.392	67.2555	277.824	2.85966	0.450496	6.34779	2.18432e-10	7.20142e-08	47.7033	120.846	33.2177	414.656	634.395	416.124	Up	0.880706	2.15843	0.579259	7.39766	11.3618	7.50391	49	121	32	410	624	437
Glyma.16G062500	Bott 59	CK	86.4817	24.1152	55.2984	1.84583	0.626185	2.94774	0.00320108	0.0643928	6.81476	22.9706	42.5601	103.158	62.0162	94.2706	Up	0.0644453	0.210154	0.380158	0.94269	0.568918	0.870762	7	23	41	102	61	99
Glyma.16G065100	Bott 59	CK	68.2831	138.107	103.195	-1.01528	0.511218	-1.986	0.0470328	0.353022	82.7506	120.846	210.725	97.0902	32.5331	75.2261	Down	4.48808	6.3408	10.7951	5.08849	1.71166	3.98511	85	121	203	96	32	79
Glyma.16G069500	Bott 59	CK	3715.83	522.098	2118.96	2.8314	0.335554	8.43799	3.22851e-17	4.10106e-14	428.356	521.334	616.603	5942.73	2462.35	2742.42	Up	5.72781	6.74409	7.78771	76.788	31.9401	35.8178	440	522	594	5876	2422	2880
Glyma.16G069700	Bott 59	CK	2233	251.905	1242.45	3.14829	0.345351	9.11618	7.78193e-20	2.10058e-16	185.946	266.659	303.111	3405.24	1968.25	1325.5	Up	3.09787	4.29792	4.76981	54.8213	31.8099	21.5695	191	267	292	3367	1936	1392
Glyma.16G070000	Bott 59	CK	21.335	3.71546	12.5252	2.52655	0.89418	2.82555	0.00472	0.0854726	2.92061	1.99745	6.22831	30.3407	20.3332	13.3312	Up	0.06918	0.0457727	0.139347	0.694474	0.467215	0.308431	3	2	6	30	20	14
Glyma.16G070100	Bott 59	CK	2175.53	250.546	1213.04	3.11847	0.346899	8.98957	2.48192e-19	5.95508e-16	183.025	269.655	298.959	3326.35	1905.22	1295.03	Up	2.38327	3.397	3.67701	41.8557	24.0664	16.4712	188	270	288	3289	1874	1360
Glyma.16G071800	Bott 59	CK	58.4514	136.206	97.3289	-1.21846	0.6063	-2.00966	0.0444671	0.342578	82.7506	133.829	192.04	20.2271	43.7163	111.411	Down	1.33396	2.08711	2.92403	0.315086	0.683626	1.7542	85	134	185	20	43	117
Glyma.16G072000	Bott 59	CK	7482.36	17791.7	12637	-1.24961	0.306064	-4.08283	4.4491e-05	0.002473	18135	15649	19591.2	6355.36	4627.83	11463.9	Down	165.389	138.07	168.76	56.0083	40.9421	102.118	18628	15669	18873	6284	4552	12039
Glyma.16G077400	Bott 59	CK	917.375	1941.54	1429.46	-1.08155	0.353256	-3.06167	0.00220105	0.0491527	1457.38	1367.25	2999.97	1261.16	642.528	848.436	Down	14.7688	13.4043	28.715	12.35	6.31637	8.39793	1497	1369	2890	1247	632	891
Glyma.16G083500	Bott 59	CK	0	4.68428	2.34214	-4.68054	2.23694	-2.09238	0.0364045	1	4.86768	3.9949	5.19026	0	0	0	Down	0.0927194	0.0736169	0.0933809	0	0	0	5	4	5	0	0	0
Glyma.16G084700	Bott 59	CK	43.9791	122.841	83.4101	-1.48322	0.408884	-3.62748	0.000286196	0.010767	100.274	120.846	147.403	62.7041	40.6663	28.5669	Down	1.15843	1.35063	1.60846	0.700004	0.455744	0.322349	103	121	142	62	40	30
Glyma.16G089700	Bott 59	CK	123.97	331.917	227.944	-1.42048	0.267203	-5.3161	1.06012e-07	1.61787e-05	332.95	276.646	386.155	97.0902	144.365	130.455	Down	3.11477	2.50379	3.41217	0.877702	1.31013	1.19204	342	277	372	96	142	137
Glyma.16G089900	Bott 59	CK	24.7924	65.0431	44.9178	-1.39056	0.424169	-3.27832	0.00104425	0.02817	62.3064	53.9311	78.892	25.2839	23.3831	25.7102	Down	0.616331	0.516113	0.737115	0.241685	0.224382	0.24841	64	54	76	25	23	27
Glyma.16G090500	Bott 59	CK	0	7.49737	3.74868	-5.36043	2.60628	-2.05674	0.0397112	0.323623	18.4972	3.9949	0	0	0	0	Down	0.221939	0.046372	0	0	0	0	19	4	0	0	0	0
Glyma.16G092100	Bott 59	CK	58.549	141.102	99.8254	-1.27002	0.451752	-2.81132	0.00493393	0.0880543	166.475	120.846	135.985	98.1016	36.5997	40.9458	Down	2.70616	1.90046	2.08793	1.54101	0.577147	0.650125	171	121	131	97	36	43
Glyma.16G092700	Bott 59	CK	3.37119	28.6939	16.0325	-3.09546	1.27534	-2.42717	0.0152171	0.183425	32.1267	26.9655	26.9894	10.1136	0	0	Down	0.522729	0.424467	0.414786	0.159015	0	0	33	27	26	10	0	0
Glyma.16G094600	Bott 59	CK	304.371	756.057	530.214	-1.3129	0.190438	-6.8941	5.42054e-12	2.49051e-09	714.576	721.079	832.518	285.202	351.764	276.146	Down	14.6533	14.3052	16.125	5.6515	6.99749	5.53106	734	722	802	282	346	290
Glyma.16G095900	Bott 59	CK	495.297	177.303	336.3	1.48267	0.578373	2.56353	0.0103615	0.144356	50.6239	114.853	366.432	669.518	470.713	345.659	Up	0.574172	1.26024	3.92555	7.3379	5.17901	3.82927	52	115	353	662	463	363
Glyma.16G101000	Bott 59	CK	71.2628	186.658	128.96	-1.38774	0.357922	-3.87721	0.000105661	0.00496561	219.046	146.812	194.116	48.5451	68.1161	97.1273	Down	3.29322	2.13537	2.75656	0.705269	0.993436	1.4263	225	147	187	48	67	102
Glyma.16G105100	Bott 59	CK	261.85	770.47	516.16	-1.55659	0.21945	-7.09313	1.31109e-12	6.66175e-10	789.538	814.959	706.913	288.237	199.265	298.048	Down	5.27464	5.2672	4.46074	1.86077	1.29138	1.94486	811	816	681	285	196	313
Glyma.16G106200	Bott 59	CK	0	8.86258	4.43129	-5.60145	2.43846	-2.29712	0.0216118	0.228826	14.6031	11.9847	0	0	0	0	Down	0.0738845	0.0586625	0	0	0	0	15	12	0	0	0	0
Glyma.16G108900	Bott 59	CK	50.1011	23.6578	36.8795	1.08088	0.475964	2.27093	0.0231513	0.238692	23.3649	29.9617	17.6469	59.67	47.7829	42.8503	Up	0.152695	0.189431	0.10893	0.376825	0.302927	0.273525	24	30	17	59	47	45
Glyma.16G122100	Bott 59	CK	40.4096	82.7471	61.5784	-1.03314	0.456893	-2.26124	0.0237447	0.241923	115.851	64.917	67.4734	40.4543	27.4498	53.3248	Down	1.27493	0.691147	0.70136	0.430205	0.293043	0.573191	119	65	65	40	27	56
Glyma.16G128500	Bott 59	CK	22.3699	48.3418	35.3558	-1.10894	0.488583	-2.26971	0.0232253	0.238942	39.915	45.9413	59.169	17.1931	21.3498	28.5669	Down	1.03103	1.14805	1.44361	0.429152	0.534975	0.720741	41	46	57	17	21	30
Glyma.16G133400	Bott 59	CK	0	7.53095	3.76547	-5.36672	2.54457	-2.10909	0.0349371	0.30043	14.6031	7.98979	0	0	0	0	Down	0.082224	0.0435225	0	0	0	0	15	8	0	0	0	0
Glyma.16G133600	Bott 59	CK	64.0377	28.3657	46.2017	1.17462	0.414729	2.83225	0.00462211	0.0843011	33.1003	23.9694	28.0274	54.6132	66.0828	71.4172	Up	0.260167	0.182264	0.208077	0.414803	0.503864	0.548284	34	24	27	54	65	75
Glyma.16G135200	Bott 59	CK	55.2615	161.089	108.175	-1.54363	0.561276	-2.75022	0.00595548	0.100512	90.5389	307.607	85.1203	37.4202	72.1827	56.1815	Down	0.171781	0.564626	0.152544	0.0686074	0.132855	0.104116	93	308	82	37	71	59
Glyma.16G136600	Bott 59	CK	1209.29	3979.51	2594.4	-1.7185	0.395757	-4.34232	1.40987e-05	0.000985289	2788.21	6250.01	2900.32	1920.57	900.759	806.538	Down	5.77265	12.5186	5.67174	3.8424	1.8091	1.63101	2864	6258	2794	1899	886	847
Glyma.16G137000	Bott 59	CK	69.2157	221.369	145.293	-1.67827	0.394962	-4.24919	2.14549e-05	0.00137889	151.872	330.578	181.659	76.8631	80.316	50.4681	Down	0.839384	1.76759	0.948335	0.410512	0.430616	0.272448	156	331	175	76	79	53
Glyma.16G138400	Bott 59	CK	399.934	31.988	215.961	3.64526	0.581064	6.27342	3.53204e-10	1.12996e-07	9.73537	50.9349	35.2938	666.484	346.681	186.637	Up	0.135484	0.685767	0.463934	8.96294	4.68027	2.53698	10	51	34	659	341	196
Glyma.16G138500	Bott 59	CK	71.9653	1.29805	36.6317	5.76725	1.12727	5.11613	3.11861e-07	4.13158e-05	3.89415	0	0	143.613	43.7163	28.5669	Up	0.0982557	0	0	3.50156	1.07002	0.704028	4	0	0	142	43	30
Glyma.16G148600	Bott 59	CK	542.704	232.057	387.381	1.2261	0.45357	2.70323	0.00686694	0.111411	122.666	171.78	401.726	730.199	570.345	327.567	Up	2.51541	3.40788	7.78104	14.4694	11.3456	6.56098	126	172	387	722	561	344
Glyma.16G148700	Bott 59	CK	185.41	74.3451	129.878	1.31952	0.378515	3.48605	0.000490201	0.0162606	69.1211	71.9081	82.0061	122.374	159.615	274.242	Up	0.908902	0.914762	1.01853	1.55496	2.03604	3.52227	71	72	79	121	157	288
Glyma.16G148900	Bott 59	CK	195.088	437.568	316.328	-1.16436	0.317864	-3.66308	0.000249203	0.0096875	355.341	467.403	489.961	134.51	170.799	279.955	Down	8.4514	10.7547	11.0069	3.09145	3.94069	6.50361	365	468	472	133	168	294
Glyma.16G153400	Bott 59	CK	72.6321	15.0835	43.8578	2.26755	0.893876	2.53676	0.0111884	0.151637	18.4972	5.99234	20.761	164.851	40.6663	12.379	Up	0.179907	0.0563848	0.190727	1.54938	0.38369	0.1176	19	6	20	163	40	13
Glyma.16G155100	Bott 59	CK	3104.45	6871.95	4988.2	-1.14642	0.299551	-3.82712	0.000129649	0.00586684	9972.91	5883.48	4759.47	3995.87	2497.93	2819.55	Down	99.7854	56.9513	44.9805	38.6349	24.2454	27.5554	10244	5891	4585	3951	2457	2961
Glyma.16G161100	Bott 59	CK	564.331	83.4541	323.893	2.75702	0.329163	8.37587	5.48186e-17	6.57656e-14	73.9888	107.862	68.5114	454.099	797.06	441.834	Up	0.60618	0.854926	0.530175	3.59509	6.33477	3.53571	76	108	66	449	784	464
Glyma.16G163200	Bott 59	CK	541.875	1121.76	831.817	-1.04985	0.368626	-2.848	0.00439943	0.0814432	1628.73	1083.62	652.935	744.358	352.78	528.487	Down	6.50214	4.18511	2.46206	2.87153	1.36621	2.06075	1673	1085	629	736	347	555
Glyma.16G170400	Bott 59	CK	43.4375	0	21.7187	7.88011	1.61588	4.87668	1.07885e-06	0.000112547	0	0	0	8.09085	20.3332	101.888	Up	0	0	0	0.149744	0.377781	1.90607	0	0	0	8	20	107
Glyma.16G172400	Bott 59	CK	117.533	268.356	192.944	-1.19038	0.311049	-3.82697	0.000129728	0.00586684	255.067	320.59	229.41	130.465	79.2994	142.834	Down	0.513075	0.623881	0.435872	0.253598	0.15474	0.280635	262	321	221	129	78	150
Glyma.16G175200	Bott 59	CK	1770.92	661.921	1216.42	1.41974	0.21172	6.70576	2.00366e-11	8.56791e-09	722.364	551.296	712.104	2171.38	1532.1	1609.27	Up	7.81133	5.76736	7.27332	22.6897	16.0717	16.9973	742	552	686	2147	1507	1690
Glyma.16G176600	Bott 59	CK	52.7195	245.998	149.359	-2.22203	0.589419	-3.76986	0.00016334	0.00700544	112.93	127.837	497.227	75.8517	36.5997	45.707	Down	0.536452	0.587489	2.23098	0.348185	0.168656	0.212073	116	128	479	75	36	48
Glyma.16G177900	Bott 59	CK	559.717	1203.46	881.587	-1.10427	0.318595	-3.46605	0.000528159	0.017138	687.317	1241.41	1681.64	650.302	472.746	556.102	Down	12.4777	21.803	28.8357	11.4081	8.32546	9.8608	706	1243	1620	643	465	584
Glyma.16G178000	Bott 59	CK	429.448	1782.36	1105.91	-2.05331	0.267801	-7.66728	1.75681e-14	1.40509e-11	1183.82	2144.26	2019.01	517.814	393.447	377.083	Down	24.5651	43.0461	39.5724	10.3832	7.91996	7.64278	1216	2147	1945	512	387	396
Glyma.16G178100	Bott 59	CK	44.8078	127.432	86.12	-1.50636	0.418134	-3.60259	0.000315064	0.0115414	78.8565	149.809	153.632	32.3634	47.7829	54.277	Down	1.97821	3.63576	3.64029	0.784536	1.16282	1.32994	81	150	148	32	47	57
Glyma.16G178400	Bott 59	CK	31.5692	170.331	100.95	-2.43004	0.507066	-4.79235	1.64842e-06	0.000158914	76.9094	232.703	201.382	35.3975	19.3165	39.9936	Down	1.88855	5.52807	4.67078	0.839932	0.460131	0.959226	79	233	194	35	19	42
Glyma.16G178500	Bott 59	CK	333.936	1473.28	903.609	-2.14154	0.290248	-7.3783	1.60321e-13	1.03345e-10	915.125	1838.65	1666.07	395.44	327.364	279.003	Down	22.6631	44.0516	38.9721	9.46333	7.86456	6.74886	940	1841	1605	391	322	293
Glyma.16G178800	Bott 59	CK	239.964	704.242	472.103	-1.55233	0.248112	-6.25657	3.93548e-10	1.2228e-07	689.264	625.201	798.262	216.43	191.132	312.331	Down	4.30569	3.77834	4.71003	1.30647	1.15823	1.9057	708	626	769	214	188	328
Glyma.16G180700	Bott 59	CK	73.2299	181.247	127.238	-1.30682	0.308195	-4.24025	2.23275e-05	0.00142589	215.152	143.816	184.773	76.8631	59.9828	82.8439	Down	1.75117	1.13244	1.42051	0.60454	0.473604	0.658607	221	144	178	76	59	87
Glyma.16G181300	Bott 59	CK	0	7.68148	3.84074	-5.39431	1.90883	-2.82598	0.00471369	0.0854701	7.78829	7.98979	7.26636	0	0	0	Down	0.112432	0.111585	0.0990798	0	0	0	8	8	7	0	0	0
Glyma.16G194600	Bott 59	CK	252.537	507.186	379.861	-1.00549	0.239254	-4.20259	2.63882e-05	0.00163512	551.022	396.493	574.043	224.521	237.898	295.191	Down	6.69448	4.66024	6.58739	2.6359	2.80378	3.50295	566	397	553	222	234	310
Glyma.16G195600	Bott 59	CK	17.6526	0	8.82628	6.58043	2.13866	3.0769	0.00209167	0.0471243	0	0	0	26.2953	0	26.6624	Up	0	0	0	0.234312	0	0.240145	0	0	0	26	0	28
Glyma.16G198700	Bott 59	CK	122.616	22.6218	72.6188	2.43696	0.509896	4.77932	1.75886e-06	0.000168434	29.2061	19.9745	18.6849	59.67	174.865	133.312	Up	0.30105	0.199188	0.181919	0.594353	1.74853	1.3422	30	20	18	59	172	140
Glyma.16G199000	Bott 59	CK	7.64785	60.733	34.1904	-2.99223	0.697282	-4.29127	1.77654e-05	0.0011786	58.4122	98.8737	24.9133	10.1136	7.11661	5.71337	Down	0.72175	1.18192	0.29076	0.120757	0.0853023	0.0689538	60	99	24	10	7	6
Glyma.16G200100	Bott 59	CK	219.771	90.5317	155.152	1.2798	0.296148	4.3215	1.54975e-05	0.00106241	83.7242	105.865	82.0061	168.897	225.698	264.72	Up	0.605325	0.74048	0.560022	1.18	1.58296	1.86942	86	106	79	167	222	278
Glyma.16G200700	Bott 59	CK	115.741	246.689	181.215	-1.09118	0.332593	-3.28082	0.00103506	0.0280095	257.987	305.609	176.469	112.261	86.416	148.548	Down	4.09063	4.68795	2.6429	1.72006	1.3292	2.3006	265	306	170	111	85	156
Glyma.16G202200	Bott 59	CK	107.253	244.475	175.864	-1.1878	0.458346	-2.59148	0.00955632	0.137256	352.42	130.833	250.171	81.9199	73.1994	166.64	Down	1.76259	0.63304	1.18181	0.395916	0.355142	0.814052	362	131	241	81	72	175
Glyma.16G206200	Bott 59	CK	2.57869	24.8252	13.702	-3.25377	1.07822	-3.01772	0.00254686	0.0545621	40.8885	16.9783	16.6088	2.02271	0	5.71337	Down	0.78833	0.316683	0.302459	0.0376847	0	0.107592	42	17	16	2	0	6
Glyma.16G209000	Bott 59	CK	26.4442	63.7298	45.087	-1.269	0.489778	-2.59097	0.00957051	0.137352	62.3064	74.9043	53.9787	37.4202	15.2499	26.6624	Down	0.897223	1.04351	0.734195	0.520712	0.213029	0.375016	64	75	52	37	15	28
Glyma.16G210600	Bott 59	CK	1904.84	5015.23	3460.04	-1.39662	0.249706	-5.59305	2.23113e-08	4.36019e-06	5015.66	6501.69	3528.34	1960.01	1575.82	2178.7	Down	18.3719	23.0397	12.2072	6.93758	5.59935	7.79482	5152	6510	3399	1938	1550	2288
Glyma.16G210800	Bott 59	CK	39.1085	109.281	74.1945	-1.48401	0.57285	-2.59057	0.0095818	0.137357	62.3064	189.758	75.7778	51.5792	45.7496	19.9968	Down	0.221421	0.652394	0.25436	0.177127	0.157717	0.0694112	64	190	73	51	45	21
Glyma.16G216800	Bott 59	CK	117.429	2.74663	60.0877	5.43904	0.844386	6.44142	1.18364e-10	4.22481e-08	0.973537	0	7.26636	61.6927	107.766	182.828	Up	0.00551729	0	0.0388965	0.337855	0.592459	1.01204	1	0	7	61	106	192
Glyma.16G220700	Bott 59	CK	27.0825	533.054	280.068	-4.29851	0.48872	-8.79544	1.42488e-18	2.36689e-15	572.44	814.959	211.763	35.3975	17.2832	28.5669	Down	3.48586	4.80109	1.21801	0.208294	0.102096	0.169912	588	816	204	35	17	30
Glyma.17G004900	Bott 59	CK	0.674238	7.34489	4.00957	-3.45909	1.76278	-1.96229	0.0497284	0.364178	9.73537	3.9949	8.30442	2.02271	0	0	Down	0.206193	0.0818563	0.166132	0.0413981	0	0	10	4	8	2	0	0
Glyma.17G007600	Bott 59	CK	447.59	996.397	721.994	-1.15466	0.255215	-4.52424	6.06117e-06	0.000491137	708.735	1163.51	1116.94	524.894	449.363	368.513	Down	3.43703	5.45877	5.11625	2.45977	2.11398	1.74556	728	1165	1076	519	442	387
Glyma.17G011800	Bott 59	CK	223.213	56.3694	139.791	1.9856	0.560117	3.54497	0.000392652	0.0137092	23.3649	94.8788	50.8646	369.145	173.849	126.646	Up	0.32284	1.26828	0.663834	4.92884	2.33023	1.70922	24	95	49	365	171	133
Glyma.17G014600	Bott 59	CK	2.64312	31.4078	17.0254	-3.5685	1.05401	-3.38562	0.000710166	0.0214185	6.81476	20.9732	66.4353	2.02271	3.04998	2.85669	Down	0.297353	0.88534	2.73805	0.0852863	0.129099	0.121749	7	21	64	2	3	3
Glyma.17G015700	Bott 59	CK	0	8.75047	4.37523	-5.5815	1.90783	-2.92558	0.00343817	0.0676498	8.76183	3.9949	13.4947	0	0	0	Down	0.220118	0.0970936	0.320217	0	0	0	9	4	13	0	0	0
Glyma.17G020600	Bott 59	CK	54.3727	115.384	84.8782	-1.08387	0.437349	-2.47828	0.0132019	0.168293	85.6712	80.8966	179.583	47.5337	50.8329	64.7516	Down	0.401811	0.367063	0.795559	0.215433	0.231279	0.296633	88	81	173	47	50	68
Glyma.17G030100	Bott 59	CK	4859.07	1889.04	3374.05	1.36299	0.296665	4.59437	4.34061e-06	0.000369757	1587.84	2484.82	1594.45	4377.15	6848.21	3351.84	Up	31.8846	48.272	30.2417	84.9357	133.4	65.7418	1631	2488	1536	4328	6736	3520
Glyma.17G030300	Bott 59	CK	10590.9	4127.01	7358.95	1.35971	0.227134	5.9864	2.14534e-09	5.48255e-07	2997.52	4150.7	5232.82	9167.94	11190.4	11414.4	Up	58.2436	78.0245	96.038	172.14	210.928	216.631	3079	4156	5041	9065	11007	11987
Glyma.17G030400	Bott 59	CK	183.651	29.8059	106.729	2.62408	0.387494	6.77192	1.27081e-11	5.65826e-09	31.1532	22.9706	35.2938	126.42	237.898	186.637	Up	0.562626	0.401342	0.602055	2.20625	4.16785	3.29228	32	23	34	125	234	196
Glyma.17G030700	Bott 59	CK	1448.47	4644.49	3046.48	-1.68099	0.20564	-8.17442	2.97302e-16	3.29235e-13	3537.83	4861.79	5533.86	1612.1	1388.76	1344.55	Down	23.4551	31.1831	34.6536	10.328	8.93161	8.70679	3634	4868	5331	1594	1366	1412
Glyma.17G033400	Bott 59	CK	339.682	696.348	518.015	-1.03536	0.278879	-3.71259	0.00020515	0.00837449	908.31	515.341	665.391	281.157	314.147	423.742	Down	6.58622	3.61511	4.55722	1.97004	2.20973	3.00114	933	516	641	278	309	445
Glyma.17G037000	Bott 59	CK	282.675	691.055	486.865	-1.28952	0.214999	-5.9978	2.00005e-09	5.14168e-07	822.639	588.248	662.277	246.771	291.781	309.474	Down	8.4	5.81105	6.38749	2.43494	2.89022	3.08658	845	589	638	244	287	325
Glyma.17G046600	Bott 59	CK	17.2646	1.73009	9.49733	3.33732	1.34343	2.48417	0.0129855	0.16665	0	0	5.19026	20.2271	17.2832	14.2834	Up	0	0	0.0361194	0.144009	0.123526	0.102789	0	0	5	20	17	15
Glyma.17G047300	Bott 59	CK	100.714	601.469	351.092	-2.57783	0.482022	-5.34796	8.89525e-08	1.40724e-05	266.749	440.437	1097.22	125.408	69.1328	107.602	Down	3.89275	6.21816	15.1241	1.76849	0.978683	1.53375	274	441	1057	124	68	113
Glyma.17G047700	Bott 59	CK	363.396	1457.6	910.5	-2.00412	0.356123	-5.62759	1.82742e-08	3.63707e-06	798.3	1437.16	2137.35	448.031	381.247	260.911	Down	8.45908	14.7329	21.3921	4.58763	3.91893	2.70042	820	1439	2059	443	375	274
Glyma.17G048800	Bott 59	CK	37.0255	127.476	82.2509	-1.78391	0.533473	-3.34395	0.000825953	0.0238929	117.798	212.728	51.9026	40.4543	32.5331	38.0891	Down	2.12964	3.72063	0.886294	0.706734	0.570555	0.672592	121	213	50	40	32	40
Glyma.17G048900	Bott 59	CK	2713.73	6018.03	4365.88	-1.14899	0.259362	-4.43004	9.42142e-06	0.000710125	4862.82	5833.55	7357.71	3537.72	1914.37	2689.09	Down	42.7364	49.5983	61.0764	30.044	16.3207	23.0833	4995	5841	7088	3498	1883	2824
Glyma.17G049800	Bott 59	CK	38.6628	10.3579	24.5103	1.89944	0.787458	2.41211	0.0158604	0.188127	7.78829	14.9809	8.30442	75.8517	17.2832	22.8535	Up	0.127079	0.236478	0.127985	1.19597	0.273564	0.364221	8	15	8	75	17	24
Glyma.17G052700	Bott 59	CK	85.3265	179.338	132.332	-1.07208	0.431887	-2.48231	0.0130535	0.167141	230.728	104.866	202.42	126.42	60.9995	68.5605	Down	3.35304	1.47434	2.77851	1.77532	0.85994	0.973181	237	105	195	125	60	72
Glyma.17G053600	Bott 59	CK	306.785	836.955	571.87	-1.44744	0.315964	-4.58101	4.62737e-06	0.000389574	599.699	787.993	1123.17	340.827	204.348	375.178	Down	3.7801	4.80526	6.6871	2.07601	1.24953	2.30989	616	789	1082	337	201	394
Glyma.17G055900	Bott 59	CK	4.64966	0	2.32483	4.65492	2.24316	2.07516	0.0379715	1	0	0	0	5.05678	5.08329	3.80891	Up	0	0	0	0.0450599	0.0454718	0.0343065	0	0	0	5	5	4
Glyma.17G057000	Bott 59	CK	37.2708	86.8338	62.0523	-1.22236	0.43147	-2.83302	0.00461108	0.0842064	115.851	69.9107	74.7398	47.5337	37.6164	26.6624	Down	1.3322	0.777743	0.811785	0.528195	0.419614	0.299468	119	70	72	47	37	28
Glyma.17G060200	Bott 59	CK	213.53	85.7619	149.646	1.31688	0.523916	2.51353	0.011953	0.158355	43.8092	61.9209	151.556	277.112	251.115	112.363	Up	1.48676	2.033	4.85814	9.08773	8.2671	3.72463	45	62	146	274	247	118
Glyma.17G063300	Bott 59	CK	81.4514	38.2492	59.8503	1.09147	0.417096	2.61684	0.00887485	0.131103	26.2855	46.94	41.5221	100.124	67.0995	77.1305	Up	0.31131	0.537829	0.464491	1.14588	0.770904	0.892248	27	47	40	99	66	81
Glyma.17G064700	Bott 59	CK	85.9849	16.2726	51.1287	2.40043	1.01723	2.35976	0.0182866	0.206317	10.7089	33.9566	4.15221	172.942	79.2994	5.71337	Up	0.150355	0.461234	0.0550646	2.34637	1.08006	0.0783515	11	34	4	171	78	6
Glyma.17G065000	Bott 59	CK	555.951	2496.48	1526.22	-2.16692	0.242685	-8.92891	4.30228e-19	8.84815e-16	1980.17	3365.7	2143.58	628.052	510.363	529.439	Down	25.0359	41.168	25.5988	7.67326	6.25956	6.53821	2034	3370	2065	621	502	556
Glyma.17G065100	Bott 59	CK	470.913	1835.61	1153.26	-1.9629	0.41536	-4.72578	2.29236e-06	0.000212913	1194.53	2577.71	1734.59	806.051	332.447	274.242	Down	16.6773	34.8165	22.8741	10.8746	4.50251	3.73976	1227	2581	1671	797	327	288
Glyma.17G065200	Bott 59	CK	592.755	2676.4	1634.58	-2.1749	0.243398	-8.93555	4.05173e-19	8.74952e-16	2167.09	3579.43	2282.68	692.779	555.095	530.391	Down	31.8924	50.9621	31.7303	9.85209	7.92468	7.6241	2226	3584	2199	685	546	557
Glyma.17G065300	Bott 59	CK	751.765	2638.24	1695	-1.81133	0.207085	-8.74679	2.1951e-18	3.27868e-15	2693.78	3096.04	2124.89	653.336	876.36	725.598	Down	36.4116	40.4864	27.1292	8.53373	11.4912	9.57981	2767	3100	2047	646	862	762
Glyma.17G065400	Bott 59	CK	16.9436	74.3818	45.6627	-2.1358	0.462282	-4.62013	3.83508e-06	0.000332597	73.9888	60.9222	88.2344	22.2498	15.2499	13.3312	Down	1.03798	0.826841	1.16918	0.301629	0.207536	0.182673	76	61	85	22	15	14
Glyma.17G066100	Bott 59	CK	9.40141	33.0036	21.2025	-1.81624	0.898811	-2.02071	0.0433096	0.338072	65.227	11.9847	21.7991	13.1476	12.1999	2.85669	Down	0.973919	0.17312	0.307436	0.1897	0.176708	0.0416621	67	12	21	13	12	3
Glyma.17G066800	Bott 59	CK	138.67	24.6781	81.6738	2.48923	0.438529	5.67631	1.37628e-08	2.81071e-06	22.3913	32.9579	18.6849	98.1016	193.165	124.742	Up	0.260755	0.37131	0.205525	1.10396	2.18216	1.41889	23	33	18	97	190	131
Glyma.17G067200	Bott 59	CK	13.9437	64.5762	39.2599	-2.21212	0.521228	-4.24405	2.19521e-05	0.00140458	43.8092	67.9132	82.0061	18.2044	12.1999	11.4267	Down	0.452915	0.679251	0.800791	0.181867	0.122353	0.115387	45	68	79	18	12	12
Glyma.17G072400	Bott 59	CK	475.199	1020.32	747.761	-1.10211	0.177275	-6.21693	5.06982e-10	1.55291e-07	1037.79	895.855	1127.32	480.394	430.047	515.156	Down	7.45984	6.22991	7.65403	3.33689	2.99875	3.61694	1066	897	1086	475	423	541
Glyma.17G073400	Bott 59	CK	156.167	60.4017	108.284	1.37078	0.616756	2.22257	0.0262449	0.256272	65.227	59.9234	56.0548	34.3861	163.682	270.433	Up	1.15405	1.0257	0.93677	0.587904	2.80934	4.67349	67	60	54	34	161	284
Glyma.17G085200	Bott 59	CK	28.2448	0	14.1224	7.25927	1.58742	4.57301	4.8076e-06	0.000401616	0	0	0	8.09085	22.3665	54.277	Up	0	0	0	0.0934869	0.259439	0.633916	0	0	0	8	22	57
Glyma.17G090900	Bott 59	CK	184.666	409.463	297.064	-1.14832	0.271119	-4.23549	2.2805e-05	0.00145269	469.245	413.472	345.671	193.169	134.199	226.63	Down	4.02239	3.42889	2.79878	1.6001	1.11593	1.89751	482	414	333	191	132	238
Glyma.17G091100	Bott 59	CK	657.895	226.841	442.368	1.53627	0.354495	4.33367	1.46645e-05	0.00101824	213.205	258.669	208.648	328.691	804.177	840.818	Up	2.41029	2.82906	2.22797	3.59075	8.81921	9.28449	219	259	201	325	791	883
Glyma.17G092800	Bott 59	CK	267.247	26.9284	147.088	3.31342	0.724717	4.57203	4.83033e-06	0.000402736	10.7089	12.9834	57.0929	244.748	479.863	77.1305	Up	0.162122	0.190156	0.816393	3.58047	7.04722	1.14053	11	13	55	242	472	81
Glyma.17G093400	Bott 59	CK	81.9889	187.884	134.936	-1.19597	0.571191	-2.09382	0.0362762	0.306728	68.1476	122.843	372.661	97.0902	80.316	68.5605	Down	0.753293	1.31368	3.89088	1.03708	0.861232	0.740235	70	123	359	96	79	72
Glyma.17G100800	Bott 59	CK	3105.63	6301.24	4703.43	-1.02067	0.262281	-3.89149	9.96305e-05	0.00476894	5264.89	6567.61	7071.21	3106.89	2066.87	4143.15	Down	39.1211	47.2121	49.6291	22.3085	14.8984	30.0701	5408	6576	6812	3072	2033	4351
Glyma.17G103500	Bott 59	CK	95.4408	39.0796	67.2602	1.28729	0.408273	3.15301	0.00161594	0.0391694	32.1267	52.9324	32.1796	107.204	106.749	72.3694	Up	0.380749	0.606901	0.360225	1.22774	1.22727	0.837741	33	53	31	106	105	76
Glyma.17G105000	Bott 59	CK	196.439	498.897	347.668	-1.34492	0.408717	-3.29059	0.00099978	0.027277	360.209	558.287	578.195	333.748	126.066	129.503	Down	8.95881	13.4331	13.5829	8.02118	3.04157	3.146	370	559	557	330	124	136
Glyma.17G112300	Bott 59	CK	23.4892	2.42212	12.9557	3.29245	1.34131	2.45465	0.0141023	0.175511	0	0	7.26636	17.1931	14.2332	39.0414	Up	0	0	0.132326	0.32032	0.266204	0.735214	0	0	7	17	14	41
Glyma.17G113000	Bott 59	CK	230.776	111.065	170.92	1.05495	0.523433	2.01545	0.0438576	0.340005	64.2534	208.733	60.207	141.59	306.014	244.723	Up	0.823741	2.58887	0.729059	1.75408	3.80575	3.06444	66	209	58	140	301	257
Glyma.17G116800	Bott 59	CK	13.0921	51.5589	32.3255	-1.97394	0.587178	-3.36175	0.000774514	0.02274	67.174	44.9426	42.5601	7.07949	12.1999	19.9968	Down	0.863728	0.559059	0.516892	0.0879633	0.152173	0.251142	69	45	41	7	12	21
Glyma.17G116900	Bott 59	CK	0	11.962	5.981	-6.03345	2.30217	-2.62076	0.00877336	0.129973	22.3913	0	13.4947	0	0	0	Down	0.450149	0	0.256248	0	0	0	23	0	13	0	0	0
Glyma.17G117200	Bott 59	CK	65.7207	4.15221	34.9364	3.99442	1.2564	3.17926	0.00147652	0.0366912	0	0	12.4566	16.1817	60.9995	119.981	Up	0	0	0.310364	0.412476	1.56092	3.09132	0	0	12	16	60	126
Glyma.17G117800	Bott 59	CK	160.512	343.794	252.153	-1.0978	0.369264	-2.97294	0.00294963	0.0607746	253.12	270.654	507.607	138.556	123.016	219.965	Down	2.41467	2.49787	4.57383	1.27726	1.1384	2.04959	260	271	489	137	121	231
Glyma.17G118300	Bott 59	CK	83.1501	199.559	141.354	-1.2644	0.371399	-3.40443	0.000663029	0.0203957	250.199	218.721	129.757	75.8517	109.799	63.7993	Down	1.33781	1.13142	0.65533	0.391922	0.569525	0.333203	257	219	125	75	108	67
Glyma.17G121000	Bott 59	CK	57.6684	146.776	102.222	-1.34774	0.469894	-2.86818	0.00412844	0.0775232	239.49	92.8813	107.957	39.4429	64.0495	69.5127	Down	2.97607	1.11663	1.26715	0.47364	0.772105	0.843728	246	93	104	39	63	73
Glyma.17G128000	Bott 59	CK	453.194	114.211	283.702	1.98837	0.536163	3.70851	0.000208486	0.00847861	145.057	43.9438	153.632	502.644	675.061	181.876	Up	1.15316	0.337965	1.15359	3.86131	5.20592	1.41224	149	44	148	497	664	191
Glyma.17G128700	Bott 59	CK	183.811	370.481	277.146	-1.01114	0.315515	-3.20472	0.00135195	0.0343266	478.007	310.603	322.834	226.544	123.016	201.872	Down	2.1208	1.3332	1.3529	0.971273	0.529456	0.874832	491	311	311	224	121	212
Glyma.17G128900	Bott 59	CK	334.425	1600.51	967.467	-2.25878	0.389694	-5.79629	6.77977e-09	1.54927e-06	880.077	1352.27	2569.18	466.235	255.181	281.86	Down	18.1111	26.9223	49.9389	9.27156	5.09421	5.66551	904	1354	2475	461	251	296
Glyma.17G131800	Bott 59	CK	0	5.99544	2.99772	-5.03705	2.11307	-2.38376	0.0171369	0.197157	8.76183	2.99617	6.22831	0	0	0	Down	0.287273	0.0950365	0.192882	0	0	0	9	3	6	0	0	0
Glyma.17G131900	Bott 59	CK	2.35983	85.1472	43.7535	-5.18566	0.979214	-5.29573	1.1854e-07	1.79008e-05	45.7562	131.832	77.8539	7.07949	0	0	Down	0.741031	2.06552	1.19093	0.110793	0	0	47	132	75	7	0	0
Glyma.17G137800	Bott 59	CK	424.831	191.593	308.212	1.14894	0.445045	2.58162	0.00983382	0.139479	120.719	252.677	201.382	723.12	240.948	310.427	Up	1.06577	2.15813	1.6793	6.1691	2.06355	2.67688	124	253	194	715	237	326
Glyma.17G145900	Bott 59	CK	297.844	606.98	452.412	-1.02706	0.437358	-2.34832	0.0188582	0.209321	288.167	617.211	915.562	454.099	217.565	221.869	Down	2.67142	5.5355	8.01691	4.06793	1.95655	2.00899	296	618	882	449	214	233
Glyma.17G147400	Bott 59	CK	70.962	34.6302	52.7961	1.03608	0.493914	2.0977	0.0359316	0.305062	24.3384	35.9541	43.5982	44.4997	102.683	65.7038	Up	0.366546	0.523852	0.620191	0.647615	1.50016	0.966516	25	36	42	44	101	69
Glyma.17G147500	Bott 59	CK	927.073	187.401	557.237	2.30673	0.810021	2.84775	0.00440301	0.0814746	121.692	95.8775	344.633	1023.49	1471.1	286.621	Up	1.86664	1.42278	4.99317	15.1707	21.89	4.29426	125	96	332	1012	1447	301
Glyma.17G147600	Bott 59	CK	60.6571	21.4969	41.077	1.4972	0.522994	2.86276	0.00419973	0.0785544	20.4443	14.9809	29.0655	79.8971	63.0328	39.0414	Up	0.305783	0.216771	0.410619	1.15477	0.914561	0.57036	21	15	28	79	62	41
Glyma.17G152800	Bott 59	CK	463.357	942.413	702.885	-1.02426	0.29981	-3.41635	0.000634674	0.0197485	1280.2	703.102	843.936	570.405	327.364	492.302	Down	5.87301	3.1205	3.6569	2.52866	1.45686	2.20596	1315	704	813	564	322	517
Glyma.17G158100	Bott 59	CK	270.017	64.4296	167.223	2.06674	0.499841	4.13479	3.55274e-05	0.00206513	57.4387	108.861	26.9894	203.283	213.498	393.27	Up	0.533332	0.977888	0.236704	1.82397	1.92306	3.5667	59	109	26	201	210	413
Glyma.17G158900	Bott 59	CK	1061.6	516.318	788.957	1.04006	0.288559	3.60433	0.000312957	0.0114894	399.15	536.315	613.489	1474.56	781.81	928.423	Up	13.7064	17.8168	19.8982	48.9296	26.0431	31.1397	410	537	591	1458	769	975
Glyma.17G165300	Bott 59	CK	372.489	181.383	276.936	1.03836	0.335987	3.09047	0.00199843	0.0456668	173.29	124.84	246.018	370.156	477.829	269.481	Up	1.34086	0.934526	1.79804	2.76771	3.58665	2.03668	178	125	237	366	470	283
Glyma.17G166600	Bott 59	CK	11.1858	33.5061	22.346	-1.57976	0.590292	-2.67623	0.00744558	0.116891	28.2326	35.9541	36.3318	8.09085	11.1832	14.2834	Down	0.457657	0.563848	0.556286	0.126738	0.175858	0.226154	29	36	35	8	11	15
Glyma.17G172400	Bott 59	CK	42.4444	13.0242	27.7343	1.7037	0.576201	2.95678	0.00310868	0.0630629	16.5501	7.98979	14.5327	54.6132	35.583	37.1369	Up	0.162696	0.0759863	0.134941	0.518797	0.339331	0.356586	17	8	14	54	35	39
Glyma.17G174500	Bott 59	CK	400.781	1071.01	735.897	-1.41803	0.350217	-4.04901	5.14358e-05	0.00279078	1357.11	556.289	1299.64	295.316	473.763	433.264	Down	9.04558	3.58712	8.18211	1.90209	3.06328	2.8207	1394	557	1252	292	466	455
Glyma.17G177000	Bott 59	CK	55.2137	395.328	225.271	-2.83911	0.985253	-2.88161	0.00395649	0.0750201	464.377	602.23	119.376	29.3293	17.2832	119.029	Down	8.7308	10.9539	2.11993	0.532855	0.315219	2.18583	477	603	115	29	17	125
Glyma.17G177300	Bott 59	CK	229.825	801.376	515.601	-1.80176	0.473236	-3.80733	0.000140475	0.00622894	1146.83	837.929	419.373	90.0107	278.564	320.901	Down	23.7408	16.7815	8.20011	1.8006	5.59408	6.48861	1178	839	404	89	274	337
Glyma.17G177500	Bott 59	CK	18.6581	125.299	71.9786	-2.7446	0.544658	-5.03912	4.67675e-07	5.83769e-05	178.157	118.848	78.892	8.09085	19.3165	28.5669	Down	1.94585	1.25581	0.813878	0.0853933	0.204663	0.304755	183	119	76	8	19	30
Glyma.17G180100	Bott 59	CK	1800.56	3886.23	2843.39	-1.10993	0.276123	-4.01968	5.8278e-05	0.00308452	3402.51	5469.01	2787.17	2079.35	1427.39	1894.94	Down	14.9551	23.2553	11.5711	8.83163	6.08606	8.13516	3495	5476	2685	2056	1404	1990
Glyma.17G187700	Bott 59	CK	15.7923	80.0439	47.9181	-2.34331	0.870014	-2.69342	0.00707231	0.112999	16.5501	68.9119	154.67	28.318	15.2499	3.80891	Down	0.112994	0.455169	0.997425	0.186827	0.101001	0.0254002	17	69	149	28	15	4
Glyma.17G202900	Bott 59	CK	196.319	14.8208	105.57	3.72511	0.832355	4.47539	7.62717e-06	0.000593531	29.2061	7.98979	7.26636	27.3066	162.665	398.984	Up	0.183763	0.0486345	0.043184	0.166026	0.992852	2.45201	30	8	7	27	160	419
Glyma.17G210500	Bott 59	CK	16.9613	1.33163	9.14647	3.66772	1.36424	2.68848	0.00717789	0.113847	0	3.9949	0	12.1363	25.4165	13.3312	Up	0	0.0611689	0	0.185614	0.39023	0.206088	0	4	0	12	25	14
Glyma.17G211300	Bott 59	CK	31.5027	83.8011	57.6519	-1.41115	0.625615	-2.25561	0.0240948	0.244107	34.0738	95.8775	121.452	51.5792	16.2665	26.6624	Down	0.243122	0.661828	0.818522	0.355634	0.112591	0.185817	35	96	117	51	16	28
Glyma.17G214100	Bott 59	CK	31.6569	194.548	113.103	-2.61799	0.791595	-3.30723	0.00094222	0.0261527	32.1267	255.673	295.845	7.07949	34.5664	53.3248	Down	0.146113	1.12495	1.27089	0.0311135	0.152504	0.236883	33	256	285	7	34	56
Glyma.17G214200	Bott 59	CK	13.6371	44.7113	29.1742	-1.71406	0.658773	-2.6019	0.00927094	0.134816	30.1796	48.9375	55.0168	24.2726	7.11661	9.52229	Down	0.25032	0.392688	0.43102	0.194545	0.0572611	0.0771446	31	49	53	24	7	10
Glyma.17G214400	Bott 59	CK	296.059	883.669	589.864	-1.57719	0.192769	-8.1818	2.79624e-16	3.17808e-13	805.115	995.728	850.165	305.43	255.181	327.567	Down	3.07523	3.67946	3.06721	1.12734	0.945525	1.22209	827	997	819	302	251	344
Glyma.17G214500	Bott 59	CK	8.99279	41.399	25.1959	-2.20461	0.697717	-3.15974	0.00157909	0.0385525	28.2326	40.9477	55.0168	16.1817	5.08329	5.71337	Down	0.241298	0.338576	0.444139	0.133645	0.0421456	0.0476956	29	41	53	16	5	6
Glyma.17G222300	Bott 59	CK	10.6693	27.8174	19.2433	-1.38499	0.665971	-2.07965	0.0375577	0.313567	19.4707	35.9541	28.0274	14.159	11.1832	6.6656	Down	0.199284	0.35601	0.270953	0.140038	0.111036	0.0666364	20	36	27	14	11	7
Glyma.17G225500	Bott 59	CK	813.843	252.905	533.374	1.68578	0.313979	5.36908	7.91406e-08	1.27063e-05	259.934	329.579	169.202	1071.03	604.912	765.592	Up	2.61736	3.21057	1.60926	10.4213	5.90875	7.52972	267	330	163	1059	595	804
Glyma.17G229500	Bott 59	CK	91.1011	209.271	150.186	-1.19883	0.301775	-3.97259	7.10947e-05	0.00359966	234.622	216.723	176.469	85.9653	71.1661	116.172	Down	2.55615	2.28427	1.81596	0.905033	0.752134	1.23623	241	217	170	85	70	122
Glyma.17G230600	Bott 59	CK	834.331	316.949	575.64	1.3963	0.317715	4.39482	1.10863e-05	0.000807427	280.379	345.558	324.91	1261.16	678.111	563.719	Up	3.1821	3.79415	3.483	13.8313	7.46576	6.24905	288	346	313	1247	667	592
Glyma.17G242100	Bott 59	CK	108.14	23.9467	66.0433	2.1746	0.652559	3.33243	0.000860926	0.0246568	22.3913	35.9541	13.4947	33.3748	114.882	176.162	Up	0.23512	0.365243	0.133842	0.338651	1.17022	1.80678	23	36	13	33	113	185
Glyma.17G242900	Bott 59	CK	100.171	46.264	73.2177	1.11503	0.371572	3.00086	0.00269222	0.0569093	47.7033	32.9579	58.1309	100.124	111.832	88.5573	Up	0.263068	0.175834	0.302794	0.53356	0.598263	0.477009	49	33	56	99	110	93
Glyma.17G244700	Bott 59	CK	40.1095	165.396	102.753	-2.0419	0.82699	-2.46908	0.0135463	0.171072	175.237	258.669	62.2831	10.1136	11.1832	99.0318	Down	3.27343	4.67463	1.09893	0.18256	0.202652	1.80691	180	259	60	10	11	104
Glyma.17G245000	Bott 59	CK	2360.33	4997.34	3678.83	-1.08217	0.195194	-5.5441	2.95468e-08	5.52422e-06	6207.27	4330.47	4454.28	2455.57	2095.33	2530.07	Down	31.0896	20.9833	21.0724	11.8848	10.1806	12.3774	6376	4336	4291	2428	2061	2657
Glyma.17G246500	Bott 59	CK	2738.06	5590.13	4164.09	-1.02972	0.369056	-2.79014	0.00526848	0.0921962	3644.92	4815.85	8309.61	4220.39	1865.57	2128.23	Down	22.7039	29.0208	48.8893	25.4032	11.2727	12.9483	3744	4822	8005	4173	1835	2235
Glyma.17G254700	Bott 59	CK	96.0037	35.7626	65.8831	1.42493	0.434528	3.27927	0.00104077	0.0281113	29.2061	46.94	31.1416	118.329	63.0328	106.65	Up	0.207964	0.323357	0.209448	0.814197	0.435398	0.741749	30	47	30	117	62	112
Glyma.17G256600	Bott 59	CK	30.4893	12.9933	21.7413	1.22883	0.58136	2.11371	0.0345397	0.298421	15.5766	11.9847	11.4186	37.4202	26.4331	27.6146	Up	1.70557	1.26954	1.18095	3.95938	2.8077	2.95338	16	12	11	37	26	29
Glyma.18G000600	Bott 59	CK	235.489	63.1286	149.309	1.89932	0.54004	3.51701	0.000436443	0.0148421	35.0473	113.855	40.484	114.283	298.898	293.286	Up	0.325423	1.02274	0.355057	1.02541	2.69228	2.65991	36	114	39	113	294	308
Glyma.18G005800	Bott 59	CK	149.631	62.0576	105.844	1.2696	0.608283	2.08719	0.0368711	0.310475	28.2326	127.837	30.1035	195.192	96.5826	157.118	Up	0.521788	2.28572	0.52551	3.48601	1.7316	2.83629	29	128	29	193	95	165
Glyma.18G006400	Bott 59	CK	267.358	549.882	408.62	-1.03976	0.191448	-5.43104	5.60256e-08	9.56398e-06	517.922	547.301	584.423	276.1	230.781	295.191	Down	7.67398	7.84524	8.17909	3.95318	3.31712	4.2721	532	548	563	273	227	310
Glyma.18G006700	Bott 59	CK	1318.1	2801.37	2059.73	-1.08778	0.188986	-5.75584	8.62108e-09	1.89003e-06	2745.37	2944.24	2714.51	1637.39	1158.99	1157.91	Down	37.6647	39.0778	35.1758	21.7074	15.4247	15.5164	2820	2948	2615	1619	1140	1216
Glyma.18G012000	Bott 59	CK	5.76106	42.0735	23.9173	-2.8731	1.29369	-2.22086	0.0263605	0.257052	50.6239	30.9604	44.6362	0	17.2832	0	Down	0.260755	0.15428	0.217163	0	0.0863587	0	52	31	43	0	17	0
Glyma.18G017100	Bott 59	CK	159.605	760.511	460.058	-2.25257	1.06819	-2.10878	0.0349635	0.300542	567.572	1630.92	83.0442	146.647	237.898	94.2706	Down	4.0299	11.2029	0.556934	1.00617	1.63859	0.653782	583	1633	80	145	234	99
Glyma.18G018900	Bott 59	CK	10.0974	0	5.04871	5.77482	2.37744	2.42901	0.0151402	0.182702	0	0	0	0	12.1999	18.0923	Up	0	0	0	0	0.0902109	0.134702	0	0	0	0	12	19
Glyma.18G020300	Bott 59	CK	57.1364	187.12	122.128	-1.71201	0.607502	-2.81812	0.00483058	0.0867579	169.395	300.616	91.3486	106.192	22.3665	42.8503	Down	4.33698	7.44597	2.20906	2.62726	0.555504	1.07157	174	301	88	105	22	45
Glyma.18G023900	Bott 59	CK	12.2763	0	6.13815	6.0559	2.31503	2.61591	0.00889907	0.131399	0	0	0	27.3066	0	9.52229	Up	0	0	0	0.123893	0	0.0436695	0	0	0	27	0	10
Glyma.18G026900	Bott 59	CK	217.401	902.587	559.994	-2.05373	0.200216	-10.2576	1.09412e-24	7.87568e-21	825.559	1022.69	859.507	249.805	189.098	213.299	Down	10.1719	12.1905	10.0028	2.97425	2.26019	2.56699	848	1024	828	247	186	224
Glyma.18G027500	Bott 59	CK	28.7175	8.08259	18.4001	1.83234	0.746859	2.45339	0.0141517	0.175935	2.92061	11.9847	9.34247	20.2271	33.5497	32.3758	Up	0.0590561	0.234445	0.178432	0.395229	0.658089	0.639431	3	12	9	20	33	34
Glyma.18G027700	Bott 59	CK	4.69438	0	2.34719	4.6678	2.31836	2.01341	0.0440718	1	0	0	0	4.04543	8.13327	1.90446	Up	0	0	0	0.0553771	0.111767	0.0263509	0	0	0	4	8	2
Glyma.18G029400	Bott 59	CK	68.7362	139.938	104.337	-1.02506	0.309686	-3.30999	0.000933003	0.0259884	137.269	126.838	155.708	80.9085	53.8829	71.4172	Down	2.99102	2.67375	3.20464	1.70359	1.13895	1.51996	141	127	150	80	53	75
Glyma.18G030700	Bott 59	CK	2657.07	563.087	1610.08	2.23856	0.260249	8.6016	7.86148e-18	1.13176e-14	480.927	605.227	603.108	1734.48	2999.14	3237.58	Up	4.71179	5.73653	5.58114	16.421	28.5042	30.982	494	606	581	1715	2950	3400
Glyma.18G034600	Bott 59	CK	326.327	664.446	495.386	-1.02635	0.304163	-3.37434	0.000739936	0.0220098	903.442	634.19	455.705	402.52	321.264	255.197	Down	6.7738	4.60018	3.22728	2.91637	2.33668	1.86892	928	635	439	398	316	268
Glyma.18G038400	Bott 59	CK	160.595	75.2744	117.935	1.09174	0.471181	2.31703	0.020502	0.22068	90.5389	96.8762	38.4079	161.817	225.698	94.2706	Up	1.79939	1.86265	0.720994	3.10769	4.35134	1.82999	93	97	37	160	222	99
Glyma.18G039900	Bott 59	CK	51.0501	151.663	101.356	-1.56958	0.508119	-3.089	0.00200829	0.0457839	176.21	169.783	108.995	19.2158	54.8996	79.035	Down	2.82225	2.63077	1.6489	0.297404	0.852978	1.23642	181	170	105	19	54	83
Glyma.18G041400	Bott 59	CK	134.415	371.58	252.997	-1.46668	0.337873	-4.34091	1.41891e-05	0.000989062	257.987	333.574	523.178	168.897	106.749	127.599	Down	3.4497	4.31518	6.60775	2.18237	1.38469	1.66652	265	334	504	167	105	134
Glyma.18G042100	Bott 59	CK	1985.15	5716.15	3850.65	-1.52576	0.379935	-4.01583	5.92368e-05	0.00311771	3676.08	4177.66	9294.72	2634.58	1224.06	2096.81	Down	34.9344	38.4084	83.4307	24.1938	11.2843	19.463	3776	4183	8954	2605	1204	2202
Glyma.18G055500	Bott 59	CK	57.6089	27.3376	42.4733	1.07441	0.462944	2.32083	0.0202961	0.219443	24.3384	37.9515	19.723	51.5792	65.0661	56.1815	Up	0.322226	0.486095	0.246639	0.659883	0.835657	0.726514	25	38	19	51	64	59
Glyma.18G056400	Bott 59	CK	4.04543	64.0866	34.066	-3.99094	1.27451	-3.13135	0.00174007	0.0412017	75.9359	103.867	12.4566	12.1363	0	0	Down	1.38723	1.83571	0.214943	0.214245	0	0	78	104	12	12	0	0
Glyma.18G057900	Bott 59	CK	9.84824	32.5468	21.1975	-1.72039	0.629925	-2.7311	0.00631224	0.104652	28.2326	29.9617	39.446	10.1136	6.09995	13.3312	Down	0.21653	0.22231	0.285754	0.0749543	0.0453836	0.0998666	29	30	38	10	6	14
Glyma.18G067500	Bott 59	CK	480.385	234.183	357.284	1.03705	0.249297	4.1599	3.18383e-05	0.00190981	194.707	257.671	250.171	539.053	365.997	536.105	Up	2.92984	3.75103	3.55564	7.8382	5.34248	7.8794	200	258	241	533	360	563
Glyma.18G070500	Bott 59	CK	66.4582	143.787	105.123	-1.11382	0.335625	-3.31863	0.000904613	0.0254794	178.157	133.829	119.376	51.5792	78.2827	69.5127	Down	2.45775	1.78611	1.55551	0.687596	1.04762	0.936659	183	134	115	51	77	73
Glyma.18G086900	Bott 59	CK	32.3267	74.9351	53.6309	-1.21413	0.467892	-2.5949	0.00946195	0.13649	54.5181	77.9005	92.3866	29.3293	45.7496	21.9013	Down	0.267065	0.369182	0.427471	0.138836	0.217405	0.104792	56	78	89	29	45	23
Glyma.18G091100	Bott 59	CK	83.0167	182.489	132.753	-1.13655	0.263811	-4.30819	1.64595e-05	0.00111247	207.363	167.786	172.317	87.988	77.266	83.7961	Down	2.93509	2.29757	2.30376	1.20347	1.06092	1.1585	213	168	166	87	76	88
Glyma.18G101900	Bott 59	CK	2.70402	17.1978	9.95091	-2.68042	1.14054	-2.35013	0.0187671	0.2089	25.312	17.977	8.30442	4.04543	4.06663	0	Down	0.618928	0.425262	0.191798	0.0955878	0.0964614	0	26	18	8	4	4	0
Glyma.18G113100	Bott 59	CK	193.673	705.976	449.824	-1.86593	0.452897	-4.11999	3.78895e-05	0.00217933	779.803	525.329	812.795	317.566	70.1494	193.302	Down	7.31084	4.76472	7.19754	2.877	0.637986	1.77012	801	526	783	314	69	203
Glyma.18G115700	Bott 59	CK	100.4	225.463	162.931	-1.16714	0.319272	-3.65563	0.000256549	0.0098753	225.861	289.63	160.898	111.249	82.3493	107.602	Down	0.874598	1.08501	0.588491	0.416283	0.309337	0.406977	232	290	155	110	81	113
Glyma.18G117100	Bott 59	CK	366.99	792.118	579.554	-1.11014	0.274396	-4.04577	5.21509e-05	0.00281192	1122.49	635.188	618.679	345.884	375.147	379.939	Down	13.7913	7.55007	7.17977	4.10656	4.47126	4.55954	1153	636	596	342	369	399
Glyma.18G118300	Bott 59	CK	49.5492	141.736	95.6427	-1.51542	0.631905	-2.39818	0.0164768	0.192328	61.3328	64.917	298.959	58.6587	37.6164	52.3726	Down	1.08959	1.11571	5.0165	1.00699	0.64826	0.908771	63	65	288	58	37	55
Glyma.18G121900	Bott 59	CK	220.871	639.091	429.981	-1.53249	0.283843	-5.3991	6.69778e-08	1.11687e-05	500.398	555.29	861.583	261.941	176.899	223.774	Down	7.10011	7.62244	11.547	3.59151	2.43489	3.10128	514	556	830	259	174	235
Glyma.18G123100	Bott 59	CK	21.3256	1.38407	11.3549	3.96725	1.34896	2.94097	0.00327191	0.0656343	0	0	4.15221	11.1249	37.6164	15.2357	Up	0	0	0.0689698	0.189051	0.641712	0.261699	0	0	4	11	37	16
Glyma.18G139800	Bott 59	CK	156.713	336.819	246.766	-1.10353	0.2858	-3.86121	0.000112826	0.00525092	302.77	428.453	279.236	174.965	119.966	175.21	Down	1.99213	2.72729	1.73539	1.11245	0.765713	1.12602	311	429	269	173	118	184
Glyma.18G142200	Bott 59	CK	0	7.18771	3.59385	-5.29714	2.59789	-2.03902	0.0414482	0.330583	0	5.99234	15.5708	0	0	0	Down	0	0.0714287	0.18121	0	0	0	0	6	15	0	0	0
Glyma.18G148700	Bott 59	CK	43.3411	0	21.6705	7.87648	1.39778	5.63499	1.7507e-08	3.5005e-06	0	0	0	22.2498	47.7829	59.9904	Up	0	0	0	0.144136	0.310742	0.392814	0	0	0	22	47	63
Glyma.18G165700	Bott 59	CK	12.6367	0	6.31835	6.09859	2.28611	2.66767	0.00763803	0.118961	0	0	0	0	12.1999	25.7102	Up	0	0	0	0	0.112468	0.238647	0	0	0	0	12	27
Glyma.18G176500	Bott 59	CK	38.3557	12.1441	25.2499	1.66123	0.683134	2.43179	0.0150246	0.181815	5.84122	13.9821	16.6088	57.6473	34.5664	22.8535	Up	0.398802	0.923531	1.07106	3.80327	2.28935	1.52401	6	14	16	57	34	24
Glyma.18G183500	Bott 59	CK	300.531	748.785	524.658	-1.31742	0.397463	-3.31458	0.000917821	0.0257067	1238.34	578.261	429.754	394.429	279.581	227.583	Down	10.2225	4.61813	3.35087	3.14637	2.23888	1.83501	1272	579	414	390	275	239
Glyma.18G193600	Bott 59	CK	90.7031	193.134	141.919	-1.0911	0.39392	-2.76984	0.00560837	0.0963612	183.025	135.826	260.551	118.329	97.5992	56.1815	Down	1.8408	1.32162	2.4752	1.15004	0.952243	0.551916	188	136	251	117	96	59
Glyma.18G199500	Bott 59	CK	6.62032	0	3.31016	5.16506	2.02868	2.54602	0.010896	0.148518	0	0	0	4.04543	9.14993	6.6656	Up	0	0	0	0.0717917	0.163008	0.119566	0	0	0	4	9	7
Glyma.18G204000	Bott 59	CK	48.8476	99.4378	74.1427	-1.02607	0.519513	-1.97506	0.0482617	0.358039	152.845	101.87	43.5982	35.3975	55.9162	55.2293	Down	1.23252	0.794715	0.332071	0.275828	0.437405	0.435004	157	102	42	35	55	58
Glyma.18G208400	Bott 59	CK	6.44674	29.8196	18.1331	-2.20248	1.02899	-2.14044	0.0323192	0.287801	20.4443	39.949	29.0655	5.05678	0	14.2834	Down	0.599211	1.13276	0.804648	0.143221	0	0.408905	21	40	28	5	0	15
Glyma.18G208800	Bott 59	CK	1050.29	2163.12	1606.71	-1.04221	0.306478	-3.40061	0.000672351	0.0205944	1957.78	2202.19	2329.39	1342.07	564.245	1244.56	Down	11.4455	12.4551	12.8627	7.58173	3.19994	7.10671	2011	2205	2244	1327	555	1307
Glyma.18G209900	Bott 59	CK	24.6021	80.6391	52.6206	-1.71359	0.497928	-3.44144	0.000578634	0.0184569	44.7827	107.862	89.2725	26.2953	28.4664	19.0446	Down	0.908693	2.11739	1.71098	0.515595	0.560331	0.377451	46	108	86	26	28	20
Glyma.18G210000	Bott 59	CK	36.6672	77.7776	57.2224	-1.08385	0.526171	-2.05989	0.0394094	0.322542	67.174	50.9349	115.224	51.5792	20.3332	38.0891	Down	0.818396	0.600346	1.32594	0.60724	0.24031	0.453258	69	51	111	51	20	40
Glyma.18G211100	Bott 59	CK	1114.97	361.182	738.077	1.62617	0.416209	3.90711	9.34063e-05	0.00454806	220.993	555.29	307.263	1771.9	885.509	687.509	Up	2.96413	7.20549	3.8927	22.9658	11.5217	9.00701	227	556	296	1752	871	722
Glyma.18G212200	Bott 59	CK	1789.06	857.411	1323.24	1.06121	0.273827	3.87548	0.000106414	0.00499202	662.005	890.862	1019.37	2440.4	1587	1339.79	Up	2.96359	3.85825	4.3103	10.557	6.8919	5.85833	680	892	982	2413	1561	1407
Glyma.18G218400	Bott 59	CK	8.2915	1.02494	4.65822	3.03118	1.48072	2.0471	0.0406482	0.327345	0	0.998724	2.0761	5.05678	12.1999	7.61783	Up	0	0.030529	0.0619602	0.154398	0.373941	0.235102	0	1	2	5	12	8
Glyma.18G219700	Bott 59	CK	17.0616	69.8037	43.4327	-2.035	0.605042	-3.3634	0.000769879	0.0226655	37.9679	74.9043	96.5388	16.1817	26.4331	8.57006	Down	0.220854	0.42152	0.530408	0.0909569	0.149156	0.0486916	39	75	93	16	26	9
Glyma.18G221000	Bott 59	CK	41.8178	9.92214	25.87	2.07398	0.825259	2.51313	0.0119666	0.158437	13.6295	11.9847	4.15221	17.1931	25.4165	82.8439	Up	0.186254	0.158444	0.0535951	0.22704	0.336934	1.10578	14	12	4	17	25	87
Glyma.18G225100	Bott 59	CK	163.674	39.6446	101.659	2.0449	0.619669	3.29999	0.000966874	0.0266316	43.8092	42.9451	32.1796	341.838	70.1494	79.035	Up	0.337184	0.319771	0.233939	2.54242	0.523758	0.59416	45	43	31	338	69	83
Glyma.18G229400	Bott 59	CK	34.398	13.4694	23.9337	1.35368	0.684635	1.97723	0.0480154	0.357329	12.656	6.99107	20.761	44.4997	39.6497	19.0446	Up	0.286899	0.153321	0.444532	0.974796	0.871921	0.421684	13	7	20	44	39	20
Glyma.18G231300	Bott 59	CK	224.203	52.6506	138.427	2.09044	0.478987	4.3643	1.27531e-05	0.000905107	60.3593	25.9668	71.6256	289.248	264.331	119.029	Up	0.350632	0.145932	0.393004	1.62368	1.48957	0.675369	62	26	69	286	260	125
Glyma.18G231800	Bott 59	CK	13.2462	0	6.6231	6.16564	1.66072	3.71263	0.000205114	0.00837449	0	0	0	17.1931	10.1666	12.379	Up	0	0	0	0.509241	0.302291	0.370606	0	0	0	17	10	13
Glyma.18G233200	Bott 59	CK	0	17.977	8.98851	-6.62096	2.77997	-2.38166	0.0172347	0.197965	0	53.9311	0	0	0	0	Down	0	4.38821	0	0	0	0	0	54	0	0	0	0
Glyma.18G238800	Bott 59	CK	291.646	115.141	203.394	1.34078	0.380713	3.52176	0.000428693	0.0146857	73.9888	171.78	99.653	387.349	256.198	231.392	Up	0.567459	1.27458	0.721904	2.87075	1.90611	1.7334	76	172	96	383	252	243
Glyma.18G239700	Bott 59	CK	13.2783	0	6.63914	6.16887	1.65785	3.721	0.000198434	0.00815507	0	0	0	11.1249	17.2832	11.4267	Up	0	0	0	0.108311	0.168919	0.112449	0	0	0	11	17	12
Glyma.18G241000	Bott 59	CK	63.8397	342.43	203.135	-2.42155	0.396283	-6.11066	9.92223e-10	2.81928e-07	377.732	428.453	221.105	54.6132	41.683	95.2229	Down	3.42335	3.75659	1.89272	0.478287	0.366463	0.842928	388	429	213	54	41	100
Glyma.18G249100	Bott 59	CK	95.7399	219.937	157.838	-1.1997	0.375847	-3.192	0.00141291	0.0355399	173.29	324.585	161.936	112.261	71.1661	103.793	Down	2.01129	3.64465	1.77528	1.25908	0.801273	1.17667	178	325	156	111	70	109
Glyma.18G250400	Bott 59	CK	65.4847	31.3882	48.4365	1.06256	0.531698	1.99842	0.0456715	0.347209	23.3649	20.9732	49.8265	91.0221	55.9162	49.5159	Up	0.260089	0.225864	0.523888	0.979102	0.603809	0.538375	24	21	48	90	55	52
Glyma.18G259100	Bott 59	CK	48.2687	20.1275	34.1981	1.26212	0.617777	2.04299	0.0410531	0.329072	12.656	26.9655	20.761	79.8971	32.5331	32.3758	Up	0.106547	0.219623	0.165087	0.649978	0.265689	0.266223	13	27	20	79	32	34
Glyma.18G260700	Bott 59	CK	434.088	1179.27	806.678	-1.44176	0.320731	-4.49523	6.94961e-06	0.000556858	1414.55	1465.13	658.125	417.69	359.897	524.678	Down	18.8424	18.8807	8.28033	5.37646	4.65052	6.82644	1453	1467	634	413	354	551
Glyma.18G268000	Bott 59	CK	1.68559	13.3702	7.52791	-2.99633	1.46627	-2.04351	0.0410022	0.328909	16.5501	7.98979	15.5708	5.05678	0	0	Down	0.112861	0.0527112	0.100294	0.0333228	0	0	17	8	15	5	0	0
Glyma.18G271400	Bott 59	CK	25.0474	70.1905	47.619	-1.48541	0.599941	-2.47593	0.0132888	0.169002	39.915	94.8788	75.7778	36.4088	10.1666	28.5669	Down	0.485275	1.11595	0.87019	0.427742	0.119903	0.339232	41	95	73	36	10	30
Glyma.18G273100	Bott 59	CK	110.402	269.159	189.781	-1.28501	0.265091	-4.84742	1.25078e-06	0.000125336	233.649	242.69	331.139	119.34	97.5992	114.267	Down	2.59095	2.60358	3.46837	1.27881	1.04989	1.23765	240	243	319	118	96	120
Glyma.18G274500	Bott 59	CK	7.46693	0	3.73347	5.34046	2.04528	2.61112	0.00902472	0.132619	0	0	0	3.03407	5.08329	14.2834	Up	0	0	0	0.0229411	0.0385846	0.109164	0	0	0	3	5	15
Glyma.18G281600	Bott 59	CK	659.948	1401.25	1030.6	-1.08634	0.306732	-3.54167	0.000397602	0.0138566	910.257	1851.63	1441.85	879.88	558.145	541.818	Down	3.76691	7.41312	5.63591	3.51859	2.24065	2.19007	935	1854	1389	870	549	569
Glyma.18G286800	Bott 59	CK	11.9425	0	5.97123	6.01596	1.6899	3.55994	0.000370933	0.0131098	0	0	0	12.1363	13.2166	10.4745	Up	0	0	0	0.130798	0.142993	0.114106	0	0	0	12	13	11
Glyma.18G289100	Bott 59	CK	207.278	641.158	424.218	-1.62977	0.41912	-3.88855	0.000100846	0.00479069	959.907	626.2	337.367	204.294	292.798	124.742	Down	6.76318	4.26833	2.24515	1.39092	2.00121	0.858453	986	627	325	202	288	131
Glyma.18G289600	Bott 59	CK	22.4864	67.4167	44.9515	-1.58483	0.468275	-3.3844	0.000713331	0.0214857	93.4595	57.926	50.8646	24.2726	20.3332	22.8535	Down	0.646707	0.387776	0.332445	0.162302	0.136488	0.154461	96	58	49	24	20	24
Glyma.18G289900	Bott 59	CK	689.299	268.744	479.022	1.35853	0.337656	4.0234	5.73632e-05	0.00304356	296.929	299.617	209.687	469.269	1049.19	549.436	Up	6.45378	6.30017	4.3048	9.85616	22.1218	11.6644	305	300	202	464	1032	577
Glyma.18G290100	Bott 59	CK	780.044	371.361	575.703	1.07036	0.307815	3.47728	0.000506527	0.0166108	437.118	391.5	285.464	582.541	1123.41	634.184	Up	6.98179	6.04955	4.30666	8.99121	17.4064	9.89386	449	392	275	576	1105	666
Glyma.18G290300	Bott 59	CK	24.4174	66.8104	45.6139	-1.45158	0.553844	-2.62092	0.00876939	0.129973	66.2005	70.9094	63.3212	9.10221	35.583	28.5669	Down	1.39871	1.44942	1.26368	0.185839	0.729314	0.589538	68	71	61	9	35	30
Glyma.18G290400	Bott 59	CK	17.8618	65.6956	41.7787	-1.87983	0.508336	-3.69801	0.0002173	0.00869392	81.7771	76.9017	38.4079	17.1931	18.2999	18.0923	Down	1.45426	1.32304	0.645139	0.295453	0.315692	0.31426	84	77	37	17	18	19
Glyma.18G293500	Bott 59	CK	4.56199	24.813	14.6875	-2.43735	1.11664	-2.18276	0.0290533	0.272251	10.7089	15.9796	47.7504	6.06814	0	7.61783	Down	0.216791	0.312957	0.913048	0.118707	0	0.150629	11	16	46	6	0	8
Glyma.18G294300	Bott 59	CK	184.162	20.2381	102.2	3.18687	0.795539	4.00593	6.17743e-05	0.00321055	16.5501	11.9847	32.1796	263.964	270.431	18.0923	Up	0.154745	0.108409	0.284195	2.38497	2.45288	0.165231	17	12	31	261	266	19
Glyma.18G301200	Bott 59	CK	205.72	684.926	445.323	-1.73568	0.231291	-7.5043	6.17589e-14	4.20166e-11	778.829	707.096	568.853	173.953	247.048	196.159	Down	11.9045	10.4562	8.2128	2.56937	3.66316	2.92861	800	708	548	172	243	206
Glyma.19G003600	Bott 59	CK	275.011	109.846	192.429	1.3243	0.495329	2.67358	0.00750458	0.117391	44.7827	149.809	134.947	359.031	321.264	144.739	Up	0.516672	1.67211	1.47058	4.00278	3.5956	1.63107	46	150	130	355	316	152
Glyma.19G005900	Bott 59	CK	16.4953	66.0605	41.2779	-2.00149	0.519074	-3.8559	0.000115307	0.00533188	85.6712	68.9119	43.5982	11.1249	19.3165	19.0446	Down	0.401378	0.312347	0.192934	0.0503662	0.0877913	0.087151	88	69	42	11	19	20
Glyma.19G008500	Bott 59	CK	1210.36	2534.83	1872.6	-1.06652	0.283612	-3.7605	0.000169575	0.00723693	3431.72	2667.59	1505.18	1155.98	1236.26	1238.85	Down	47.118	35.4338	19.5201	15.3373	16.466	16.6141	3525	2671	1450	1143	1216	1301
Glyma.19G015200	Bott 59	CK	53.3887	15.3693	34.379	1.79618	0.734478	2.44553	0.0144641	0.178025	8.76183	26.9655	10.3805	93.0448	22.3665	44.7547	Up	0.0826338	0.246034	0.0924704	0.847966	0.204628	0.412272	9	27	10	92	22	47
Glyma.19G020700	Bott 59	CK	804.753	370.82	587.787	1.11806	0.395444	2.82735	0.00469356	0.0852081	233.649	300.616	578.195	1088.22	849.926	476.114	Up	2.85258	3.55067	6.66761	12.8385	10.0661	5.67765	240	301	557	1076	836	500
Glyma.19G021300	Bott 59	CK	474.912	1080.93	777.921	-1.18661	0.221876	-5.34808	8.88901e-08	1.40724e-05	884.945	1122.57	1235.28	417.69	579.495	427.551	Down	5.81825	7.14023	7.6712	2.65372	3.69599	2.74566	909	1124	1190	413	570	449
Glyma.19G021900	Bott 59	CK	19.9439	2.27159	11.1077	3.12279	1.37302	2.27439	0.0229423	0.23733	6.81476	0	0	11.1249	17.2832	31.4235	Up	0.0518774	0	0	0.0818368	0.127631	0.23365	7	0	0	11	17	33
Glyma.19G027400	Bott 59	CK	27.9521	73.7225	50.8373	-1.3982	0.466833	-2.99508	0.00274371	0.0576353	100.274	66.9145	53.9787	21.2385	26.4331	36.1847	Down	1.00446	0.648468	0.510726	0.205585	0.256861	0.35404	103	67	52	21	26	38
Glyma.19G029300	Bott 59	CK	167.82	371.912	269.866	-1.1472	0.27732	-4.13673	3.52293e-05	0.00205333	411.806	286.634	417.297	139.567	152.499	211.395	Down	4.39306	2.95819	4.20475	1.43874	1.57814	2.20268	423	287	402	138	150	222
Glyma.19G036400	Bott 59	CK	461.698	955.292	708.495	-1.04922	0.312611	-3.35632	0.00078987	0.023049	1037.79	1131.55	696.533	667.495	339.564	378.035	Down	5.45359	5.75271	3.45729	3.38957	1.73101	1.94038	1066	1133	671	660	334	397
Glyma.19G041800	Bott 59	CK	191.973	85.3493	138.661	1.16965	0.37196	3.14454	0.00166347	0.0399352	83.7242	78.8992	93.4247	114.283	267.381	194.255	Up	0.960226	0.875425	1.01206	1.26657	2.9748	2.17609	86	79	90	113	263	204
Glyma.19G042900	Bott 59	CK	129.944	273.634	201.789	-1.07417	0.504412	-2.12954	0.0332094	0.292353	127.533	185.763	507.607	174.965	114.882	99.984	Down	1.11351	1.5691	4.18618	1.47619	0.973032	0.852672	131	186	489	173	113	105
Glyma.19G052900	Bott 59	CK	42.1308	91.1217	66.6262	-1.1128	0.49594	-2.24382	0.0248438	0.249414	111.957	118.848	42.5601	37.4202	36.5997	52.3726	Down	2.24815	2.30883	0.807233	0.726114	0.712947	1.02722	115	119	41	37	36	55
Glyma.19G062600	Bott 59	CK	157.543	427.436	292.489	-1.4394	0.46434	-3.09988	0.001936	0.0447613	638.64	261.666	382.003	74.8404	146.399	251.388	Down	8.90914	3.53143	5.03347	1.00888	1.98117	3.42537	656	262	368	74	144	264
Glyma.19G062800	Bott 59	CK	713.186	2201.97	1457.58	-1.62621	0.245815	-6.61558	3.70105e-11	1.47186e-08	2574.03	2265.11	1766.76	596.7	604.912	937.945	Down	39.0701	33.2616	25.3297	8.75207	8.90692	13.9056	2644	2268	1702	590	595	985
Glyma.19G064600	Bott 59	CK	0	11.0761	5.53805	-5.92178	1.73784	-3.40755	0.000655477	0.0202355	7.78829	12.9834	12.4566	0	0	0	Down	0.118941	0.191824	0.179685	0	0	0	8	13	12	0	0	0
Glyma.19G065800	Bott 59	CK	490.875	241.666	366.27	1.02259	0.498949	2.0495	0.0404134	0.326539	140.189	174.777	410.031	795.937	445.296	231.392	Up	1.04975	1.26613	2.90007	5.75936	3.23463	1.69239	144	175	395	787	438	243
Glyma.19G075800	Bott 59	CK	365.693	831.05	598.371	-1.18402	0.213632	-5.54234	2.98458e-08	5.52984e-06	759.359	942.795	790.996	405.554	288.731	402.793	Down	6.73474	8.08938	6.62627	3.47573	2.48412	3.4893	780	944	762	401	284	423
Glyma.19G083600	Bott 59	CK	65.8154	29.7477	47.7816	1.14439	0.493901	2.31704	0.0205014	0.22068	27.259	33.9566	28.0274	73.829	87.4326	36.1847	Up	0.139993	0.168711	0.135956	0.366392	0.435585	0.181511	28	34	27	73	86	38
Glyma.19G089800	Bott 59	CK	609.28	300.371	454.826	1.02075	0.458879	2.22445	0.0261183	0.255734	173.29	180.769	547.053	869.766	482.913	475.162	Up	0.649783	0.655758	1.93752	3.15153	1.75658	1.74028	178	181	527	860	475	499
Glyma.19G093500	Bott 59	CK	319.582	142.869	231.225	1.16205	0.42139	2.75766	0.0058216	0.0988558	70.0947	174.777	183.735	452.076	226.715	279.955	Up	1.49918	3.61641	3.71179	9.34341	4.70386	5.84845	72	175	177	447	223	294
Glyma.19G098700	Bott 59	CK	3.31913	13.5722	8.44565	-2.03089	1.03565	-1.96098	0.0498815	0.364747	6.81476	8.98851	24.9133	3.03407	4.06663	2.85669	Down	0.219304	0.279839	0.757266	0.094351	0.126951	0.0897929	7	9	24	3	4	3
Glyma.19G102400	Bott 59	CK	88.061	16.3078	52.1844	2.43493	0.946097	2.57366	0.010063	0.141521	13.6295	0	35.2938	78.8858	129.116	56.1815	Up	0.200243	0	0.489773	1.11995	1.84018	0.806216	14	0	34	78	127	59
Glyma.19G102900	Bott 59	CK	12.8105	0	6.40526	6.11706	2.94832	2.07476	0.038009	0.315558	0	0	0	38.4315	0	0	Up	0	0	0	0.781809	0	0	0	0	0	38	0	0
Glyma.19G106800	Bott 59	CK	105.426	220.637	163.031	-1.06528	0.370158	-2.87791	0.00400314	0.0756937	207.363	134.828	319.72	122.374	99.6325	94.2706	Down	2.1112	1.32801	3.0746	1.20396	0.98402	0.937469	213	135	308	121	98	99
Glyma.19G111000	Bott 59	CK	2924.81	1235.99	2080.4	1.24279	0.336192	3.69666	0.000218451	0.00872067	1088.41	855.906	1763.65	1757.74	3496.29	3520.39	Up	7.76921	5.91062	11.8909	12.1244	24.21	24.5446	1118	857	1699	1738	3439	3697
Glyma.19G113400	Bott 59	CK	290.252	746.265	518.259	-1.36266	0.231019	-5.89848	3.66869e-09	9.00658e-07	630.852	738.057	869.888	347.907	286.698	236.153	Down	3.47344	3.93139	4.52394	1.85105	1.5313	1.27001	648	739	838	344	282	248
Glyma.19G117200	Bott 59	CK	155.007	315.597	235.302	-1.02531	0.352345	-2.90995	0.00361488	0.0704505	260.908	349.553	336.329	206.317	85.3993	173.306	Down	2.61055	3.38363	3.17856	1.99482	0.828903	1.69371	268	350	324	204	84	182
Glyma.19G119100	Bott 59	CK	71.7412	146.55	109.146	-1.0294	0.369733	-2.78416	0.00536667	0.0935355	130.454	161.793	147.403	42.477	81.3327	91.414	Down	0.96852	1.16208	1.03366	0.30474	0.585762	0.662897	134	162	142	42	80	96
Glyma.19G132700	Bott 59	CK	60.0534	29.4551	44.7543	1.02771	0.46562	2.2072	0.0273004	0.262156	30.1796	24.9681	33.2177	83.9426	45.7496	50.4681	Up	0.709072	0.567526	0.737167	1.90582	1.04272	1.15818	31	25	32	83	45	53
Glyma.19G133600	Bott 59	CK	26.8578	69.591	48.2244	-1.37411	0.462913	-2.96841	0.00299346	0.0614471	76.9094	51.9336	79.93	19.2158	36.5997	24.7579	Down	1.10204	0.719931	1.0818	0.266072	0.508745	0.346509	79	52	77	19	36	26
Glyma.19G140000	Bott 59	CK	182.764	567.331	375.048	-1.63392	0.359721	-4.5422	5.56694e-06	0.000455361	379.679	794.984	527.33	231.601	113.866	202.825	Down	2.17726	4.41037	2.85625	1.28338	0.633417	1.13605	390	796	508	229	112	213
Glyma.19G141300	Bott 59	CK	0	4.96578	2.48289	-4.76589	2.23369	-2.13364	0.0328719	1	7.78829	3.9949	3.11416	0	0	0	Down	0.157483	0.0781485	0.0594774	0	0	0	8	4	3	0	0	0
Glyma.19G151100	Bott 59	CK	28.1972	8.65767	18.4274	1.70187	0.807059	2.10873	0.0349678	0.300542	5.84122	15.9796	4.15221	16.1817	42.6997	25.7102	Up	0.112869	0.298716	0.0757826	0.302146	0.800384	0.48524	6	16	4	16	42	27
Glyma.19G155900	Bott 59	CK	220.746	102.346	161.546	1.10914	0.44649	2.48413	0.012987	0.16665	121.692	90.8839	94.4627	96.0788	233.831	332.328	Up	1.17376	0.848063	0.860594	0.895507	2.18788	3.13088	125	91	91	95	230	349
Glyma.19G158400	Bott 59	CK	187.44	399.376	293.408	-1.09167	0.203703	-5.35911	8.36334e-08	1.33286e-05	416.674	400.488	380.965	214.408	170.799	177.115	Down	5.95096	5.53356	5.13921	2.95907	2.36635	2.47074	428	401	367	212	168	186
Glyma.19G158500	Bott 59	CK	725.3	1615.56	1170.43	-1.15505	0.231072	-4.99867	5.77263e-07	6.92539e-05	1426.23	1579.98	1840.47	737.279	537.812	900.808	Down	11.9954	12.8558	14.6208	5.99211	4.38792	7.40012	1465	1582	1773	729	529	946
Glyma.19G160100	Bott 59	CK	10.9258	30.714	20.8199	-1.48989	0.683115	-2.18103	0.0291813	0.272413	24.3384	17.977	49.8265	12.1363	10.1666	10.4745	Down	0.54324	0.388188	1.05046	0.261763	0.22013	0.228358	25	18	48	12	10	11
Glyma.19G162100	Bott 59	CK	12.5846	54.3603	33.4725	-2.11081	0.599428	-3.52137	0.000429324	0.0146926	39.915	61.9209	61.2451	20.2271	6.09995	11.4267	Down	0.451536	0.677668	0.654407	0.221113	0.0669401	0.126258	41	62	59	20	6	12
Glyma.19G162900	Bott 59	CK	117.055	29.138	73.0965	2.00756	0.42128	4.76539	1.8849e-06	0.000178134	25.312	30.9604	31.1416	74.8404	123.016	153.309	Up	0.396292	0.468944	0.460522	1.13227	1.86833	2.34444	26	31	30	74	121	161
Glyma.19G163700	Bott 59	CK	39.1659	7.48129	23.3236	2.39191	0.99605	2.4014	0.0163325	0.191368	0	9.98724	12.4566	55.6246	44.733	17.1401	Up	0	0.209483	0.255094	1.16539	0.940829	0.362973	0	10	12	55	44	18
Glyma.19G164100	Bott 59	CK	343.141	99.7394	221.44	1.7834	0.619712	2.87779	0.00400473	0.0756937	47.7033	44.9426	206.572	595.689	232.815	200.92	Up	0.761234	0.693827	3.1136	9.18571	3.604	3.13167	49	45	199	589	229	211
Glyma.19G174000	Bott 59	CK	51.6075	168.01	109.809	-1.70288	0.726651	-2.34347	0.0191053	0.211141	28.2326	148.81	326.986	83.9426	36.5997	34.2802	Down	0.572872	2.92121	6.26697	1.64594	0.720425	0.679412	29	149	315	83	36	36
Glyma.19G174200	Bott 59	CK	133.432	674.649	404.04	-2.33826	0.446778	-5.2336	1.66241e-07	2.41744e-05	352.42	573.267	1098.26	204.294	102.683	93.3184	Down	7.61238	11.9796	22.4071	4.26421	2.15159	1.96883	362	574	1058	202	101	98
Glyma.19G174400	Bott 59	CK	8.94453	0	4.47227	5.59916	2.4628	2.27349	0.0229965	0.237664	0	0	0	19.2158	0	7.61783	Up	0	0	0	0.249443	0	0.0999546	0	0	0	19	0	8
Glyma.19G176600	Bott 59	CK	188.587	84.2361	136.411	1.16327	0.4907	2.37063	0.0177577	0.202297	48.6768	90.8839	113.148	317.566	114.882	133.312	Up	0.327203	0.591024	0.718391	2.06278	0.749122	0.875278	50	91	109	314	113	140
Glyma.19G177600	Bott 59	CK	233.147	507.787	370.467	-1.12249	0.235076	-4.77501	1.79702e-06	0.000171328	563.678	408.478	551.206	198.226	230.781	270.433	Down	7.05502	4.94607	6.51631	2.39746	2.80203	3.30605	579	409	531	196	227	284
Glyma.19G185600	Bott 59	CK	71.4743	203.105	137.29	-1.50725	0.577477	-2.61005	0.00905288	0.132672	141.163	184.764	283.388	144.624	34.5664	35.2325	Down	1.1222	1.42099	2.12791	1.111	0.266568	0.273574	145	185	273	143	34	37
Glyma.19G187000	Bott 59	CK	0	5.00879	2.5044	-4.7774	2.19143	-2.18003	0.0292549	1	5.84122	3.9949	5.19026	0	0	0	Down	0.0563093	0.0372568	0.0472592	0	0	0	6	4	5	0	0	0
Glyma.19G188000	Bott 59	CK	222.315	26.8947	124.605	3.04821	0.748712	4.07127	4.67573e-05	0.00257249	24.3384	18.9758	37.3699	24.2726	254.165	388.509	Up	0.582844	0.439626	0.845283	0.561693	5.90445	9.08748	25	19	36	24	250	408
Glyma.19G195800	Bott 59	CK	5.55364	24.1517	14.8527	-2.11608	0.987552	-2.14275	0.0321328	0.28685	21.4178	21.9719	29.0655	8.09085	0	8.57006	Down	0.221953	0.220281	0.2845	0.081022	0	0.0867463	22	22	28	8	0	9
Glyma.19G196400	Bott 59	CK	462.078	1334.21	898.146	-1.52933	0.263795	-5.7974	6.73491e-09	1.5472e-06	1037.79	1366.25	1598.6	461.178	337.531	587.525	Down	12.0452	15.3412	17.5252	5.17245	3.80032	6.66058	1066	1368	1540	456	332	617
Glyma.19G197100	Bott 59	CK	157.317	67.1065	112.212	1.22831	0.447948	2.74209	0.00610499	0.102078	71.0682	92.8813	37.3699	97.0902	205.365	169.497	Up	1.06114	1.34168	0.527033	1.40086	2.97459	2.47195	73	93	36	96	202	178
Glyma.19G198500	Bott 59	CK	134.723	271.581	203.152	-1.01058	0.288416	-3.50389	0.000458507	0.0154345	300.823	208.733	305.187	107.204	133.182	163.783	Down	2.12724	1.42798	2.03842	0.732555	0.913602	1.13125	309	209	294	106	131	172
Glyma.19G198600	Bott 59	CK	637.915	1778.01	1207.96	-1.47875	0.277973	-5.31976	1.03904e-07	1.59697e-05	1221.79	1990.46	2121.78	808.074	482.913	622.758	Down	22.2734	35.1049	36.5352	14.2353	8.54012	11.089	1255	1993	2044	799	475	654
Glyma.19G198700	Bott 59	CK	5.65572	21.3453	13.5005	-1.91871	0.864817	-2.21864	0.0265115	0.257536	24.3384	19.9745	19.723	11.1249	2.03332	3.80891	Down	0.477709	0.379289	0.365649	0.211004	0.0387151	0.0730221	25	20	19	11	2	4
Glyma.19G198800	Bott 59	CK	14.3526	111.766	63.0593	-2.96293	0.672861	-4.40348	1.06527e-05	0.000783472	52.571	95.8775	186.849	27.3066	8.13327	7.61783	Down	1.01808	1.79628	3.4178	0.511007	0.152793	0.144095	54	96	180	27	8	8
Glyma.19G199300	Bott 59	CK	317.566	1072.01	694.787	-1.75512	0.465343	-3.77167	0.000162157	0.00696165	586.069	750.042	1879.91	491.519	185.032	276.146	Down	5.42732	6.71964	16.4435	4.39846	1.66222	2.4978	602	751	1811	486	182	290
Glyma.19G199900	Bott 59	CK	56.5661	14.6353	35.6007	1.94793	0.647838	3.00682	0.00263994	0.0559453	13.6295	21.9719	8.30442	59.67	83.366	26.6624	Up	0.128125	0.199823	0.0737366	0.542043	0.760233	0.244813	14	22	8	59	82	28
Glyma.19G200200	Bott 59	CK	330.78	1099.27	715.026	-1.73253	0.455265	-3.80555	0.000141487	0.00625452	590.937	799.978	1906.9	502.644	199.265	290.43	Down	5.4724	7.16702	16.6796	4.49801	1.79008	2.627	607	801	1837	497	196	305
Glyma.19G202300	Bott 59	CK	18.1362	52.6918	35.414	-1.53685	0.640955	-2.39775	0.0164959	0.19244	18.4972	66.9145	72.6636	17.1931	16.2665	20.949	Down	0.453568	1.58738	1.68296	0.407392	0.386933	0.501744	19	67	70	17	16	22
Glyma.19G207700	Bott 59	CK	12.6423	42.2044	27.4233	-1.73585	0.841332	-2.06322	0.0390918	0.321037	70.0947	40.9477	15.5708	9.10221	4.06663	24.7579	Down	1.58075	0.893368	0.331672	0.198357	0.0889644	0.545348	72	41	15	9	4	26
Glyma.19G215500	Bott 59	CK	3391.9	1629.37	2510.64	1.05775	0.215374	4.91124	9.05006e-07	9.9965e-05	1566.42	1688.84	1632.86	4459.07	2816.14	2900.49	Up	5.45095	5.68561	5.36701	14.9945	9.50655	9.85865	1609	1691	1573	4409	2770	3046
Glyma.19G215700	Bott 59	CK	403.693	1344.87	874.281	-1.73609	0.247422	-7.01672	2.27143e-12	1.11478e-09	1677.4	1376.24	980.959	432.86	334.481	443.739	Down	27.3439	21.7041	15.1041	6.81859	5.2893	7.06533	1723	1378	945	428	329	466
Glyma.19G216300	Bott 59	CK	79.913	39.7432	59.8281	1.00693	0.496306	2.02884	0.0424747	0.334343	50.6239	23.9694	44.6362	62.7041	118.949	58.086	Up	0.786221	0.360138	0.654783	0.941041	1.79207	0.881134	52	24	43	62	117	61
Glyma.19G219100	Bott 59	CK	155.742	541.734	348.738	-1.79859	0.226276	-7.94865	1.8855e-15	1.89379e-12	647.402	528.325	449.477	163.84	144.365	159.022	Down	7.39577	5.83895	4.84995	1.80864	1.59984	1.77439	665	529	433	162	142	167
Glyma.19G222900	Bott 59	CK	74.4243	16.3056	45.3649	2.18813	0.623729	3.50814	0.000451259	0.0152619	17.5237	19.9745	11.4186	106.192	89.4659	27.6146	Up	0.321479	0.354509	0.197861	1.88255	1.59217	0.494823	18	20	11	105	88	29
Glyma.19G226500	Bott 59	CK	52.722	179.168	115.945	-1.76503	0.847223	-2.08331	0.037223	0.311857	139.216	324.585	73.7017	111.249	4.06663	42.8503	Down	1.44012	3.24835	0.720126	1.11207	0.0408084	0.432959	143	325	71	110	4	45
Glyma.19G227700	Bott 59	CK	31.9278	99.7534	65.8406	-1.64193	0.451366	-3.6377	0.000275085	0.0104308	112.93	65.9158	120.414	36.4088	20.3332	39.0414	Down	1.02082	0.576436	1.0281	0.31803	0.178298	0.344703	116	66	116	36	20	41
Glyma.19G232200	Bott 59	CK	55.4456	222.501	138.973	-2.00252	0.486366	-4.1173	3.83334e-05	0.00219749	172.316	262.664	232.524	22.2498	49.8163	94.2706	Down	1.87032	2.75813	2.38384	0.233368	0.524524	0.999422	177	263	224	22	49	99
Glyma.19G239000	Bott 59	CK	1768.05	842.784	1305.41	1.06909	0.39159	2.73011	0.00633124	0.104887	544.207	516.34	1467.81	2205.77	1710.02	1388.35	Up	4.99186	4.58203	12.7171	19.5516	15.2161	12.4388	559	517	1414	2181	1682	1458
Glyma.19G239100	Bott 59	CK	213.449	104.144	158.796	1.03456	0.443141	2.3346	0.0195641	0.214182	112.93	126.838	72.6636	354.986	145.382	139.978	Up	1.72313	1.87233	1.04724	5.23412	2.15191	2.08617	116	127	70	351	143	147
Glyma.19G242100	Bott 59	CK	0	6.01694	3.00847	-5.04184	2.10594	-2.39411	0.0166609	0.193692	7.78829	2.99617	7.26636	0	0	0	Down	0.0878761	0.0327054	0.0774402	0	0	0	8	3	7	0	0	0
Glyma.19G243100	Bott 59	CK	169.152	418.779	293.966	-1.30817	0.271634	-4.81593	1.46513e-06	0.00014414	443.933	484.381	328.024	210.362	135.216	161.879	Down	5.62503	5.93771	3.92586	2.57572	1.66203	2.00346	456	485	316	208	133	170
Glyma.19G245400	Bott 59	CK	284.237	83.9991	184.118	1.75927	0.493183	3.56717	0.000360857	0.0128192	60.3593	62.9196	128.718	190.135	493.079	169.497	Up	0.960552	0.968695	1.93481	2.9239	7.61199	2.63464	62	63	124	188	485	178
Glyma.19G246500	Bott 59	CK	42.3867	93.1837	67.7852	-1.1374	0.511644	-2.22303	0.0262138	0.256027	56.4651	107.862	115.224	65.7382	37.6164	23.8057	Down	1.4607	2.69943	2.81541	1.64331	0.943975	0.60151	58	108	111	65	37	25
Glyma.19G251000	Bott 59	CK	163.538	331.654	247.596	-1.02052	0.294795	-3.4618	0.000536585	0.0173462	421.541	226.71	346.709	177.999	169.782	142.834	Down	3.18808	1.65876	2.47671	1.30086	1.24562	1.05512	433	227	334	176	167	150
Glyma.19G254800	Bott 59	CK	86.5756	215.686	151.131	-1.31818	0.443191	-2.97429	0.00293669	0.0605985	228.781	238.695	179.583	143.613	74.2161	41.8981	Down	2.25285	2.27394	1.67031	1.36656	0.708948	0.402985	235	239	173	142	73	44
Glyma.19G259300	Bott 59	CK	7459.03	1405.3	4432.17	2.40819	0.420032	5.73335	9.84653e-09	2.09489e-06	657.137	1362.26	2196.52	11574	5485.89	5317.25	Up	5.39653	10.8229	17.0378	91.8469	43.7029	42.6508	675	1364	2116	11444	5396	5584
Glyma.19G260400	Bott 59	CK	116.752	45.9273	81.3397	1.34818	0.594672	2.26709	0.0233845	0.23982	16.5501	31.9592	89.2725	145.635	88.4493	116.172	Up	0.108281	0.202287	0.551681	0.920746	0.561369	0.742391	17	32	86	144	87	122
Glyma.20G002000	Bott 59	CK	46.6614	126.248	86.4547	-1.4357	0.499744	-2.87286	0.00406771	0.0765825	135.322	65.9158	177.507	27.3066	65.0661	47.6114	Down	0.877767	0.413642	1.08755	0.171161	0.409422	0.301651	139	66	171	27	64	50
Glyma.20G009000	Bott 59	CK	106.497	304.606	205.552	-1.5152	0.276393	-5.48207	4.20381e-08	7.35055e-06	294.008	287.632	332.177	122.374	75.2327	121.885	Down	2.60093	2.46168	2.77561	1.04612	0.645625	1.05318	302	288	320	121	74	128
Glyma.20G013300	Bott 59	CK	46.2842	17.2849	31.7845	1.42031	0.573575	2.47623	0.0132776	0.168909	24.3384	12.9834	14.5327	46.5224	29.4831	62.8471	Up	0.155268	0.0801315	0.0875707	0.286798	0.18246	0.391614	25	13	14	46	29	66
Glyma.20G020200	Bott 59	CK	43.1424	95.5899	69.3662	-1.14629	0.434233	-2.6398	0.00829541	0.125533	71.0682	110.858	104.843	52.5905	25.4165	51.4203	Down	0.235404	0.355248	0.32802	0.168333	0.0816692	0.166363	73	111	101	52	25	54
Glyma.20G025900	Bott 59	CK	6.8824	0	3.4412	5.22161	2.59178	2.01468	0.0439378	0.340282	0	0	0	11.1249	0	9.52229	Up	0	0	0	0.155838	0	0.134826	0	0	0	11	0	10
Glyma.20G030600	Bott 59	CK	370.511	756.595	563.553	-1.02997	0.259721	-3.96569	7.31827e-05	0.00368378	761.306	917.827	590.652	436.906	277.548	397.079	Down	10.9902	12.8183	8.05377	6.09479	3.88677	5.59895	782	919	569	432	273	417
Glyma.20G032500	Bott 59	CK	46.2151	118.807	82.511	-1.36368	0.563038	-2.422	0.0154352	0.185124	85.6712	162.792	107.957	81.9199	38.633	18.0923	Down	0.548959	1.00916	0.653398	0.507245	0.240142	0.113235	88	163	104	81	38	19
Glyma.20G036100	Bott 59	CK	401.893	136.554	269.224	1.55754	0.43978	3.54163	0.000397656	0.0138566	156.739	61.9209	191.002	588.609	300.931	316.14	Up	2.48299	0.948981	2.85795	9.01047	4.62453	4.89168	161	62	184	582	296	332
Glyma.20G036600	Bott 59	CK	69.932	19.8957	44.9138	1.81046	0.511748	3.53779	0.000403497	0.0140311	24.3384	24.9681	10.3805	88.9994	57.9495	62.8471	Up	0.0950915	0.0943753	0.038308	0.336016	0.219636	0.239837	25	25	10	88	57	66
Glyma.20G043600	Bott 59	CK	4.69438	0	2.34719	4.6678	2.31836	2.01341	0.0440718	1	0	0	0	4.04543	8.13327	1.90446	Up	0	0	0	0.145424	0.293507	0.0691994	0	0	0	4	8	2
Glyma.20G051700	Bott 59	CK	583.804	1174.46	879.134	-1.00828	0.232282	-4.34077	1.41985e-05	0.000989062	919.019	1373.25	1231.13	673.563	464.613	613.235	Down	7.57932	10.9567	9.59027	5.36795	3.71708	4.93987	944	1375	1186	666	457	644
Glyma.20G055000	Bott 59	CK	12.231	0.692035	6.46154	4.17186	1.62847	2.56183	0.0104122	0.144876	0	0	2.0761	4.04543	19.3165	13.3312	Up	0	0	0.0120935	0.0241086	0.115562	0.0803036	0	0	2	4	19	14
Glyma.20G058900	Bott 59	CK	187.154	0	93.5771	9.98621	2.62515	3.80406	0.000142345	0.00626681	0	0	0	32.3634	520.529	8.57006	Up	0	0	0	0.0397538	0.641874	0.0106406	0	0	0	32	512	9
Glyma.20G062700	Bott 59	CK	6383.28	2691.46	4537.37	1.24589	0.297965	4.18132	2.89815e-05	0.00177292	2214.8	3300.78	2558.8	7669.11	7793.7	3687.03	Up	17.8103	25.679	19.4354	59.5944	60.7974	28.9598	2275	3305	2465	7583	7666	3872
Glyma.20G066100	Bott 59	CK	3688.68	8442.52	6065.6	-1.19456	0.210463	-5.67589	1.37968e-08	2.81071e-06	7738.64	9301.11	8287.81	4615.83	2806.99	3643.23	Down	49.4416	57.4893	50.0136	28.4972	17.397	22.7351	7949	9313	7984	4564	2761	3826
Glyma.20G085900	Bott 59	CK	47.5659	103.253	75.4094	-1.11747	0.421967	-2.64825	0.00809109	0.123349	112.93	62.9196	133.909	54.6132	37.6164	50.4681	Down	2.4213	1.30511	2.71186	1.13151	0.782383	1.05691	116	63	129	54	37	53
Glyma.20G087000	Bott 59	CK	721.421	324.208	522.815	1.15404	0.372614	3.09714	0.00195399	0.0449127	298.876	288.631	385.117	1134.74	378.197	651.324	Up	1.85636	1.73436	2.25936	6.81071	2.27873	3.9514	307	289	371	1122	372	684
Glyma.20G089100	Bott 59	CK	247.756	90.7013	169.229	1.44878	0.414072	3.49886	0.000467243	0.0156675	113.904	94.8788	63.3212	150.692	380.23	212.347	Up	0.85219	0.686738	0.447474	1.08946	2.75962	1.55177	117	95	61	149	374	223
Glyma.20G091800	Bott 59	CK	3.33884	15.7258	9.53231	-2.24098	0.907285	-2.46998	0.013512	0.170885	13.6295	17.977	15.5708	4.04543	4.06663	1.90446	Down	0.457201	0.583403	0.493353	0.131134	0.132332	0.0623994	14	18	15	4	4	2
Glyma.20G094500	Bott 59	CK	621.933	1956.64	1289.29	-1.65318	0.19233	-8.59558	8.28462e-18	1.15421e-14	1653.07	1969.48	2247.38	579.507	568.312	717.98	Down	17.4739	20.1408	22.4387	5.91948	5.82763	7.41303	1698	1972	2165	573	559	754
Glyma.20G098900	Bott 59	CK	239.305	70.262	154.783	1.7685	0.5082	3.47993	0.000501538	0.0165145	91.5125	28.963	90.3105	136.533	218.582	362.799	Up	1.13477	0.347452	1.05776	1.63602	2.62933	4.39416	94	29	87	135	215	381
Glyma.20G113700	Bott 59	CK	64.5954	28.7637	46.6796	1.16668	0.571285	2.0422	0.0411319	0.329459	19.4707	42.9451	23.8752	104.17	46.7663	42.8503	Up	0.228579	0.487743	0.264741	1.18173	0.532587	0.491348	20	43	23	103	46	45
Glyma.20G116700	Bott 59	CK	4.39492	55.7306	30.0628	-3.67058	1.12951	-3.2497	0.00115525	0.0304604	7.78829	37.9515	121.452	6.06814	7.11661	0	Down	0.17295	0.815326	2.54744	0.130214	0.153305	0	8	38	117	6	7	0
Glyma.20G118100	Bott 59	CK	223.124	482.912	353.018	-1.1139	0.30402	-3.66392	0.000248386	0.00967318	449.774	597.237	401.726	293.293	149.449	226.63	Down	4.01769	5.16123	3.38948	2.53168	1.29503	1.97735	462	598	387	290	147	238
Glyma.20G119700	Bott 59	CK	25.5993	6.31052	15.9549	2.01634	0.748485	2.6939	0.00706217	0.112924	7.78829	6.99107	4.15221	37.4202	20.3332	19.0446	Up	0.0681029	0.0591412	0.0342944	0.316193	0.172478	0.162658	8	7	4	37	20	20
Glyma.20G122900	Bott 59	CK	0	6.35722	3.17861	-5.12114	2.06938	-2.47472	0.0133339	0.169476	3.89415	9.98724	5.19026	0	0	0	Down	0.0319945	0.079384	0.0402785	0	0	0	4	10	5	0	0	0
Glyma.20G124200	Bott 59	CK	727.35	2669.03	1698.19	-1.87559	0.311932	-6.01282	1.82324e-09	4.74361e-07	1702.72	2628.64	3675.74	967.868	572.379	641.802	Down	24.2983	36.2902	49.5451	13.3467	7.9236	8.94578	1749	2632	3541	957	563	674
Glyma.20G126500	Bott 59	CK	1571.44	3316.02	2443.73	-1.07744	0.184094	-5.85268	4.83715e-09	1.15708e-06	3380.12	3712.26	2855.68	1845.73	1405.02	1463.58	Down	10.684	11.3517	8.52572	5.63756	4.30812	4.51854	3472	3717	2751	1825	1382	1537
Glyma.20G130000	Bott 59	CK	91.9766	18.8498	55.4132	2.2853	0.930848	2.45507	0.0140856	0.175466	14.6031	41.9464	0	101.136	98.6159	76.1783	Up	0.278463	0.773824	0	1.8636	1.82421	1.41885	15	42	0	100	97	80
Glyma.20G132300	Bott 59	CK	47.4492	151.252	99.3508	-1.67075	0.339522	-4.92088	8.61556e-07	9.61761e-05	126.56	152.805	174.393	35.3975	49.8163	57.1337	Down	3.88604	4.53912	5.05779	1.05029	1.48384	1.71351	130	153	168	35	49	60
Glyma.20G133200	Bott 59	CK	2038.83	4775.82	3407.33	-1.22795	0.313229	-3.9203	8.8439e-05	0.00433631	2990.71	4344.45	6992.32	2435.35	1530.07	2151.08	Down	32.9542	46.3122	72.7745	25.9311	16.3551	23.1514	3072	4350	6736	2408	1505	2259
Glyma.20G139500	Bott 59	CK	336.792	155.507	246.15	1.11533	0.41415	2.69306	0.00707985	0.113039	98.3272	139.821	228.371	504.667	286.698	219.013	Up	0.543965	0.748333	1.19333	2.6979	1.5386	1.18345	101	140	220	499	282	230
Glyma.20G140600	Bott 59	CK	83.7833	229.362	156.573	-1.4535	0.442071	-3.28793	0.00100927	0.0274492	137.269	220.718	330.101	116.306	87.4326	47.6114	Down	0.842377	1.31038	1.91338	0.689701	0.520491	0.285383	141	221	318	115	86	50
Glyma.20G142000	Bott 59	CK	337.702	49.8718	193.787	2.7589	0.456894	6.03837	1.55682e-09	4.20234e-07	65.227	44.9426	39.446	176.987	271.448	564.672	Up	0.750555	0.500308	0.428725	1.96798	3.03002	6.34649	67	45	38	175	267	593
Glyma.20G150300	Bott 59	CK	132.208	282.891	207.55	-1.09694	0.391044	-2.80515	0.00502927	0.0892762	422.515	196.749	229.41	112.261	99.6325	184.732	Down	3.20101	1.44205	1.64163	0.821855	0.732234	1.367	434	197	221	111	98	194
Glyma.20G150600	Bott 59	CK	1117.26	8380.58	4748.92	-2.90716	0.249821	-11.637	2.67399e-31	3.84956e-27	11755.5	6970.09	6416.2	1191.38	1138.66	1021.74	Down	230.994	132.502	119.086	22.6222	21.7049	19.6103	12075	6979	6181	1178	1120	1073
Glyma.20G154300	Bott 59	CK	63.0731	137.367	100.22	-1.12226	0.280953	-3.99449	6.48345e-05	0.00334162	136.295	139.821	135.985	61.6927	58.9662	68.5605	Down	2.11864	2.10268	1.99658	0.926689	0.889168	1.04096	140	140	131	61	58	72
Glyma.20G155100	Bott 59	CK	25.9026	67.0802	46.4914	-1.3728	0.666502	-2.05971	0.0394259	0.322616	28.2326	87.8877	85.1203	45.511	12.1999	19.9968	Down	0.456383	1.37446	1.29967	0.710917	0.191311	0.315734	29	88	82	45	12	21
Glyma.20G156800	Bott 59	CK	77.3102	174.673	125.991	-1.17706	0.363016	-3.24244	0.0011851	0.0309826	210.284	204.738	108.995	71.8063	92.5159	67.6082	Down	2.67422	2.51892	1.30924	0.882424	1.14133	0.839794	216	205	105	71	91	71
Glyma.20G157000	Bott 59	CK	14.0761	0	7.03804	6.25227	1.70678	3.66319	0.000249089	0.0096875	0	0	0	16.1817	20.3332	5.71337	Up	0	0	0	0.225733	0.284745	0.0805605	0	0	0	16	20	6
Glyma.20G162300	Bott 59	CK	545.01	1091.39	818.198	-1.00199	0.31713	-3.15955	0.00158012	0.0385559	1067.97	1547.02	659.163	669.518	495.113	470.401	Down	5.7404	8.04459	3.34655	3.47752	2.58162	2.46964	1097	1549	635	662	487	494
Glyma.20G163900	Bott 59	CK	963.383	379.074	671.229	1.3455	0.32219	4.17611	2.96533e-05	0.00180634	492.61	369.528	275.084	691.768	821.46	1376.92	Up	2.47225	1.79416	1.30399	3.35486	3.99927	6.74966	506	370	265	684	808	1446
Glyma.20G164200	Bott 59	CK	39.2456	84.4868	61.8662	-1.10744	0.545573	-2.02987	0.0423696	0.333985	93.4595	101.87	58.1309	68.7722	21.3498	27.6146	Down	0.538779	0.568142	0.31653	0.383111	0.119395	0.155492	96	102	56	68	21	29
Glyma.20G167300	Bott 59	CK	1272.68	2765.29	2018.98	-1.11949	0.245961	-4.5515	5.32651e-06	0.000438184	2089.21	2447.87	3758.79	1433.09	1150.86	1234.09	Down	14.6605	16.6181	24.9136	9.71774	7.83418	8.45856	2146	2451	3621	1417	1132	1296
Glyma.20G169200	Bott 59	CK	3795	1189.56	2492.28	1.67379	0.277846	6.02417	1.69978e-09	4.50379e-07	760.332	1254.4	1553.96	4092.96	4295.38	2996.66	Up	9.70473	15.4896	18.7345	50.4825	53.1846	37.3594	781	1256	1497	4047	4225	3147
Glyma.20G172600	Bott 59	CK	0	10.2167	5.10837	-5.80695	1.88468	-3.08114	0.00206208	0.0466524	16.5501	10.986	3.11416	0	0	0	Down	0.142219	0.0913307	0.0252764	0	0	0	17	11	3	0	0	0
Glyma.20G177000	Bott 59	CK	105.842	51.269	78.5557	1.04511	0.35279	2.96241	0.00305245	0.0622732	65.227	43.9438	44.6362	97.0902	97.5992	122.838	Up	0.495458	0.322925	0.320249	0.712654	0.719168	0.911366	67	44	43	96	96	129
Glyma.20G184200	Bott 59	CK	0	8.99264	4.49632	-5.62196	1.83756	-3.05948	0.00221724	0.0493864	11.6824	6.99107	8.30442	0	0	0	Down	0.155496	0.0900231	0.104404	0	0	0	12	7	8	0	0	0
Glyma.20G184500	Bott 59	CK	0	5.35481	2.6774	-4.87352	2.14751	-2.26938	0.0232452	0.238976	5.84122	3.9949	6.22831	0	0	0	Down	0.0654406	0.0432985	0.0659074	0	0	0	6	4	6	0	0	0
Glyma.20G185000	Bott 59	CK	52.8969	24.1386	38.5177	1.13193	0.548708	2.0629	0.0391222	0.321165	21.4178	22.9706	28.0274	84.9539	36.5997	37.1369	Up	0.538844	0.559095	0.666027	2.06536	0.893244	0.912592	22	23	27	84	36	39
Glyma.20G185700	Bott 59	CK	6.86269	0	3.43135	5.21763	2.5929	2.01228	0.0441906	0.341483	0	0	0	10.1136	0	10.4745	Up	0	0	0	0.109278	0	0.114399	0	0	0	10	0	11
Glyma.20G191200	Bott 59	CK	41.0889	0	20.5445	7.79883	3.90891	1.99515	0.046027	0.34887	0	0	0	0	51.8496	71.4172	Up	0	0	0	0	1.23683	1.71532	0	0	0	0	51	75
Glyma.20G194600	Bott 59	CK	27.8194	9.78277	18.8011	1.51105	0.710147	2.1278	0.0333536	0.292846	4.86768	10.986	13.4947	38.4315	19.3165	25.7102	Up	0.174373	0.380733	0.456606	1.33036	0.671261	0.899592	5	11	13	38	19	27
Glyma.20G195100	Bott 59	CK	115.559	20.6182	68.0888	2.48592	0.710543	3.49863	0.000467662	0.0156694	11.6824	43.9438	6.22831	56.636	129.116	160.927	Up	0.189023	0.687866	0.095186	0.885519	2.02659	2.54327	12	44	6	56	127	169
Glyma.20G196100	Bott 59	CK	5.98373	0	2.99187	5.01875	2.07869	2.41438	0.0157619	0.187653	0	0	0	5.05678	8.13327	4.76114	Up	0	0	0	0.0607665	0.0981151	0.0578309	0	0	0	5	8	5
Glyma.20G197600	Bott 59	CK	0	6.69852	3.34926	-5.1965	2.08472	-2.49266	0.0126788	0.164206	2.92061	11.9847	5.19026	0	0	0	Down	0.0393555	0.156236	0.0660605	0	0	0	3	12	5	0	0	0
Glyma.20G205300	Bott 59	CK	115.013	263.721	189.367	-1.19683	0.443537	-2.69837	0.00696804	0.11246	408.885	124.84	257.437	104.17	89.4659	151.404	Down	4.97458	1.46938	2.95833	1.22467	1.05589	1.79918	420	125	248	103	88	159
Glyma.20G205800	Bott 59	CK	294.312	44.1063	169.209	2.73878	0.639548	4.28237	1.84912e-05	0.00121926	29.2061	43.9438	59.169	384.315	445.296	53.3248	Up	0.74447	1.08367	1.42459	9.46641	11.011	1.32766	30	44	57	380	438	56
Glyma.20G214200	Bott 59	CK	1948.39	6916.76	4432.57	-1.82792	0.207342	-8.81597	1.18652e-18	2.05933e-15	6960.79	6221.05	7568.44	2398.94	1955.03	1491.19	Down	89.701	77.558	92.1226	29.8732	24.4398	18.7696	7150	6229	7291	2372	1923	1566
Glyma.20G221400	Bott 59	CK	80.8117	31.0058	55.9088	1.3808	0.480591	2.87313	0.00406428	0.0765512	41.8621	18.9758	32.1796	68.7722	110.816	62.8471	Up	0.502975	0.220571	0.365197	0.798478	1.29161	0.737553	43	19	31	68	109	66
Glyma.20G225200	Bott 59	CK	49.5095	4.67117	27.0903	3.40402	0.675509	5.0392	4.67484e-07	5.83769e-05	4.86768	4.99362	4.15221	71.8063	38.633	38.0891	Up	0.121936	0.121018	0.0982448	1.73818	0.938799	0.931951	5	5	4	71	38	40
Glyma.20G229700	Bott 59	CK	230.147	53.9714	142.059	2.09233	0.779421	2.68447	0.00726445	0.114771	17.5237	102.869	41.5221	510.735	55.9162	123.79	Up	0.199532	1.13317	0.446567	5.61961	0.617631	1.37675	18	103	40	505	55	130
Glyma.20G237200	Bott 59	CK	692.431	331.177	511.804	1.0644	0.36286	2.93336	0.00335316	0.0667372	186.919	341.564	465.047	954.72	569.329	553.245	Up	3.81952	6.75228	8.97579	18.8519	11.2855	11.0422	192	342	448	944	560	581
Glyma.20G248300	Bott 59	CK	5.63778	0	2.81889	4.93311	2.15765	2.28633	0.0222349	0.232744	0	0	0	9.10221	3.04998	4.76114	Up	0	0	0	0.15237	0.0512541	0.0805605	0	0	0	9	3	5
Glyma.U027000	Bott 59	CK	33.1592	136.013	84.5861	-2.03742	0.319974	-6.36746	1.92188e-10	6.53576e-08	134.348	140.82	132.871	36.4088	33.5497	29.5191	Down	0.989415	1.00331	0.924265	0.259106	0.239685	0.21234	138	141	128	36	33	31
Glyma.U027400	Bott 59	CK	1190.48	359.055	774.768	1.72923	0.344134	5.02488	5.03738e-07	6.19827e-05	261.881	490.373	324.91	1770.88	974.975	825.582	Up	2.03178	3.68063	2.38098	13.2766	7.33786	6.25625	269	491	313	1751	959	867
Glyma.U029200	Bott 59	CK	19.9416	48.6963	34.3189	-1.28781	0.61455	-2.09553	0.0361239	0.305913	29.2061	36.9528	79.93	15.1703	28.4664	16.1879	Down	0.351884	0.430723	0.909614	0.176622	0.332709	0.190502	30	37	77	15	28	17
Glyma.U032100	Bott 59	CK	3.93601	16.1468	10.0414	-2.03165	0.992801	-2.04638	0.0407188	0.327693	15.5766	8.98851	23.8752	1.01136	5.08329	5.71337	Down	0.338137	0.18877	0.489539	0.0212152	0.107046	0.121142	16	9	23	1	5	6
Glyma.U040600	Bott 59	CK	1163.12	2423.43	1793.28	-1.05903	0.265469	-3.98929	6.62701e-05	0.00339922	1554.74	2819.4	2896.17	1366.34	1089.86	1033.17	Down	13.1524	23.0743	23.1416	11.1695	8.94382	8.53694	1597	2823	2790	1351	1072	1085
Glyma.U042100	Bott 59	CK	877.097	426.533	651.815	1.04012	0.360519	2.88508	0.00391315	0.0744187	368.97	362.537	548.092	1385.56	709.628	536.105	Up	2.56948	2.44248	3.60519	9.32401	4.7939	3.64658	379	363	528	1370	698	563
novel1031	Bott 59	CK	69.5593	14.8738	42.2166	2.22393	0.835653	2.66131	0.00778374	0.120319	18.4972	21.9719	4.15221	14.159	79.2994	115.22	Up	0.252377	0.290025	0.0535111	0.186681	1.04959	1.53551	19	22	4	14	78	121
novel1131	Bott 59	CK	101.833	24.3341	63.0838	2.06474	0.552927	3.7342	0.000188315	0.00785812	28.2326	22.9706	21.7991	39.4429	141.316	124.742	Up	0.496489	0.390802	0.362091	0.670273	2.41076	2.14266	29	23	21	39	139	131
novel12	Bott 59	CK	563.872	170.322	367.097	1.72783	0.324455	5.32533	1.0077e-07	1.55991e-05	123.639	154.802	232.524	752.449	424.963	514.203	Up	1.07412	1.30106	1.90803	6.31681	3.5814	4.36329	127	155	224	744	418	540
novel1288	Bott 59	CK	124.194	46.1672	85.1809	1.42943	0.423869	3.37235	0.000745309	0.0221383	23.3649	54.9298	60.207	116.306	137.249	119.029	Up	0.318044	0.723362	0.77409	1.52985	1.81233	1.58255	24	55	58	115	135	125
novel13	Bott 59	CK	96.1385	13.4081	54.7733	2.84259	0.953683	2.98064	0.00287644	0.059583	0	32.9579	7.26636	84.9539	70.1494	133.312	Up	0	0.520251	0.111987	1.33948	1.11035	2.12462	0	33	7	84	69	140
novel1311	Bott 59	CK	52.9705	114.404	83.6872	-1.11262	0.513587	-2.16637	0.0302829	0.27785	108.063	117.849	117.3	45.511	91.4993	21.9013	Down	0.854383	0.901422	0.875982	0.34771	0.701777	0.169133	111	118	113	45	90	23
novel1401	Bott 59	CK	4.31431	34.901	19.6077	-3.01831	0.836242	-3.60937	0.000306937	0.0113886	56.4651	13.9821	34.2557	3.03407	6.09995	3.80891	Down	1.98195	0.474799	1.13571	0.102911	0.207703	0.130586	58	14	33	3	6	4
novel1415	Bott 59	CK	327.628	157.309	242.468	1.05847	0.361285	2.92973	0.0033926	0.0671854	158.687	111.857	201.382	454.099	320.247	208.538	Up	0.982469	0.669987	1.17766	2.71677	1.9234	1.26109	163	112	194	449	315	219
novel1481	Bott 59	CK	291.881	144.06	217.97	1.01918	0.475773	2.14215	0.0321813	0.287047	59.3857	154.802	217.991	384.315	315.164	176.162	Up	0.709606	1.78952	2.46033	4.43758	3.65322	2.05603	61	155	210	380	310	185
novel1483	Bott 59	CK	34.6174	76.6372	55.6273	-1.14502	0.379714	-3.01548	0.00256572	0.0548026	72.0417	76.9017	80.9681	36.4088	27.4498	39.9936	Down	4.18078	4.31751	4.43821	2.04175	1.54531	2.26697	74	77	78	36	27	42
novel1534	Bott 59	CK	47.8455	2.62129	25.2334	4.17771	1.02503	4.07569	4.58788e-05	0.00253384	4.86768	2.99617	0	20.2271	97.5992	25.7102	Up	0.133038	0.0792219	0	0.534211	2.58765	0.686345	5	3	0	20	96	27
novel1538	Bott 59	CK	15.5778	87.5314	51.5546	-2.4848	0.649647	-3.82485	0.000130854	0.00590539	86.6448	65.9158	110.034	13.1476	4.06663	29.5191	Down	1.58619	1.16742	1.90265	0.232587	0.0722193	0.527836	89	66	106	13	4	31
novel1547	Bott 59	CK	78.1358	33.9065	56.0212	1.20267	0.501984	2.39584	0.0165822	0.192986	43.8092	31.9592	25.9513	122.374	54.8996	57.1337	Up	0.623638	0.440136	0.348938	1.68338	0.758125	0.794406	45	32	25	121	54	60
novel1548	Bott 59	CK	661.681	1515.18	1088.43	-1.19551	0.32519	-3.67633	0.000236611	0.00928155	1809.81	1806.69	929.057	915.277	577.462	492.302	Down	49.6978	47.9969	24.0973	24.2874	15.3827	13.2044	1859	1809	895	905	568	517
novel1557	Bott 59	CK	3.1741	119.397	61.2857	-5.22517	1.73437	-3.01272	0.00258914	0.0552069	89.5654	84.8915	183.735	0	0	9.52229	Down	0.761014	0.697816	1.47457	0	0	0.0790271	92	85	177	0	0	10
novel192	Bott 59	CK	76.3488	17.6964	47.0226	2.10897	0.614822	3.43021	0.000603121	0.0189586	24.3384	7.98979	20.761	37.4202	108.782	82.8439	Up	0.358181	0.113755	0.288589	0.532156	1.553	1.19084	25	8	20	37	107	87
novel213	Bott 59	CK	4.39138	20.0415	12.2164	-2.19772	1.06053	-2.07228	0.0382395	0.316809	16.5501	26.9655	16.6088	8.09085	5.08329	0	Down	0.970151	1.52922	0.919597	0.458306	0.28906	0	17	27	16	8	5	0
[truncated: 21 more rows]

## Sheet: Table S4
Table S4. Total DEGs (P-value<0.05) in soybean roots: USDA 110-inoculated vs. CK
[truncated: 1,151 more rows]

## Sheet: Table S5
Table S5. Total DEGs (P-value<0.05) in soybean roots: Bott 59-inoculated vs. USDA 110-inoculated
[truncated: 505 more rows]

[truncated: 4 more sheets: TableS6, TableS7, TableS8, TableS9]
