# Supplementary material for: Transcriptomic Comparison of Soybean Roots Inoculated with Different Rhizobium Strains During Early Symbiosis
Source: Plants (Basel). 2026 May 6;15(9):1417. doi: 10.3390/plants15091417 (PMC13165157; doi:10.3390/plants15091417)
Supplement: Supplementary file 1 [file plants-15-01417-s001.zip › Supplementary Data2.xlsx]

## Sheet: TableS10
Table S10. KEGG enrichment analysis of Bott 59-inoculated vs. CK
ID	Description	GeneRatio	BgRatio	zScore	P-value	p.adjust	qvalue	enrichID	Count	Gene_Ratio	rich_factor	fold_enrichment	Class_A	Class_B	Hyperlink
ko04075	Plant hormone signal transduction	133/666	2217/18255	6.2983	3e-09	3.7e-07	3.42e-07	Glyma.01G055200[Down](-)/Glyma.01G166100[Down](-)/Glyma.01G183700[Up](-)/Glyma.01G195700[Up](-)/Glyma.01G197900[Down](-)/Glyma.02G027400[Up](-)/Glyma.02G097900[Up](TGA02)/Glyma.02G125600[Down](-)/Glyma.02G147800[Down](-)/Glyma.02G166800[Up](-)/Glyma.02G213800[Up](-)/Glyma.02G237300[Up](-)/Glyma.02G242900[Down](-)/Glyma.02G261900[Up](-)/Glyma.03G009500[Up](-)/Glyma.03G052300[Down](-)/Glyma.03G0905…	133	0.1997	0.059991	1.64435	Environmental Information Processing	Signal transduction	http://www.genome.jp/kegg-bin/show_pathway?ko04075
ko00910	Nitrogen metabolism	15/666	81/18255	7.15381	2.01e-07	1.24e-05	1.14e-05	Glyma.01G204600[Up](-)/Glyma.02G132100[Up](NIR)/Glyma.03G185500[Up](-)/Glyma.06G109200[Up](INR2)/Glyma.07G104500[Up](-)/Glyma.07G212800[Up](-)/Glyma.10G073400[Down](-)/Glyma.11G195200[Up](-)/Glyma.13G084000[Up](-)/Glyma.13G323800[Up](NRT2)/Glyma.14G181400[Down](-)/Glyma.15G057700[Down](-)/Glyma.15G102000[Up](-)/Glyma.16G153400[Up](-)/Glyma.19G111000[Up](-)	15	0.0225225	0.185185	5.07591	Metabolism	Energy metabolism	http://www.genome.jp/kegg-bin/show_pathway?ko00910
ko04016	MAPK signaling pathway - plant	85/666	1336/18255	5.49569	3.12e-07	1.28e-05	1.18e-05	Glyma.01G055200[Down](-)/Glyma.01G128100[Down](WRKY5)/Glyma.01G197900[Down](-)/Glyma.01G224800[Down](WRKY12)/Glyma.02G147800[Down](-)/Glyma.02G175500[Down](-)/Glyma.02G237300[Up](-)/Glyma.02G261900[Up](-)/Glyma.03G001500[Down](B15-3-5)/Glyma.03G001600[Down](-)/Glyma.03G009500[Up](-)/Glyma.03G042700[Down](-)/Glyma.03G088800[Down](-)/Glyma.03G090500[Down](-)/Glyma.03G105700[Down](-)/Glyma.03G157800…	85	0.127628	0.0636228	1.74389	Environmental Information Processing	Signal transduction	http://www.genome.jp/kegg-bin/show_pathway?ko04016
ko04626	Plant-pathogen interaction	130/666	2357/18255	5.18079	6.39e-07	1.97e-05	1.82e-05	Glyma.01G010700[Up](-)/Glyma.01G081100[Up](-)/Glyma.01G125400[Up](-)/Glyma.01G128100[Down](WRKY5)/Glyma.01G166100[Down](-)/Glyma.01G203500[Down](-)/Glyma.01G224800[Down](WRKY12)/Glyma.02G001500[Down](-)/Glyma.02G187900[Down](-)/Glyma.02G237300[Up](-)/Glyma.02G265900[Down](-)/Glyma.03G002300[Up](-)/Glyma.03G042700[Down](-)/Glyma.03G048600[Down](-)/Glyma.03G054600[Up](-)/Glyma.03G090500[Down](-)/Gl…	130	0.195195	0.0551549	1.51179	Organismal Systems	Environmental adaptation	http://www.genome.jp/kegg-bin/show_pathway?ko04626
ko01110	Biosynthesis of secondary metabolites	190/666	4040/18255	4.05164	4.88e-05	0.00115371	0.00106633	Glyma.01G003900[Up](-)/Glyma.01G056100[Down](-)/Glyma.01G134600[Up](PT01)/Glyma.01G153300[Down](-)/Glyma.01G160000[Down](-)/Glyma.01G178300[Down](-)/Glyma.01G190400[Down](-)/Glyma.01G205900[Down](-)/Glyma.01G216900[Up](-)/Glyma.02G001500[Down](-)/Glyma.02G042000[Down](-)/Glyma.02G048600[Down](F3H2)/Glyma.02G143300[Down](D27)/Glyma.02G259300[Up](-)/Glyma.02G272100[Up](-)/Glyma.02G273400[Down](-)/G…	190	0.285285	0.0470297	1.28908	Metabolism	Global and overview maps	http://www.genome.jp/kegg-bin/show_pathway?ko01110
ko01310	Nitrogen cycle	4/666	7/18255	7.55012	5.63e-05	0.00115371	0.00106633	Glyma.02G132100[Up](NIR)/Glyma.06G109200[Up](INR2)/Glyma.07G212800[Up](-)/Glyma.13G084000[Up](-)	4	0.00600601	0.571429	15.6628	Metabolism	Global and overview maps	http://www.genome.jp/kegg-bin/show_pathway?ko01310
ko00906	Carotenoid biosynthesis	13/666	127/18255	3.97354	0.000756149	0.0119123	0.0110101	Glyma.01G153300[Down](-)/Glyma.02G143300[Down](D27)/Glyma.04G084100[Down](-)/Glyma.07G212700[Down](-)/Glyma.07G215500[Down](-)/Glyma.09G218600[Down](-)/Glyma.09G233400[Down](-)/Glyma.10G231200[Down](BCH3)/Glyma.15G250100[Down](-)/Glyma.17G174500[Down](-)/Glyma.18G000600[Up](-)/Glyma.19G197100[Up](-)/Glyma.19G251000[Down](-)	13	0.0195195	0.102362	2.80574	Metabolism	Metabolism of terpenoids and polyketides	http://www.genome.jp/kegg-bin/show_pathway?ko00906
ko00943	Isoflavonoid biosynthesis	17/666	194/18255	3.81982	0.000774783	0.0119123	0.0110101	Glyma.01G190400[Down](-)/Glyma.03G044900[Up](-)/Glyma.03G045600[Up](-)/Glyma.06G310100[Down](-)/Glyma.08G326900[Down](-)/Glyma.08G364100[Down](-)/Glyma.09G094400[Up](-)/Glyma.11G070500[Up](IFR)/Glyma.11G085200[Up](-)/Glyma.11G093100[Up](-)/Glyma.12G030300[Down](-)/Glyma.13G054000[Down](-)/Glyma.13G173600[Up](IOMT1)/Glyma.13G203900[Up](-)/Glyma.15G156100[Up](CYP82E13)/Glyma.16G175200[Up](IF7GT3)/G…	17	0.0255255	0.0876289	2.4019	Metabolism	Biosynthesis of other secondary metabolites	http://www.genome.jp/kegg-bin/show_pathway?ko00943
ko00904	Diterpenoid biosynthesis	11/666	106/18255	3.70581	0.00168506	0.0230291	0.0212849	Glyma.03G019800[Down](GA20OX1)/Glyma.04G244200[Up](-)/Glyma.06G119100[Up](-)/Glyma.10G010700[Down](-)/Glyma.10G241100[Down](-)/Glyma.13G218200[Up](-)/Glyma.14G157400[Down](-)/Glyma.15G012100[Up](-)/Glyma.16G072000[Down](-)/Glyma.16G089700[Down](-)/Glyma.16G089900[Down](-)	11	0.0165165	0.103774	2.84442	Metabolism	Metabolism of terpenoids and polyketides	http://www.genome.jp/kegg-bin/show_pathway?ko00904
ko00940	Phenylpropanoid biosynthesis	27/666	426/18255	2.99606	0.00399535	0.0491428	0.0454208	Glyma.02G259300[Up](-)/Glyma.03G028700[Up](-)/Glyma.03G038100[Up](-)/Glyma.03G038200[Up](-)/Glyma.03G246600[Down](-)/Glyma.05G125000[Up](-)/Glyma.06G275900[Up](-)/Glyma.07G209900[Down](-)/Glyma.08G080900[Down](-)/Glyma.08G101000[Up](-)/Glyma.08G179800[Up](-)/Glyma.08G181500[Up](-)/Glyma.08G312000[Down](-)/Glyma.09G022400[Up](-)/Glyma.09G023000[Up](-)/Glyma.09G065800[Down](-)/Glyma.09G277800[Up](-…	27	0.0405405	0.0633803	1.73725	Metabolism	Biosynthesis of other secondary metabolites	http://www.genome.jp/kegg-bin/show_pathway?ko00940
ko00780	Biotin metabolism	6/666	51/18255	3.09576	0.010293	0.115095	0.106378	Glyma.05G090600[Down](-)/Glyma.05G218600[Down](-)/Glyma.08G102100[Up](-)/Glyma.11G057800[Down](-)/Glyma.16G042000[Down](-)/Glyma.18G091100[Down](-)	6	0.00900901	0.117647	3.2247	Metabolism	Metabolism of cofactors and vitamins	http://www.genome.jp/kegg-bin/show_pathway?ko00780
ko00950	Isoquinoline alkaloid biosynthesis	9/666	102/18255	2.79549	0.0122238	0.125294	0.115805	Glyma.01G056100[Down](-)/Glyma.06G235500[Up](-)/Glyma.07G193600[Up](-)/Glyma.08G230400[Up](-)/Glyma.10G177100[Up](-)/Glyma.13G183000[Up](-)/Glyma.13G183500[Up](-)/Glyma.15G071000[Up](-)/Glyma.18G225100[Up](-)	9	0.0135135	0.0882353	2.41852	Metabolism	Biosynthesis of other secondary metabolites	http://www.genome.jp/kegg-bin/show_pathway?ko00950
ko00460	Cyanoamino acid metabolism	10/666	137/18255	2.28778	0.0285937	0.27054	0.25005	Glyma.02G272100[Up](-)/Glyma.11G129500[Down](-)/Glyma.11G129600[Down](-)/Glyma.11G129700[Down](-)/Glyma.11G129800[Down](-)/Glyma.11G130100[Up](-)/Glyma.12G054100[Down](-)/Glyma.12G130200[Down](-)/Glyma.13G051600[Down](-)/Glyma.13G278600[Up](-)	10	0.015015	0.0729927	2.00072	Metabolism	Metabolism of other amino acids	http://www.genome.jp/kegg-bin/show_pathway?ko00460
ko00220	Arginine biosynthesis	7/666	90/18255	2.0946	0.046177	0.405698	0.374971	Glyma.01G204600[Up](-)/Glyma.03G028000[Down](-)/Glyma.05G188500[Up](-)/Glyma.07G104500[Up](-)/Glyma.15G102000[Up](-)/Glyma.16G153400[Up](-)/Glyma.19G111000[Up](-)	7	0.0105105	0.0777778	2.13188	Metabolism	Amino acid metabolism	http://www.genome.jp/kegg-bin/show_pathway?ko00220
ko00430	Taurine and hypotaurine metabolism	3/666	23/18255	2.40466	0.0497815	0.408208	0.377291	Glyma.05G136100[Down](-)/Glyma.08G091400[Up](-)/Glyma.17G046600[Up](-)	3	0.0045045	0.130435	3.57521	Metabolism	Metabolism of other amino acids	http://www.genome.jp/kegg-bin/show_pathway?ko00430

## Sheet: TableS11
Table S11. KEGG enrichment analysis of USDA 110-inoculated vs. CK
ID	Description	GeneRatio	BgRatio	zScore	P-value	p.adjust	qvalue	enrichID	Count	Gene_Ratio	rich_factor	fold_enrichment	Class_A	Class_B	Hyperlink
ko04016	MAPK signaling pathway - plant	51/390	1336/18255	4.41369	3.78726e-05	0.00412812	0.0037474	Glyma.01G055200[Down](-)/Glyma.01G128100[Down](WRKY5)/Glyma.02G042500[Up](CHIA1)/Glyma.03G001500[Down](B15-3-5)/Glyma.03G001600[Down](-)/Glyma.03G042700[Down](-)/Glyma.03G105700[Down](-)/Glyma.03G204900[Down](-)/Glyma.03G236300[Down](-)/Glyma.04G223300[Down](WRKY58)/Glyma.05G024000[Down](-)/Glyma.05G211700[Down](ACS1)/Glyma.05G211900[Down](-)/Glyma.05G215900[Down](-)/Glyma.06G051800[Up](-)/Glyma.…	51	0.130769	0.0381737	1.78682	Environmental Information Processing	Signal transduction	http://www.genome.jp/kegg-bin/show_pathway?ko04016
ko04626	Plant-pathogen interaction	75/390	2357/18255	3.76188	0.000234199	0.0115436	0.010479	Glyma.01G010500[Down](-)/Glyma.01G128100[Down](WRKY5)/Glyma.01G166100[Down](-)/Glyma.02G020300[Up](-)/Glyma.02G284200[Down](-)/Glyma.03G002300[Up](-)/Glyma.03G042700[Down](-)/Glyma.03G236300[Down](-)/Glyma.03G253600[Up](-)/Glyma.04G136200[Down](-)/Glyma.04G136600[Down](-)/Glyma.04G194800[Down](-)/Glyma.04G223300[Down](WRKY58)/Glyma.05G024000[Down](-)/Glyma.05G044400[Up](-)/Glyma.05G082500[Down](-…	75	0.192308	0.0318201	1.48943	Organismal Systems	Environmental adaptation	http://www.genome.jp/kegg-bin/show_pathway?ko04626
ko01310	Nitrogen cycle	3/390	7/18255	7.45219	0.000317714	0.0115436	0.010479	Glyma.02G132100[Up](NIR)/Glyma.06G109200[Up](INR2)/Glyma.07G212800[Up](-)	3	0.00769231	0.428571	20.0604	Metabolism	Global and overview maps	http://www.genome.jp/kegg-bin/show_pathway?ko01310
ko04075	Plant hormone signal transduction	70/390	2217/18255	3.54706	0.00049064	0.0133699	0.0121369	Glyma.01G055200[Down](-)/Glyma.01G086700[Up](-)/Glyma.01G166100[Down](-)/Glyma.02G027400[Up](-)/Glyma.02G055500[Down](-)/Glyma.02G097900[Up](TGA02)/Glyma.02G125600[Down](-)/Glyma.02G242900[Down](-)/Glyma.02G246400[Up](-)/Glyma.03G052300[Down](-)/Glyma.03G105700[Down](-)/Glyma.03G143600[Up](PHR8)/Glyma.03G148600[Down](-)/Glyma.03G225000[Up](-)/Glyma.04G038100[Down](-)/Glyma.05G033000[Up](-)/Glyma.…	70	0.179487	0.0315742	1.47792	Environmental Information Processing	Signal transduction	http://www.genome.jp/kegg-bin/show_pathway?ko04075
ko01110	Biosynthesis of secondary metabolites	113/390	4040/18255	3.2908	0.000845196	0.0184253	0.016726	Glyma.01G023400[Down](-)/Glyma.01G210400[Up](-)/Glyma.02G218300[Up](-)/Glyma.02G259300[Up](-)/Glyma.02G286500[Down](-)/Glyma.03G019800[Down](GA20OX1)/Glyma.03G028000[Down](-)/Glyma.03G028700[Up](-)/Glyma.03G038100[Up](-)/Glyma.03G038200[Up](-)/Glyma.03G041500[Down](-)/Glyma.03G096500[Down](-)/Glyma.03G159000[Up](-)/Glyma.03G231200[Down](-)/Glyma.04G020200[Up](odc1)/Glyma.04G028900[Up](-)/Glyma.04…	113	0.289744	0.0279703	1.30923	Metabolism	Global and overview maps	http://www.genome.jp/kegg-bin/show_pathway?ko01110
ko04141	Protein processing in endoplasmic reticulum	25/390	608/18255	3.42616	0.00144153	0.0261878	0.0237726	Glyma.01G106800[Down](-)/Glyma.02G076600[Up](PM31)/Glyma.02G205600[Down](-)/Glyma.04G186000[Up](-)/Glyma.06G054700[Down](-)/Glyma.06G134900[Down](-)/Glyma.07G043600[Down](-)/Glyma.07G200200[Down](HSP18.5-C)/Glyma.07G200300[Down](-)/Glyma.08G068700[Down](-)/Glyma.08G069000[Down](HSP17.3-B)/Glyma.08G212000[Down](-)/Glyma.09G131500[Down](HSP90A1)/Glyma.10G176400[Down](-)/Glyma.11G137900[Up](-)/Glyma…	25	0.0641026	0.0411184	1.92466	Genetic Information Processing	Folding, sorting and degradation	http://www.genome.jp/kegg-bin/show_pathway?ko04141
ko00904	Diterpenoid biosynthesis	8/390	106/18255	3.86378	0.0019728	0.0307193	0.0278862	Glyma.03G019800[Down](GA20OX1)/Glyma.04G244200[Up](-)/Glyma.06G119100[Up](-)/Glyma.09G032200[Up](-)/Glyma.11G035700[Up](-)/Glyma.14G157400[Down](-)/Glyma.15G012100[Up](-)/Glyma.20G153400[Up](-)	8	0.0205128	0.0754717	3.53266	Metabolism	Metabolism of terpenoids and polyketides	http://www.genome.jp/kegg-bin/show_pathway?ko00904
ko00270	Cysteine and methionine metabolism	15/390	314/18255	3.26424	0.00323592	0.0440894	0.0400232	Glyma.01G210400[Up](-)/Glyma.03G231200[Down](-)/Glyma.05G211700[Down](ACS1)/Glyma.05G222400[Up](-)/Glyma.07G186100[Up](-)/Glyma.08G018000[Down](ACS)/Glyma.08G029200[Up](-)/Glyma.08G050400[Down](-)/Glyma.08G175400[Down](-)/Glyma.09G036400[Down](-)/Glyma.11G021500[Down](-)/Glyma.11G045600[Down](-)/Glyma.13G372200[Up](-)/Glyma.15G251300[Down](-)/Glyma.17G158100[Up](-)	15	0.0384615	0.0477707	2.23604	Metabolism	Amino acid metabolism	http://www.genome.jp/kegg-bin/show_pathway?ko00270
ko00940	Phenylpropanoid biosynthesis	18/390	426/18255	3.01715	0.00487653	0.0590602	0.0536133	Glyma.02G259300[Up](-)/Glyma.03G028700[Up](-)/Glyma.03G038100[Up](-)/Glyma.03G038200[Up](-)/Glyma.06G275900[Up](-)/Glyma.08G080900[Down](-)/Glyma.08G101000[Up](-)/Glyma.09G023000[Up](-)/Glyma.09G065800[Down](-)/Glyma.09G277900[Up](-)/Glyma.10G060700[Down](-)/Glyma.10G209900[Down](-)/Glyma.11G164700[Down](-)/Glyma.13G106400[Down](-)/Glyma.15G132800[Down](-)/Glyma.15G241100[Up](-)/Glyma.15G259500[D…	18	0.0461538	0.0422535	1.97779	Metabolism	Biosynthesis of other secondary metabolites	http://www.genome.jp/kegg-bin/show_pathway?ko00940
ko00910	Nitrogen metabolism	6/390	81/18255	3.28805	0.00773228	0.0842818	0.0765089	Glyma.01G204600[Up](-)/Glyma.02G132100[Up](NIR)/Glyma.06G109200[Up](INR2)/Glyma.07G212800[Up](-)/Glyma.10G073400[Down](-)/Glyma.19G111000[Up](-)	6	0.0153846	0.0740741	3.46724	Metabolism	Energy metabolism	http://www.genome.jp/kegg-bin/show_pathway?ko00910
ko00730	Thiamine metabolism	5/390	60/18255	3.32509	0.00905536	0.0897304	0.0814549	Glyma.08G277000[Up](-)/Glyma.10G251500[Up](THI1)/Glyma.15G099300[Up](-)/Glyma.18G148700[Up](-)/Glyma.20G142000[Up](THI1)	5	0.0128205	0.0833333	3.90064	Metabolism	Metabolism of cofactors and vitamins	http://www.genome.jp/kegg-bin/show_pathway?ko00730
ko00999	Biosynthesis of various plant secondary metabolites	11/390	230/18255	2.79304	0.010802	0.0981179	0.0890689	Glyma.03G096500[Down](-)/Glyma.03G231200[Down](-)/Glyma.07G124400[Down](-)/Glyma.08G169100[Down](-)/Glyma.08G175400[Down](-)/Glyma.09G036400[Down](-)/Glyma.11G129500[Down](-)/Glyma.11G129600[Down](-)/Glyma.12G086100[Up](-)/Glyma.12G182300[Up](-)/Glyma.15G251300[Down](-)	11	0.0282051	0.0478261	2.23863	Metabolism	Biosynthesis of other secondary metabolites	http://www.genome.jp/kegg-bin/show_pathway?ko00999
ko00901	Indole alkaloid biosynthesis	3/390	27/18255	3.22745	0.0193586	0.162314	0.147345	Glyma.15G029300[Down](-)/Glyma.16G164300[Up](-)/Glyma.20G169200[Up](-)	3	0.00769231	0.111111	5.20085	Metabolism	Biosynthesis of other secondary metabolites	http://www.genome.jp/kegg-bin/show_pathway?ko00901
ko00380	Tryptophan metabolism	7/390	135/18255	2.4589	0.0260121	0.202523	0.183845	Glyma.02G189200[Down](-)/Glyma.04G070500[Down](-)/Glyma.07G033700[Down](-)/Glyma.08G038600[Up](-)/Glyma.15G205100[Down](-)/Glyma.15G241100[Up](-)/novel608[Down](-)	7	0.0179487	0.0518519	2.42707	Metabolism	Amino acid metabolism	http://www.genome.jp/kegg-bin/show_pathway?ko00380
ko00330	Arginine and proline metabolism	7/390	147/18255	2.21036	0.0386735	0.281027	0.255109	Glyma.02G044200[Up](-)/Glyma.02G240000[Up](-)/Glyma.03G007100[Down](-)/Glyma.03G028000[Down](-)/Glyma.04G020200[Up](odc1)/Glyma.08G255900[Up](-)/Glyma.17G097700[Up](-)	7	0.0179487	0.047619	2.22894	Metabolism	Amino acid metabolism	http://www.genome.jp/kegg-bin/show_pathway?ko00330

## Sheet: TableS12
Table S12. KEGG enrichment analysis of Bott 59-inoculated vs. USDA 110-inoculated
ID	Description	GeneRatio	BgRatio	zScore	P-value	p.adjust	qvalue	enrichID	Count	Gene_Ratio	rich_factor	fold_enrichment	Class_A	Class_B	Hyperlink
ko00943	Isoflavonoid biosynthesis	11/185	194/18255	6.51032	4.74e-06	0.000359932	0.000339682	Glyma.01G211800[Up](IFR2)/Glyma.03G044900[Up](-)/Glyma.03G045600[Up](-)/Glyma.08G327200[Up](-)/Glyma.09G048700[Up](-)/Glyma.09G094400[Up](-)/Glyma.11G051800[Up](-)/Glyma.11G070500[Up](IFR)/Glyma.11G093100[Up](-)/Glyma.13G173600[Up](IOMT1)/Glyma.15G156100[Up](CYP82E13)	11	0.0594595	0.056701	5.59501	Metabolism	Biosynthesis of other secondary metabolites	http://www.genome.jp/kegg-bin/show_pathway?ko00943
ko01110	Biosynthesis of secondary metabolites	67/185	4040/18255	4.63841	8.27e-06	0.000359932	0.000339682	Glyma.01G003900[Up](-)/Glyma.01G091400[Up](CHS11)/Glyma.01G134600[Up](PT01)/Glyma.01G153300[Down](-)/Glyma.01G203400[Down](-)/Glyma.01G211800[Up](IFR2)/Glyma.02G048400[Down](F3H)/Glyma.02G048600[Down](F3H2)/Glyma.02G218300[Down](-)/Glyma.02G268200[Up](-)/Glyma.03G019800[Down](GA20OX1)/Glyma.03G044900[Up](-)/Glyma.03G045600[Up](-)/Glyma.04G083600[Down](-)/Glyma.04G191700[Down](-)/Glyma.05G036300[D…	67	0.362162	0.0165842	1.63645	Metabolism	Global and overview maps	http://www.genome.jp/kegg-bin/show_pathway?ko01110
ko00960	Tropane, piperidine and pyridine alkaloid biosynthesis	6/185	84/18255	5.62169	0.0002109	0.00611611	0.00577201	Glyma.01G091400[Up](CHS11)/Glyma.05G036300[Down](-)/Glyma.09G075200[Up](CHS6)/Glyma.12G059100[Up](-)/Glyma.12G059200[Up](-)/Glyma.12G059300[Up](-)	6	0.0324324	0.0714286	7.04826	Metabolism	Biosynthesis of other secondary metabolites	http://www.genome.jp/kegg-bin/show_pathway?ko00960
ko01100	Metabolic pathways	90/185	6866/18255	3.11477	0.00134915	0.0293441	0.0276931	Glyma.01G003900[Up](-)/Glyma.01G091400[Up](CHS11)/Glyma.01G134600[Up](PT01)/Glyma.01G137700[Up](-)/Glyma.01G203400[Down](-)/Glyma.01G211800[Up](IFR2)/Glyma.02G047600[Down](-)/Glyma.02G048400[Down](F3H)/Glyma.02G048600[Down](F3H2)/Glyma.02G142000[Up](-)/Glyma.02G193500[Down](-)/Glyma.02G218300[Down](-)/Glyma.02G268200[Up](-)/Glyma.03G007100[Down](-)/Glyma.03G019800[Down](GA20OX1)/Glyma.03G044900[U…	90	0.486486	0.0131081	1.29345	Metabolism	Global and overview maps	http://www.genome.jp/kegg-bin/show_pathway?ko01100
ko00941	Flavonoid biosynthesis	7/185	172/18255	4.02094	0.00188192	0.0327454	0.0309031	Glyma.01G091400[Up](CHS11)/Glyma.02G048400[Down](F3H)/Glyma.02G048600[Down](F3H2)/Glyma.06G202300[Up](SF3'H1)/Glyma.08G312000[Down](-)/Glyma.09G075200[Up](CHS6)/Glyma.11G074700[Up](-)	7	0.0378378	0.0406977	4.01587	Metabolism	Biosynthesis of other secondary metabolites	http://www.genome.jp/kegg-bin/show_pathway?ko00941
ko00196	Photosynthesis - antenna proteins	3/185	42/18255	3.97055	0.00879637	0.127547	0.120371	Glyma.10G243800[Down](-)/Glyma.18G028400[Up](-)/Glyma.20G150600[Down](ELIP)	3	0.0162162	0.0714286	7.04826	Metabolism	Energy metabolism	http://www.genome.jp/kegg-bin/show_pathway?ko00196
ko00430	Taurine and hypotaurine metabolism	2/185	23/18255	3.6807	0.0224752	0.279335	0.263619	Glyma.08G091400[Up](-)/Glyma.13G113100[Down](-)	2	0.0108108	0.0869565	8.58049	Metabolism	Metabolism of other amino acids	http://www.genome.jp/kegg-bin/show_pathway?ko00430
ko00710	Carbon fixation by Calvin cycle	5/185	175/18255	2.44687	0.0329883	0.358748	0.338564	Glyma.07G015700[Down](-)/Glyma.10G225400[Up](-)/Glyma.16G044900[Down](-)/Glyma.17G020600[Down](-)/Glyma.19G106800[Down](-)	5	0.027027	0.0285714	2.81931	Metabolism	Energy metabolism	http://www.genome.jp/kegg-bin/show_pathway?ko00710
ko00906	Carotenoid biosynthesis	4/185	127/18255	2.41191	0.0403755	0.390296	0.368338	Glyma.01G153300[Down](-)/Glyma.04G083600[Down](-)/Glyma.12G092600[Down](-)/Glyma.17G174500[Down](-)	4	0.0216216	0.0314961	3.1079	Metabolism	Metabolism of terpenoids and polyketides	http://www.genome.jp/kegg-bin/show_pathway?ko00906

## Sheet: TableS13
Table S13. GO enrichment analysis of Bott 59-inoculated vs. CK
GO.ID	Term	Annotated	Significant	Expected	category	P-value	rich	SigGenes	padj	qvalue
GO:0016491	oxidoreductase activity	2935	164	105.16	MF	6.10987e-09	0.0558773	Glyma.01G041200;Glyma.01G056100;Glyma.01G061100;Glyma.01G078300;Glyma.01G153300;Glyma.01G190400;Glyma.01G204600;Glyma.01G216900;Glyma.01G219400;Glyma.01G238600;Glyma.02G047600;Glyma.02G048600;Glyma.02G101400;Glyma.02G119600;Glyma.02G132100;Glyma.02G142000;Glyma.02G259300;Glyma.02G262500;Glyma.03G019800;Glyma.03G038100;Glyma.03G038200;Glyma.03G133800;Glyma.03G160100;Glyma.03G187900;Glyma.03G236300…	5.43982e-06	5.4067e-06
GO:0140110	transcription regulator activity	2712	153	97.17	MF	1.1535e-08	0.0564159	Glyma.01G081100;Glyma.01G128100;Glyma.01G147600;Glyma.01G183700;Glyma.01G185800;Glyma.01G216000;Glyma.01G217400;Glyma.01G221100;Glyma.01G224800;Glyma.01G231000;Glyma.01G231200;Glyma.02G016100;Glyma.02G036900;Glyma.02G067600;Glyma.02G097900;Glyma.02G132500;Glyma.02G213800;Glyma.02G297700;Glyma.02G311000;Glyma.03G002300;Glyma.03G007600;Glyma.03G042700;Glyma.03G052300;Glyma.03G111700;Glyma.03G112000…	7.70249e-06	7.65559e-06
GO:0003700	DNA-binding transcription factor activity	2437	151	87.32	MF	2.23342e-11	0.0619614	Glyma.01G081100;Glyma.01G128100;Glyma.01G147600;Glyma.01G183700;Glyma.01G185800;Glyma.01G216000;Glyma.01G217400;Glyma.01G221100;Glyma.01G224800;Glyma.01G231000;Glyma.01G231200;Glyma.02G016100;Glyma.02G036900;Glyma.02G067600;Glyma.02G097900;Glyma.02G132500;Glyma.02G213800;Glyma.02G297700;Glyma.02G311000;Glyma.03G002300;Glyma.03G007600;Glyma.03G042700;Glyma.03G052300;Glyma.03G111700;Glyma.03G112000…	5.96546e-08	5.92914e-08
GO:0005215	transporter activity	2591	138	92.84	MF	1.66498e-06	0.0532613	Glyma.01G025200;Glyma.01G033900;Glyma.01G042100;Glyma.01G084800;Glyma.01G123400;Glyma.01G174400;Glyma.01G193600;Glyma.01G216600;Glyma.02G005800;Glyma.02G022200;Glyma.02G031000;Glyma.02G032400;Glyma.02G040700;Glyma.02G089900;Glyma.02G188300;Glyma.02G224600;Glyma.02G228500;Glyma.02G275800;Glyma.03G005600;Glyma.03G117000;Glyma.03G157700;Glyma.03G180900;Glyma.03G241500;Glyma.04G027300;Glyma.04G069500…	0.000404286	0.000401825
GO:0022857	transmembrane transporter activity	2521	137	90.33	MF	6.18609e-07	0.0543435	Glyma.01G025200;Glyma.01G033900;Glyma.01G042100;Glyma.01G084800;Glyma.01G123400;Glyma.01G174400;Glyma.01G193600;Glyma.01G216600;Glyma.02G005800;Glyma.02G022200;Glyma.02G031000;Glyma.02G032400;Glyma.02G040700;Glyma.02G089900;Glyma.02G188300;Glyma.02G224600;Glyma.02G228500;Glyma.03G005600;Glyma.03G117000;Glyma.03G157700;Glyma.03G180900;Glyma.03G241500;Glyma.04G027300;Glyma.04G069500;Glyma.04G088900…	0.00018359	0.000182472
GO:0016705	oxidoreductase activity, acting on paired donors, with incorporation or reduction of molecular oxygen	781	57	27.98	MF	3.77962e-07	0.0729834	Glyma.01G061100;Glyma.01G078300;Glyma.01G153300;Glyma.01G190400;Glyma.01G216900;Glyma.02G048600;Glyma.02G119600;Glyma.03G019800;Glyma.03G160100;Glyma.03G187900;Glyma.04G035000;Glyma.04G110400;Glyma.04G244200;Glyma.05G147100;Glyma.06G081300;Glyma.06G119100;Glyma.07G033700;Glyma.07G151300;Glyma.07G212700;Glyma.08G212900;Glyma.08G326900;Glyma.09G218600;Glyma.10G010700;Glyma.10G092600;Glyma.10G092800…	0.000126192	0.000125424
GO:0020037	heme binding	737	56	26.41	MF	1.30207e-07	0.0759837	Glyma.01G061100;Glyma.01G078300;Glyma.01G153300;Glyma.01G190400;Glyma.01G216900;Glyma.02G119600;Glyma.02G132100;Glyma.02G255400;Glyma.02G259300;Glyma.03G038100;Glyma.03G038200;Glyma.03G160100;Glyma.03G213300;Glyma.04G035000;Glyma.04G110400;Glyma.05G147100;Glyma.06G109200;Glyma.06G275900;Glyma.07G209900;Glyma.07G212700;Glyma.07G212800;Glyma.08G179800;Glyma.08G181500;Glyma.08G326900;Glyma.09G022400…	6.95566e-05	6.91331e-05
GO:0046906	tetrapyrrole binding	789	56	28.27	MF	1.14428e-06	0.0709759	Glyma.01G061100;Glyma.01G078300;Glyma.01G153300;Glyma.01G190400;Glyma.01G216900;Glyma.02G119600;Glyma.02G132100;Glyma.02G255400;Glyma.02G259300;Glyma.03G038100;Glyma.03G038200;Glyma.03G160100;Glyma.03G213300;Glyma.04G035000;Glyma.04G110400;Glyma.05G147100;Glyma.06G109200;Glyma.06G275900;Glyma.07G209900;Glyma.07G212700;Glyma.07G212800;Glyma.08G179800;Glyma.08G181500;Glyma.08G326900;Glyma.09G022400…	0.000305637	0.000303776
GO:0015318	inorganic molecular entity transmembrane transporter activity	815	53	29.2	MF	2.55883e-05	0.0650307	Glyma.01G123400;Glyma.01G174400;Glyma.01G193600;Glyma.02G005800;Glyma.02G040700;Glyma.02G228500;Glyma.03G157700;Glyma.03G180900;Glyma.04G069500;Glyma.04G088900;Glyma.04G092100;Glyma.04G184000;Glyma.05G038300;Glyma.05G042200;Glyma.05G121600;Glyma.05G175300;Glyma.06G271600;Glyma.06G313700;Glyma.07G006500;Glyma.07G073700;Glyma.07G149600;Glyma.08G216500;Glyma.08G232100;Glyma.08G328000;Glyma.09G087200…	0.00341732	0.00339651
GO:0015291	secondary active transmembrane transporter activity	681	49	24.4	MF	3.64519e-06	0.071953	Glyma.01G025200;Glyma.01G084800;Glyma.01G174400;Glyma.01G216600;Glyma.02G005800;Glyma.02G040700;Glyma.02G089900;Glyma.03G005600;Glyma.04G069500;Glyma.04G088900;Glyma.04G092100;Glyma.04G102700;Glyma.04G184000;Glyma.05G038300;Glyma.06G090200;Glyma.06G103900;Glyma.06G313700;Glyma.07G006500;Glyma.07G073700;Glyma.07G149600;Glyma.08G336600;Glyma.09G087200;Glyma.09G188700;Glyma.10G006700;Glyma.10G036800…	0.000581787	0.000578245
GO:0050896	response to stimulus	6283	322	206.17	BP	3.75592e-19	0.0512494	Glyma.01G010700;Glyma.01G025200;Glyma.01G084800;Glyma.01G106800;Glyma.01G125400;Glyma.01G166100;Glyma.01G185000;Glyma.01G191200;Glyma.01G202200;Glyma.01G212300;Glyma.01G216600;Glyma.01G217600;Glyma.01G217700;Glyma.01G219400;Glyma.01G238600;Glyma.01G240800;Glyma.02G016100;Glyma.02G017200;Glyma.02G023800;Glyma.02G027400;Glyma.02G076600;Glyma.02G089900;Glyma.02G131800;Glyma.02G132500;Glyma.02G136700…	1.6466e-15	1.62928e-15
GO:0006950	response to stress	3172	183	104.09	BP	9.2788e-15	0.0576923	Glyma.01G010700;Glyma.01G106800;Glyma.01G125400;Glyma.01G185000;Glyma.01G202200;Glyma.01G212300;Glyma.01G217600;Glyma.01G217700;Glyma.01G219400;Glyma.01G238600;Glyma.02G017200;Glyma.02G076600;Glyma.02G131800;Glyma.02G142000;Glyma.02G255400;Glyma.02G259300;Glyma.02G308600;Glyma.03G015800;Glyma.03G016100;Glyma.03G016300;Glyma.03G016400;Glyma.03G038100;Glyma.03G038200;Glyma.03G048600;Glyma.03G157300…	2.03391e-11	2.01252e-11
GO:0042221	response to chemical	2035	126	66.78	BP	3.00374e-12	0.0619165	Glyma.01G025200;Glyma.01G084800;Glyma.01G106800;Glyma.01G216600;Glyma.02G016100;Glyma.02G027400;Glyma.02G076600;Glyma.02G089900;Glyma.02G132500;Glyma.02G136700;Glyma.02G142000;Glyma.02G249700;Glyma.02G261900;Glyma.02G308600;Glyma.03G005600;Glyma.03G111700;Glyma.03G112000;Glyma.03G112700;Glyma.03G112800;Glyma.03G148600;Glyma.03G158700;Glyma.03G161400;Glyma.03G173300;Glyma.03G213300;Glyma.04G186000…	2.19473e-09	2.17165e-09
GO:0006952	defense response	1088	81	35.7	BP	5.93765e-12	0.0744485	Glyma.01G010700;Glyma.01G125400;Glyma.01G202200;Glyma.01G217600;Glyma.01G217700;Glyma.02G255400;Glyma.03G015800;Glyma.03G016100;Glyma.03G016300;Glyma.03G016400;Glyma.03G048600;Glyma.03G201000;Glyma.03G201100;Glyma.03G201300;Glyma.03G201500;Glyma.04G015500;Glyma.05G082500;Glyma.05G197000;Glyma.05G204800;Glyma.06G015700;Glyma.06G256000;Glyma.06G259100;Glyma.06G259400;Glyma.06G259800;Glyma.06G260100…	3.71866e-09	3.67956e-09
GO:0009628	response to abiotic stimulus	738	68	24.22	BP	2.02624e-14	0.0921409	Glyma.01G106800;Glyma.01G191200;Glyma.01G238600;Glyma.02G076600;Glyma.02G131800;Glyma.03G019800;Glyma.03G157300;Glyma.03G213300;Glyma.04G009200;Glyma.04G012700;Glyma.04G052000;Glyma.04G229800;Glyma.04G244200;Glyma.05G022200;Glyma.05G080200;Glyma.05G239400;Glyma.06G012600;Glyma.06G119100;Glyma.06G125700;Glyma.06G157800;Glyma.06G202200;Glyma.06G315400;Glyma.07G043600;Glyma.07G200200;Glyma.07G213000…	2.96101e-11	2.92987e-11
GO:1901700	response to oxygen-containing compound	665	60	21.82	BP	1.79253e-12	0.0902256	Glyma.01G106800;Glyma.02G076600;Glyma.02G261900;Glyma.02G308600;Glyma.03G173300;Glyma.03G213300;Glyma.04G190900;Glyma.05G042200;Glyma.05G095500;Glyma.05G197000;Glyma.05G222600;Glyma.06G126100;Glyma.06G157800;Glyma.06G204100;Glyma.07G025300;Glyma.07G043600;Glyma.07G199800;Glyma.07G200200;Glyma.07G243500;Glyma.08G029400;Glyma.08G068700;Glyma.08G069000;Glyma.08G180600;Glyma.08G212000;Glyma.09G040500…	1.57169e-09	1.55516e-09
GO:0006979	response to oxidative stress	399	38	13.09	BP	5.1556e-09	0.0952381	Glyma.01G106800;Glyma.01G219400;Glyma.02G076600;Glyma.02G142000;Glyma.02G259300;Glyma.02G308600;Glyma.03G038100;Glyma.03G038200;Glyma.04G190900;Glyma.05G192200;Glyma.06G157800;Glyma.06G275900;Glyma.07G043600;Glyma.07G200200;Glyma.07G209900;Glyma.08G068700;Glyma.08G069000;Glyma.08G179800;Glyma.08G181500;Glyma.08G212000;Glyma.09G022400;Glyma.09G023000;Glyma.09G065800;Glyma.09G277800;Glyma.09G277900…	2.05474e-06	2.03313e-06
GO:0009266	response to temperature stimulus	268	37	8.79	BP	1.65037e-13	0.13806	Glyma.01G106800;Glyma.01G238600;Glyma.02G076600;Glyma.02G131800;Glyma.03G157300;Glyma.04G012700;Glyma.04G052000;Glyma.04G229800;Glyma.05G022200;Glyma.06G012600;Glyma.06G157800;Glyma.06G202200;Glyma.07G043600;Glyma.07G200200;Glyma.07G213000;Glyma.08G032900;Glyma.08G068700;Glyma.08G069000;Glyma.08G212000;Glyma.09G131500;Glyma.09G143000;Glyma.10G176400;Glyma.11G117400;Glyma.11G117600;Glyma.11G246600…	1.80881e-10	1.78978e-10
GO:0006720	isoprenoid metabolic process	262	27	8.6	BP	1.74733e-07	0.103053	Glyma.01G153300;Glyma.01G178300;Glyma.02G143300;Glyma.03G019800;Glyma.04G084100;Glyma.04G244200;Glyma.05G002500;Glyma.06G119100;Glyma.07G187700;Glyma.08G093500;Glyma.08G093600;Glyma.08G277000;Glyma.09G218600;Glyma.10G010700;Glyma.10G231200;Glyma.10G241100;Glyma.13G218200;Glyma.14G157400;Glyma.15G012100;Glyma.15G099300;Glyma.15G250100;Glyma.16G089700;Glyma.16G089900;Glyma.17G174500;Glyma.18G000600…	4.50606e-05	4.45867e-05
GO:0009408	response to heat	194	26	6.37	BP	1.27545e-09	0.134021	Glyma.01G106800;Glyma.01G238600;Glyma.02G076600;Glyma.03G157300;Glyma.04G052000;Glyma.04G229800;Glyma.05G022200;Glyma.06G157800;Glyma.06G202200;Glyma.07G043600;Glyma.07G200200;Glyma.08G032900;Glyma.08G068700;Glyma.08G069000;Glyma.08G212000;Glyma.09G131500;Glyma.10G176400;Glyma.11G246600;Glyma.13G175700;Glyma.13G176000;Glyma.13G176300;Glyma.14G096800;Glyma.14G214800;Glyma.16G178800;Glyma.16G206200…	6.21285e-07	6.14752e-07
GO:0110165	cellular anatomical entity	31872	1043	1034.46	CC	0.000164285	0.0327246	Glyma.01G006500;Glyma.01G024500;Glyma.01G025200;Glyma.01G033900;Glyma.01G037200;Glyma.01G041200;Glyma.01G042100;Glyma.01G044800;Glyma.01G048400;Glyma.01G050700;Glyma.01G055200;Glyma.01G056200;Glyma.01G057600;Glyma.01G061100;Glyma.01G067800;Glyma.01G069000;Glyma.01G077000;Glyma.01G078300;Glyma.01G081100;Glyma.01G084800;Glyma.01G098300;Glyma.01G099200;Glyma.01G114400;Glyma.01G123400;Glyma.01G125400…	0.0301955	0.0301955
GO:0016020	membrane	14941	527	484.94	CC	0.00439298	0.0352721	Glyma.01G024500;Glyma.01G025200;Glyma.01G033900;Glyma.01G037200;Glyma.01G042100;Glyma.01G050700;Glyma.01G056200;Glyma.01G061100;Glyma.01G069000;Glyma.01G077000;Glyma.01G078300;Glyma.01G084800;Glyma.01G098300;Glyma.01G114400;Glyma.01G123400;Glyma.01G125400;Glyma.01G134600;Glyma.01G153300;Glyma.01G174400;Glyma.01G190400;Glyma.01G193600;Glyma.01G203500;Glyma.01G205300;Glyma.01G211000;Glyma.01G212700…	0.336429	0.336429
GO:0071944	cell periphery	3341	158	108.44	CC	8.02951e-07	0.0472912	Glyma.01G033900;Glyma.01G037200;Glyma.01G050700;Glyma.01G123400;Glyma.01G174400;Glyma.01G203500;Glyma.01G205300;Glyma.01G240800;Glyma.02G028100;Glyma.02G028600;Glyma.02G028800;Glyma.02G028900;Glyma.02G031000;Glyma.02G032400;Glyma.02G092500;Glyma.02G092600;Glyma.02G188300;Glyma.02G228500;Glyma.02G257100;Glyma.02G261900;Glyma.03G088800;Glyma.03G117000;Glyma.03G174300;Glyma.03G180900;Glyma.03G236300…	0.000245971	0.000245971
GO:0005886	plasma membrane	3014	138	97.82	CC	2.23274e-05	0.0457863	Glyma.01G033900;Glyma.01G050700;Glyma.01G123400;Glyma.01G174400;Glyma.01G203500;Glyma.01G205300;Glyma.01G240800;Glyma.02G031000;Glyma.02G032400;Glyma.02G092500;Glyma.02G092600;Glyma.02G188300;Glyma.02G228500;Glyma.02G257100;Glyma.02G261900;Glyma.03G088800;Glyma.03G117000;Glyma.03G180900;Glyma.03G236300;Glyma.03G253600;Glyma.03G262700;Glyma.04G038100;Glyma.04G069500;Glyma.04G088900;Glyma.04G184000…	0.00512972	0.00512972
GO:0005576	extracellular region	1341	108	43.52	CC	3.37052e-18	0.0805369	Glyma.01G048400;Glyma.01G055200;Glyma.01G077000;Glyma.01G185000;Glyma.01G195700;Glyma.01G217600;Glyma.01G217700;Glyma.02G034700;Glyma.02G064100;Glyma.02G208200;Glyma.02G259300;Glyma.02G272100;Glyma.03G038100;Glyma.03G038200;Glyma.03G044900;Glyma.03G045600;Glyma.03G125400;Glyma.03G225900;Glyma.04G100300;Glyma.04G222100;Glyma.05G075000;Glyma.05G084000;Glyma.05G204800;Glyma.06G022800;Glyma.06G047700…	3.09751e-15	3.09751e-15
GO:0009507	chloroplast	1838	73	59.66	CC	0.0439005	0.0397171	Glyma.01G134600;Glyma.01G205900;Glyma.02G047600;Glyma.02G249600;Glyma.02G275800;Glyma.03G068100;Glyma.03G111000;Glyma.03G137000;Glyma.03G142800;Glyma.03G146000;Glyma.03G185500;Glyma.03G259400;Glyma.04G035000;Glyma.04G084100;Glyma.04G086300;Glyma.04G186000;Glyma.04G249700;Glyma.05G119200;Glyma.05G192200;Glyma.06G011700;Glyma.06G069100;Glyma.06G247100;Glyma.07G015700;Glyma.07G028900;Glyma.07G073700…	1	1
GO:0048046	apoplast	287	30	9.32	CC	2.16727e-08	0.10453	Glyma.02G034700;Glyma.02G208200;Glyma.03G044900;Glyma.03G045600;Glyma.04G100300;Glyma.06G101900;Glyma.06G102000;Glyma.07G054200;Glyma.11G085200;Glyma.12G030300;Glyma.13G095000;Glyma.13G095100;Glyma.13G095200;Glyma.13G095300;Glyma.14G176400;Glyma.16G044900;Glyma.16G060800;Glyma.16G060900;Glyma.17G049800;Glyma.17G065000;Glyma.17G065100;Glyma.17G065200;Glyma.17G065300;Glyma.17G065400;Glyma.18G165700…	9.95862e-06	9.95862e-06
GO:0005911	cell-cell junction	321	23	10.42	CC	0.00037025	0.0716511	Glyma.02G031000;Glyma.03G201000;Glyma.03G201100;Glyma.03G201300;Glyma.03G201500;Glyma.08G179800;Glyma.08G181500;Glyma.09G284700;Glyma.10G165400;Glyma.10G231500;Glyma.11G096700;Glyma.11G228000;Glyma.11G255800;Glyma.12G214100;Glyma.18G029400;Glyma.18G271400;Glyma.18G273100;Glyma.19G198600;Glyma.19G198700;Glyma.19G198800;Glyma.20G051700;Glyma.20G162300;Glyma.20G214200	0.0371246	0.0371246
GO:0009506	plasmodesma	321	23	10.42	CC	0.00037025	0.0716511	Glyma.02G031000;Glyma.03G201000;Glyma.03G201100;Glyma.03G201300;Glyma.03G201500;Glyma.08G179800;Glyma.08G181500;Glyma.09G284700;Glyma.10G165400;Glyma.10G231500;Glyma.11G096700;Glyma.11G228000;Glyma.11G255800;Glyma.12G214100;Glyma.18G029400;Glyma.18G271400;Glyma.18G273100;Glyma.19G198600;Glyma.19G198700;Glyma.19G198800;Glyma.20G051700;Glyma.20G162300;Glyma.20G214200	0.0371246	0.0371246
GO:0055044	symplast	321	23	10.42	CC	0.00037025	0.0716511	Glyma.02G031000;Glyma.03G201000;Glyma.03G201100;Glyma.03G201300;Glyma.03G201500;Glyma.08G179800;Glyma.08G181500;Glyma.09G284700;Glyma.10G165400;Glyma.10G231500;Glyma.11G096700;Glyma.11G228000;Glyma.11G255800;Glyma.12G214100;Glyma.18G029400;Glyma.18G271400;Glyma.18G273100;Glyma.19G198600;Glyma.19G198700;Glyma.19G198800;Glyma.20G051700;Glyma.20G162300;Glyma.20G214200	0.0371246	0.0371246

## Sheet: TableS14
Table S14. GO enrichment analysis of USDA 110-inoculated vs. CK
GO.ID	Term	Annotated	Significant	Expected	category	P-value	rich	SigGenes	padj	qvalue
GO:0140110	transcription regulator activity	2712	94	58.42	MF	3.07548e-06	0.0346608	Glyma.01G086700;Glyma.01G128100;Glyma.01G216000;Glyma.01G217400;Glyma.01G231000;Glyma.01G231200;Glyma.02G020300;Glyma.02G097900;Glyma.02G246400;Glyma.02G311000;Glyma.03G002300;Glyma.03G007600;Glyma.03G042700;Glyma.03G052300;Glyma.03G112000;Glyma.03G112700;Glyma.03G125000;Glyma.03G143600;Glyma.03G157300;Glyma.03G225000;Glyma.04G000600;Glyma.04G052000;Glyma.04G057700;Glyma.04G223300;Glyma.05G049800…	0.00140924	0.00140924
GO:0016491	oxidoreductase activity	2935	93	63.23	MF	0.000107834	0.0316865	Glyma.01G078300;Glyma.01G089800;Glyma.01G108200;Glyma.01G204600;Glyma.01G210400;Glyma.01G219400;Glyma.01G238600;Glyma.02G044200;Glyma.02G132100;Glyma.02G218300;Glyma.02G240000;Glyma.02G259300;Glyma.03G019800;Glyma.03G038100;Glyma.03G038200;Glyma.03G041500;Glyma.03G096500;Glyma.03G236300;Glyma.04G028900;Glyma.04G070500;Glyma.04G227900;Glyma.04G244200;Glyma.05G022100;Glyma.05G040100;Glyma.05G082700…	0.0169426	0.0169426
GO:0003700	DNA-binding transcription factor activity	2437	92	52.5	MF	1.02204e-07	0.0377513	Glyma.01G086700;Glyma.01G128100;Glyma.01G216000;Glyma.01G217400;Glyma.01G231000;Glyma.01G231200;Glyma.02G020300;Glyma.02G097900;Glyma.02G246400;Glyma.02G311000;Glyma.03G002300;Glyma.03G007600;Glyma.03G042700;Glyma.03G052300;Glyma.03G112000;Glyma.03G112700;Glyma.03G125000;Glyma.03G143600;Glyma.03G157300;Glyma.03G225000;Glyma.04G000600;Glyma.04G052000;Glyma.04G057700;Glyma.04G223300;Glyma.05G049800…	9.0996e-05	9.0996e-05
GO:0022857	transmembrane transporter activity	2521	82	54.31	MF	0.000124038	0.0325268	Glyma.01G002300;Glyma.01G033800;Glyma.01G174400;Glyma.02G022200;Glyma.02G031000;Glyma.02G032400;Glyma.02G089900;Glyma.02G188300;Glyma.02G301800;Glyma.02G305300;Glyma.03G036200;Glyma.03G117000;Glyma.03G157700;Glyma.03G180900;Glyma.04G027300;Glyma.04G028800;Glyma.04G073000;Glyma.04G089000;Glyma.04G092100;Glyma.04G102700;Glyma.04G171800;Glyma.04G171900;Glyma.04G198500;Glyma.04G238100;Glyma.04G251100…	0.0174371	0.0174371
GO:0016798	hydrolase activity, acting on glycosyl bonds	876	36	18.87	MF	0.000194797	0.0410959	Glyma.01G055200;Glyma.01G079800;Glyma.02G009300;Glyma.02G042500;Glyma.03G200800;Glyma.06G004400;Glyma.09G031600;Glyma.09G037100;Glyma.09G122900;Glyma.09G231800;Glyma.09G256100;Glyma.10G010000;Glyma.11G044800;Glyma.11G129500;Glyma.11G129600;Glyma.11G129700;Glyma.11G129800;Glyma.11G193600;Glyma.12G054100;Glyma.12G130200;Glyma.13G095100;Glyma.13G095200;Glyma.13G095300;Glyma.13G305300;Glyma.13G322500…	0.0260151	0.0260151
GO:0004553	hydrolase activity, hydrolyzing O-glycosyl compounds	800	35	17.23	MF	7.19763e-05	0.04375	Glyma.01G055200;Glyma.01G079800;Glyma.02G009300;Glyma.02G042500;Glyma.06G004400;Glyma.09G031600;Glyma.09G037100;Glyma.09G122900;Glyma.09G231800;Glyma.09G256100;Glyma.10G010000;Glyma.11G044800;Glyma.11G129500;Glyma.11G129600;Glyma.11G129700;Glyma.11G129800;Glyma.11G193600;Glyma.12G054100;Glyma.12G130200;Glyma.13G095100;Glyma.13G095200;Glyma.13G095300;Glyma.13G305300;Glyma.13G322500;Glyma.15G015100…	0.0128166	0.0128166
GO:0020037	heme binding	737	34	15.88	MF	3.23097e-05	0.046133	Glyma.01G078300;Glyma.02G132100;Glyma.02G259300;Glyma.03G038100;Glyma.03G038200;Glyma.03G213300;Glyma.05G022100;Glyma.05G147100;Glyma.06G109200;Glyma.06G275900;Glyma.07G089900;Glyma.07G212800;Glyma.09G023000;Glyma.09G049200;Glyma.09G049300;Glyma.09G065800;Glyma.09G277900;Glyma.09G282900;Glyma.10G092600;Glyma.10G114600;Glyma.10G198800;Glyma.10G296400;Glyma.11G121700;Glyma.12G029600;Glyma.13G106400…	0.00719161	0.00719161
GO:0046906	tetrapyrrole binding	789	34	17	MF	0.000121189	0.0430925	Glyma.01G078300;Glyma.02G132100;Glyma.02G259300;Glyma.03G038100;Glyma.03G038200;Glyma.03G213300;Glyma.05G022100;Glyma.05G147100;Glyma.06G109200;Glyma.06G275900;Glyma.07G089900;Glyma.07G212800;Glyma.09G023000;Glyma.09G049200;Glyma.09G049300;Glyma.09G065800;Glyma.09G277900;Glyma.09G282900;Glyma.10G092600;Glyma.10G114600;Glyma.10G198800;Glyma.10G296400;Glyma.11G121700;Glyma.12G029600;Glyma.13G106400…	0.0174371	0.0174371
GO:0051082	unfolded protein binding	242	21	5.21	MF	7.96982e-08	0.0867769	Glyma.01G106800;Glyma.02G076600;Glyma.06G054700;Glyma.07G043600;Glyma.07G200200;Glyma.07G200300;Glyma.08G068700;Glyma.08G069000;Glyma.08G212000;Glyma.09G131500;Glyma.10G176400;Glyma.13G175700;Glyma.13G176000;Glyma.13G176300;Glyma.14G063700;Glyma.14G063800;Glyma.14G214800;Glyma.15G077700;Glyma.16G111800;Glyma.16G178800;Glyma.16G206200	9.0996e-05	9.0996e-05
GO:0051213	dioxygenase activity	347	21	7.48	MF	2.48668e-05	0.0605187	Glyma.02G044200;Glyma.03G019800;Glyma.03G096500;Glyma.04G070500;Glyma.04G227900;Glyma.04G244200;Glyma.06G119100;Glyma.06G137000;Glyma.07G033700;Glyma.07G124400;Glyma.07G150900;Glyma.08G050400;Glyma.08G169100;Glyma.09G032200;Glyma.13G042200;Glyma.13G052800;Glyma.14G157400;Glyma.15G012100;Glyma.15G205100;Glyma.20G153400;novel608	0.0060381	0.0060381
GO:0050896	response to stimulus	6283	200	125.79	BP	3.19683e-13	0.0318319	Glyma.01G010500;Glyma.01G034000;Glyma.01G106800;Glyma.01G166100;Glyma.01G185000;Glyma.01G202200;Glyma.01G219400;Glyma.01G238600;Glyma.01G240800;Glyma.02G027400;Glyma.02G042500;Glyma.02G076600;Glyma.02G089900;Glyma.02G154400;Glyma.02G249700;Glyma.02G259300;Glyma.02G284200;Glyma.03G016300;Glyma.03G016400;Glyma.03G019800;Glyma.03G036200;Glyma.03G038100;Glyma.03G038200;Glyma.03G096500;Glyma.03G112000…	2.33582e-10	2.32864e-10
GO:0006950	response to stress	3172	124	63.51	BP	1.19346e-13	0.0390921	Glyma.01G010500;Glyma.01G034000;Glyma.01G106800;Glyma.01G185000;Glyma.01G202200;Glyma.01G219400;Glyma.01G238600;Glyma.02G042500;Glyma.02G076600;Glyma.02G154400;Glyma.02G259300;Glyma.02G284200;Glyma.03G016300;Glyma.03G016400;Glyma.03G038100;Glyma.03G038200;Glyma.03G157300;Glyma.03G173300;Glyma.03G201000;Glyma.03G201100;Glyma.03G201500;Glyma.03G213300;Glyma.04G010100;Glyma.04G052000;Glyma.04G074500…	1.30804e-10	1.30402e-10
GO:0042221	response to chemical	2035	82	40.74	BP	9.69111e-10	0.0402948	Glyma.01G106800;Glyma.02G027400;Glyma.02G076600;Glyma.02G089900;Glyma.02G154400;Glyma.02G249700;Glyma.03G036200;Glyma.03G112000;Glyma.03G112700;Glyma.03G148600;Glyma.03G161400;Glyma.03G173300;Glyma.03G213300;Glyma.04G062600;Glyma.04G089000;Glyma.04G186000;Glyma.04G228300;Glyma.05G033000;Glyma.05G157400;Glyma.05G197000;Glyma.05G222600;Glyma.06G007100;Glyma.06G047300;Glyma.06G051800;Glyma.06G054700…	3.26814e-07	3.2581e-07
GO:0006952	defense response	1088	57	21.78	BP	4.18931e-11	0.0523897	Glyma.01G010500;Glyma.01G034000;Glyma.01G202200;Glyma.02G042500;Glyma.02G154400;Glyma.02G284200;Glyma.03G016300;Glyma.03G016400;Glyma.03G201000;Glyma.03G201100;Glyma.03G201500;Glyma.04G010100;Glyma.05G082500;Glyma.05G197000;Glyma.06G015700;Glyma.06G160300;Glyma.06G259100;Glyma.06G259400;Glyma.06G259800;Glyma.06G260100;Glyma.06G318600;Glyma.07G076400;Glyma.07G076600;Glyma.07G199800;Glyma.08G180600…	1.83659e-08	1.83095e-08
GO:1901700	response to oxygen-containing compound	665	42	13.31	BP	6.82689e-11	0.0631579	Glyma.01G106800;Glyma.02G076600;Glyma.03G173300;Glyma.03G213300;Glyma.04G062600;Glyma.05G157400;Glyma.05G197000;Glyma.05G222600;Glyma.06G051800;Glyma.06G054700;Glyma.07G043600;Glyma.07G199800;Glyma.07G200200;Glyma.07G200300;Glyma.07G268400;Glyma.08G029400;Glyma.08G068700;Glyma.08G069000;Glyma.08G180600;Glyma.08G212000;Glyma.09G040500;Glyma.09G275800;Glyma.10G176400;Glyma.10G236000;Glyma.11G121700…	2.72083e-08	2.71246e-08
GO:0009628	response to abiotic stimulus	738	42	14.78	BP	1.60415e-09	0.0569106	Glyma.01G106800;Glyma.01G238600;Glyma.02G076600;Glyma.02G154400;Glyma.03G019800;Glyma.03G157300;Glyma.03G164000;Glyma.03G213300;Glyma.03G225000;Glyma.04G052000;Glyma.04G244200;Glyma.06G054700;Glyma.06G119100;Glyma.06G134900;Glyma.06G315400;Glyma.07G043600;Glyma.07G200200;Glyma.07G200300;Glyma.08G068700;Glyma.08G069000;Glyma.08G212000;Glyma.09G032200;Glyma.09G131500;Glyma.10G176400;Glyma.11G121700…	5.02328e-07	5.00784e-07
GO:0006979	response to oxidative stress	399	31	7.99	BP	1.61666e-10	0.0776942	Glyma.01G106800;Glyma.01G219400;Glyma.02G076600;Glyma.02G259300;Glyma.03G038100;Glyma.03G038200;Glyma.05G157400;Glyma.06G054700;Glyma.06G275900;Glyma.07G043600;Glyma.07G200200;Glyma.07G200300;Glyma.08G068700;Glyma.08G069000;Glyma.08G212000;Glyma.09G023000;Glyma.09G065800;Glyma.09G277900;Glyma.10G176400;Glyma.13G106400;Glyma.13G175700;Glyma.13G176000;Glyma.13G176300;Glyma.14G063700;Glyma.14G063800…	5.9062e-08	5.88805e-08
GO:0009266	response to temperature stimulus	268	27	5.37	BP	7.11572e-12	0.100746	Glyma.01G106800;Glyma.01G238600;Glyma.02G076600;Glyma.02G154400;Glyma.03G157300;Glyma.04G052000;Glyma.06G054700;Glyma.06G134900;Glyma.07G043600;Glyma.07G200200;Glyma.07G200300;Glyma.08G068700;Glyma.08G069000;Glyma.08G212000;Glyma.09G131500;Glyma.10G176400;Glyma.13G151200;Glyma.13G175700;Glyma.13G176000;Glyma.13G176300;Glyma.14G063700;Glyma.14G063800;Glyma.14G096800;Glyma.14G214800;Glyma.16G178800…	3.46615e-09	3.4555e-09
GO:0009408	response to heat	194	26	3.88	BP	2.19346e-14	0.134021	Glyma.01G106800;Glyma.01G238600;Glyma.02G076600;Glyma.03G157300;Glyma.04G052000;Glyma.06G054700;Glyma.06G134900;Glyma.07G043600;Glyma.07G200200;Glyma.07G200300;Glyma.08G068700;Glyma.08G069000;Glyma.08G212000;Glyma.09G131500;Glyma.10G176400;Glyma.13G151200;Glyma.13G175700;Glyma.13G176000;Glyma.13G176300;Glyma.14G063700;Glyma.14G063800;Glyma.14G096800;Glyma.14G214800;Glyma.16G178800;Glyma.16G206200…	3.20538e-11	3.19553e-11
GO:0048367	shoot system development	425	26	8.51	BP	5.71374e-07	0.0611765	Glyma.01G185000;Glyma.02G042800;Glyma.03G019800;Glyma.04G244200;Glyma.05G084000;Glyma.05G084100;Glyma.05G209800;Glyma.06G011200;Glyma.06G096500;Glyma.06G119100;Glyma.08G016500;Glyma.08G180600;Glyma.09G045500;Glyma.09G218000;Glyma.09G283100;Glyma.11G022600;Glyma.11G057100;Glyma.13G331000;Glyma.14G157400;Glyma.14G203100;Glyma.16G015200;Glyma.16G170400;Glyma.17G177300;Glyma.18G280800;Glyma.19G030900…	0.000139161	0.000138734
GO:0110165	cellular anatomical entity	31872	589	585.17	CC	0.0446622	0.0184802	Glyma.01G002300;Glyma.01G016600;Glyma.01G023400;Glyma.01G024500;Glyma.01G033800;Glyma.01G037200;Glyma.01G044800;Glyma.01G048400;Glyma.01G055200;Glyma.01G056200;Glyma.01G078300;Glyma.01G086700;Glyma.01G098300;Glyma.01G108200;Glyma.01G128100;Glyma.01G166100;Glyma.01G174400;Glyma.01G185000;Glyma.01G204600;Glyma.01G208800;Glyma.01G210400;Glyma.01G212700;Glyma.01G216000;Glyma.01G217400;Glyma.01G219400…	1	1
GO:0016020	membrane	14941	303	274.32	CC	0.00951059	0.0202798	Glyma.01G002300;Glyma.01G023400;Glyma.01G024500;Glyma.01G033800;Glyma.01G037200;Glyma.01G056200;Glyma.01G078300;Glyma.01G098300;Glyma.01G174400;Glyma.01G212700;Glyma.01G240800;Glyma.01G241500;Glyma.02G022200;Glyma.02G031000;Glyma.02G032400;Glyma.02G044200;Glyma.02G085700;Glyma.02G089900;Glyma.02G092500;Glyma.02G092600;Glyma.02G147900;Glyma.02G188300;Glyma.02G255200;Glyma.02G281500;Glyma.02G286500…	0.971137	0.971137
GO:0071944	cell periphery	3341	93	61.34	CC	3.1616e-05	0.027836	Glyma.01G002300;Glyma.01G033800;Glyma.01G037200;Glyma.01G174400;Glyma.01G208800;Glyma.01G240800;Glyma.02G028600;Glyma.02G028800;Glyma.02G028900;Glyma.02G031000;Glyma.02G032400;Glyma.02G092500;Glyma.02G092600;Glyma.02G188300;Glyma.03G117000;Glyma.03G180900;Glyma.03G202800;Glyma.03G236300;Glyma.03G253600;Glyma.04G038100;Glyma.04G198500;Glyma.04G244100;Glyma.04G251100;Glyma.05G024000;Glyma.05G038300…	0.00968502	0.00968502
GO:0005886	plasma membrane	3014	77	55.34	CC	0.00194043	0.0255474	Glyma.01G002300;Glyma.01G033800;Glyma.01G174400;Glyma.01G240800;Glyma.02G031000;Glyma.02G032400;Glyma.02G092500;Glyma.02G092600;Glyma.02G188300;Glyma.03G117000;Glyma.03G180900;Glyma.03G202800;Glyma.03G236300;Glyma.03G253600;Glyma.04G038100;Glyma.04G198500;Glyma.04G244100;Glyma.04G251100;Glyma.05G024000;Glyma.05G038300;Glyma.05G044400;Glyma.05G160100;Glyma.05G197000;Glyma.06G017600;Glyma.06G051800…	0.356652	0.356652
GO:0005576	extracellular region	1341	68	24.62	CC	4.51226e-14	0.0507084	Glyma.01G048400;Glyma.01G055200;Glyma.01G108200;Glyma.01G185000;Glyma.02G034700;Glyma.02G208200;Glyma.02G259300;Glyma.03G038100;Glyma.03G038200;Glyma.03G125400;Glyma.03G225900;Glyma.04G100300;Glyma.05G017600;Glyma.05G084000;Glyma.05G084100;Glyma.06G042600;Glyma.06G047700;Glyma.06G102000;Glyma.06G275900;Glyma.06G284100;Glyma.07G054200;Glyma.08G162400;Glyma.08G166200;Glyma.09G023000;Glyma.09G065800…	4.14676e-11	4.14676e-11
GO:0005773	vacuole	746	21	13.7	CC	0.0365398	0.0281501	Glyma.02G147900;Glyma.03G125400;Glyma.06G042600;Glyma.07G149600;Glyma.09G122900;Glyma.10G246300;Glyma.10G246500;Glyma.11G199200;Glyma.12G131200;Glyma.12G188500;Glyma.13G183700;Glyma.13G243500;Glyma.13G272100;Glyma.14G032400;Glyma.14G080500;Glyma.15G029300;Glyma.15G082200;Glyma.16G060800;Glyma.16G060900;Glyma.19G089800;Glyma.19G199900	1	1
GO:0048046	apoplast	287	19	5.27	CC	1.82674e-06	0.0662021	Glyma.01G108200;Glyma.02G034700;Glyma.02G208200;Glyma.04G100300;Glyma.06G102000;Glyma.07G054200;Glyma.11G044800;Glyma.11G193600;Glyma.13G095100;Glyma.13G095200;Glyma.13G095300;Glyma.13G322500;Glyma.16G060800;Glyma.16G060900;Glyma.17G065000;Glyma.17G065100;Glyma.17G065200;Glyma.17G065300;Glyma.18G165700	0.000839387	0.000839387
GO:0030312	external encapsulating structure	178	9	3.27	CC	0.00583405	0.0505618	Glyma.01G037200;Glyma.01G208800;Glyma.02G028600;Glyma.02G028800;Glyma.02G028900;Glyma.15G259500;Glyma.16G164300;Glyma.19G215500;Glyma.20G169200	0.765927	0.765927
GO:0000325	plant-type vacuole	237	9	4.35	CC	0.0318417	0.0379747	Glyma.02G147900;Glyma.07G149600;Glyma.10G246300;Glyma.10G246500;Glyma.12G188500;Glyma.16G060800;Glyma.16G060900;Glyma.19G089800;Glyma.19G199900	1	1
GO:0005938	cell cortex	156	7	2.86	CC	0.0255342	0.0448718	Glyma.10G046000;Glyma.14G199500;Glyma.14G199600;Glyma.14G199700;Glyma.15G228000;Glyma.17G234500;Glyma.U030600	1	1

## Sheet: TableS15
Table S15. GO enrichment analysis of Bott 59-inoculated vs. USDA 110-inoculated
GO.ID	Term	Annotated	Significant	Expected	category	P-value	rich	SigGenes	padj	qvalue
GO:0016491	oxidoreductase activity	2935	56	25.71	MF	2.09036e-08	0.0190801	Glyma.01G153300;Glyma.01G211800;Glyma.02G047600;Glyma.02G048400;Glyma.02G048600;Glyma.02G101400;Glyma.02G142000;Glyma.02G193500;Glyma.02G218300;Glyma.02G257700;Glyma.02G268200;Glyma.03G019800;Glyma.04G083600;Glyma.04G110400;Glyma.05G092000;Glyma.06G202300;Glyma.07G015700;Glyma.08G114400;Glyma.08G199000;Glyma.08G327200;Glyma.09G032200;Glyma.09G048700;Glyma.09G107100;Glyma.10G193500;Glyma.11G050400…	5.58334e-05	5.58334e-05
GO:0003700	DNA-binding transcription factor activity	2437	34	21.35	MF	0.00488334	0.0139516	Glyma.01G216000;Glyma.01G217400;Glyma.01G231000;Glyma.02G067600;Glyma.02G132500;Glyma.03G112800;Glyma.03G157300;Glyma.04G031300;Glyma.04G251900;Glyma.05G049900;Glyma.06G110800;Glyma.07G051500;Glyma.07G078600;Glyma.07G093900;Glyma.07G212400;Glyma.08G218600;Glyma.08G271000;Glyma.09G147200;Glyma.10G067000;Glyma.11G227800;Glyma.12G137700;Glyma.13G112400;Glyma.13G370100;Glyma.14G028600;Glyma.14G103100…	0.631767	0.631767
GO:0016705	oxidoreductase activity, acting on paired donors, with incorporation or reduction of molecular oxygen	781	23	6.84	MF	4.92688e-07	0.0294494	Glyma.01G153300;Glyma.02G048400;Glyma.02G048600;Glyma.02G257700;Glyma.02G268200;Glyma.03G019800;Glyma.04G110400;Glyma.06G202300;Glyma.08G327200;Glyma.09G032200;Glyma.09G048700;Glyma.09G107100;Glyma.11G050400;Glyma.11G051800;Glyma.11G062500;Glyma.11G093100;Glyma.13G042200;Glyma.13G051600;Glyma.13G113100;Glyma.15G156100;Glyma.17G174500;Glyma.19G018300;Glyma.20G154300	0.000657985	0.000657985
GO:0004497	monooxygenase activity	585	14	5.13	MF	0.000720784	0.0239316	Glyma.01G153300;Glyma.04G110400;Glyma.06G202300;Glyma.08G114400;Glyma.08G327200;Glyma.09G048700;Glyma.11G051800;Glyma.11G062500;Glyma.11G093100;Glyma.13G051600;Glyma.13G113100;Glyma.15G156100;Glyma.17G174500;Glyma.19G018300	0.27503	0.27503
GO:0005506	iron ion binding	612	14	5.36	MF	0.00110838	0.0228758	Glyma.01G153300;Glyma.04G110400;Glyma.06G202300;Glyma.08G093600;Glyma.08G327200;Glyma.09G048700;Glyma.10G251500;Glyma.11G050400;Glyma.11G051800;Glyma.11G062500;Glyma.11G093100;Glyma.13G051600;Glyma.15G156100;Glyma.19G018300	0.37006	0.37006
GO:0051213	dioxygenase activity	347	13	3.04	MF	1.36572e-05	0.037464	Glyma.02G048400;Glyma.02G048600;Glyma.02G257700;Glyma.02G268200;Glyma.03G019800;Glyma.04G083600;Glyma.09G032200;Glyma.09G107100;Glyma.11G050400;Glyma.11G130200;Glyma.13G042200;Glyma.16G037600;Glyma.20G154300	0.0106408	0.0106408
GO:0016706	2-oxoglutarate-dependent dioxygenase activity	207	10	1.81	MF	1.59353e-05	0.0483092	Glyma.02G048400;Glyma.02G048600;Glyma.02G257700;Glyma.02G268200;Glyma.03G019800;Glyma.09G032200;Glyma.09G107100;Glyma.11G050400;Glyma.13G042200;Glyma.20G154300	0.0106408	0.0106408
GO:0009055	electron transfer activity	222	7	1.94	MF	0.00357353	0.0315315	Glyma.02G047600;Glyma.05G092000;Glyma.10G249600;Glyma.12G115600;Glyma.12G169600;Glyma.15G114600;Glyma.20G010000	0.631767	0.631767
GO:0050661	NADP binding	112	5	0.98	MF	0.00311788	0.0446429	Glyma.02G218300;Glyma.08G199000;Glyma.13G113100;Glyma.16G044900;Glyma.19G106800	0.631767	0.631767
GO:0016620	oxidoreductase activity, acting on the aldehyde or oxo group of donors, NAD or NADP as acceptor	116	5	1.02	MF	0.00362409	0.0431034	Glyma.02G218300;Glyma.13G317600;Glyma.15G034400;Glyma.16G044900;Glyma.19G106800	0.631767	0.631767
GO:0006952	defense response	1088	28	9.11	BP	1.4318e-07	0.0257353	Glyma.01G204400;Glyma.01G217600;Glyma.03G015800;Glyma.03G016300;Glyma.03G016400;Glyma.03G048600;Glyma.03G201100;Glyma.04G010100;Glyma.05G204800;Glyma.07G076200;Glyma.07G076600;Glyma.09G258200;Glyma.11G038600;Glyma.11G040600;Glyma.11G070500;Glyma.11G220900;Glyma.12G132200;Glyma.13G112000;Glyma.13G234400;Glyma.16G147400;Glyma.17G030400;Glyma.17G047700;Glyma.17G180000;Glyma.18G219300;Glyma.18G219700…	0.0006277	0.0006277
GO:0048856	anatomical structure development	1281	23	10.72	BP	0.000499203	0.0179547	Glyma.01G003900;Glyma.01G077000;Glyma.02G268200;Glyma.02G278000;Glyma.03G019800;Glyma.05G017600;Glyma.05G069100;Glyma.05G108900;Glyma.06G011100;Glyma.06G011200;Glyma.06G065600;Glyma.09G048500;Glyma.09G218000;Glyma.09G236200;Glyma.10G290300;Glyma.11G227800;Glyma.12G075600;Glyma.13G297100;Glyma.14G028600;Glyma.16G015200;Glyma.17G147500;Glyma.17G158100;Glyma.20G098900	0.138828	0.138828
GO:1901700	response to oxygen-containing compound	665	15	5.57	BP	0.000521207	0.0225564	Glyma.01G204400;Glyma.02G257700;Glyma.04G054400;Glyma.05G222600;Glyma.06G204100;Glyma.08G029400;Glyma.09G107100;Glyma.11G038600;Glyma.11G195200;Glyma.13G112000;Glyma.13G323800;Glyma.14G063700;Glyma.14G099900;Glyma.17G030400;Glyma.17G047700	0.138828	0.138828
GO:2000022	regulation of jasmonic acid mediated signaling pathway	42	6	0.35	BP	1.31209e-06	0.142857	Glyma.01G204400;Glyma.02G257700;Glyma.09G107100;Glyma.11G038600;Glyma.13G112000;Glyma.17G047700	0.00221283	0.00221283
GO:0009611	response to wounding	43	6	0.36	BP	1.51425e-06	0.139535	Glyma.01G204400;Glyma.11G038600;Glyma.13G112000;Glyma.17G047700;Glyma.20G205700;Glyma.20G205800	0.00221283	0.00221283
GO:0009867	jasmonic acid mediated signaling pathway	67	6	0.56	BP	2.09695e-05	0.0895522	Glyma.01G204400;Glyma.02G257700;Glyma.09G107100;Glyma.11G038600;Glyma.13G112000;Glyma.17G047700	0.0147859	0.0147859
GO:0071395	cellular response to jasmonic acid stimulus	67	6	0.56	BP	2.09695e-05	0.0895522	Glyma.01G204400;Glyma.02G257700;Glyma.09G107100;Glyma.11G038600;Glyma.13G112000;Glyma.17G047700	0.0147859	0.0147859
GO:0071398	cellular response to fatty acid	67	6	0.56	BP	2.09695e-05	0.0895522	Glyma.01G204400;Glyma.02G257700;Glyma.09G107100;Glyma.11G038600;Glyma.13G112000;Glyma.17G047700	0.0147859	0.0147859
GO:0009753	response to jasmonic acid	70	6	0.59	BP	2.69816e-05	0.0857143	Glyma.01G204400;Glyma.02G257700;Glyma.09G107100;Glyma.11G038600;Glyma.13G112000;Glyma.17G047700	0.0147859	0.0147859
GO:0070542	response to fatty acid	70	6	0.59	BP	2.69816e-05	0.0857143	Glyma.01G204400;Glyma.02G257700;Glyma.09G107100;Glyma.11G038600;Glyma.13G112000;Glyma.17G047700	0.0147859	0.0147859
GO:0009507	chloroplast	1838	27	14.93	CC	0.0022141	0.0146899	Glyma.01G134600;Glyma.02G047600;Glyma.02G249600;Glyma.02G289000;Glyma.03G068100;Glyma.03G142800;Glyma.04G083600;Glyma.04G249700;Glyma.06G069100;Glyma.07G015700;Glyma.07G028900;Glyma.07G260500;Glyma.08G114400;Glyma.08G199000;Glyma.10G193500;Glyma.10G243800;Glyma.10G251500;Glyma.10G295300;Glyma.11G221000;Glyma.12G169600;Glyma.12G200200;Glyma.16G044900;Glyma.17G174500;Glyma.18G028400;Glyma.19G106800…	0.406951	0.406951
GO:0009536	plastid	2016	27	16.37	CC	0.00754552	0.0133929	Glyma.01G134600;Glyma.02G047600;Glyma.02G249600;Glyma.02G289000;Glyma.03G068100;Glyma.03G142800;Glyma.04G083600;Glyma.04G249700;Glyma.06G069100;Glyma.07G015700;Glyma.07G028900;Glyma.07G260500;Glyma.08G114400;Glyma.08G199000;Glyma.10G193500;Glyma.10G243800;Glyma.10G251500;Glyma.10G295300;Glyma.11G221000;Glyma.12G169600;Glyma.12G200200;Glyma.16G044900;Glyma.17G174500;Glyma.18G028400;Glyma.19G106800…	0.829345	0.829345
GO:0005576	extracellular region	1341	25	10.89	CC	0.000107348	0.0186428	Glyma.01G077000;Glyma.01G137700;Glyma.01G195700;Glyma.01G217600;Glyma.03G044900;Glyma.03G045600;Glyma.04G100200;Glyma.05G017600;Glyma.05G069100;Glyma.05G204800;Glyma.06G279900;Glyma.09G048500;Glyma.09G218000;Glyma.09G236200;Glyma.11G137500;Glyma.12G087600;Glyma.12G178000;Glyma.13G322500;Glyma.16G044900;Glyma.16G164300;Glyma.17G065400;Glyma.17G147500;Glyma.19G106600;Glyma.19G106800;Glyma.20G036100	0.0328506	0.0328506
GO:0048046	apoplast	287	11	2.33	CC	2.57371e-05	0.0383275	Glyma.03G044900;Glyma.03G045600;Glyma.04G100200;Glyma.09G048500;Glyma.11G137500;Glyma.12G178000;Glyma.13G322500;Glyma.16G044900;Glyma.17G065400;Glyma.19G106600;Glyma.19G106800	0.0236524	0.0236524
GO:0009570	chloroplast stroma	266	10	2.16	CC	7.03687e-05	0.037594	Glyma.02G047600;Glyma.02G249600;Glyma.03G068100;Glyma.04G083600;Glyma.06G069100;Glyma.08G199000;Glyma.10G193500;Glyma.10G251500;Glyma.11G221000;Glyma.18G028400	0.0323344	0.0323344
GO:0009532	plastid stroma	290	10	2.36	CC	0.000142984	0.0344828	Glyma.02G047600;Glyma.02G249600;Glyma.03G068100;Glyma.04G083600;Glyma.06G069100;Glyma.08G199000;Glyma.10G193500;Glyma.10G251500;Glyma.11G221000;Glyma.18G028400	0.0328506	0.0328506
GO:0009579	thylakoid	479	10	3.89	CC	0.00612065	0.0208768	Glyma.02G047600;Glyma.02G249600;Glyma.03G068100;Glyma.04G249700;Glyma.10G243800;Glyma.11G221000;Glyma.12G200200;Glyma.15G114600;Glyma.18G028400;Glyma.20G150600	0.829345	0.829345
GO:0042170	plastid membrane	505	8	4.1	CC	0.0551953	0.0158416	Glyma.01G134600;Glyma.02G047600;Glyma.02G289000;Glyma.04G249700;Glyma.10G243800;Glyma.10G295300;Glyma.18G028400;Glyma.20G150600	1	1
GO:0042651	thylakoid membrane	352	6	2.86	CC	0.0684982	0.0170455	Glyma.02G047600;Glyma.04G249700;Glyma.10G243800;Glyma.15G114600;Glyma.18G028400;Glyma.20G150600	1	1
GO:0009534	chloroplast thylakoid	374	6	3.04	CC	0.0857417	0.0160428	Glyma.02G047600;Glyma.04G249700;Glyma.10G243800;Glyma.12G200200;Glyma.18G028400;Glyma.20G150600	1	1
